# Supplementary material for: A fresh view on the structure and twinning of owyheeite, a rod-polytype and twofold superstructure
Source: Acta Crystallogr B Struct Sci Cryst Eng Mater. 2023 Jun 24;79(Pt 4):271–80. doi: 10.1107/S2052520623004523 (PMC10410309; doi:10.1107/S2052520623004523)
Supplement: Supplementary file 1 [file b-79-00271-sup1.cif]

data_I
#==============================================================================

# PROCESSING SUMMARY (IUCr Office Use Only)

_journal_date_recd_electronic      2023-03-11
_journal_date_to_coeditor         ?
_journal_date_from_coeditor       ?
_journal_date_accepted     ?
_journal_date_printers_first      ?
_journal_date_printers_final      ?
_journal_date_proofs_out          ?
_journal_date_proofs_in           ?
_journal_coeditor_name            ?
_journal_coeditor_code      RA5131
_journal_coeditor_notes
; ?
;
_journal_paper_category      FA
_journal_techeditor_code      ?
_iucr_compatibility_tag          ACTA95
_journal_techeditor_notes  
;
;
_journal_coden_ASTM               ?
_journal_name_full                ?
_journal_year                     ?
_journal_volume                   ?
_journal_issue                    ?
_journal_page_first               ?
_journal_page_last                ?
_journal_suppl_publ_number        ?
_journal_suppl_publ_pages         ?

#==============================================================================

_audit_creation_date               2023-03-06
_audit_creation_method
;
Olex2 1.5
(compiled 2022.04.07 svn.rca3783a for OlexSys, GUI svn.r6498)
;
_shelx_SHELXL_version_number       '2014/7'
_audit_contact_author_address      ?
_audit_contact_author_email        ?
_audit_contact_author_name         ''
_audit_contact_author_phone        ?
_publ_contact_author_id_orcid      ?
_publ_section_references
;
Dolomanov, O.V., Bourhis, L.J., Gildea, R.J, Howard, J.A.K. & Puschmann, H.
 (2009), J. Appl. Cryst. 42, 339-341.

Sheldrick, G.M. (2015). Acta Cryst. C71, 3-8.
;
_chemical_name_common              ?
_chemical_name_systematic          ?
_chemical_formula_moiety           'Ag2.802 Cu0.198 Pb9.773 S28 Sb11.227'
_chemical_formula_sum              'Ag2.80 Cu0.20 Pb9.77 S28 Sb11.23'
_chemical_formula_weight           4604.25
_chemical_melting_point            ?
loop_
  _atom_type_symbol
  _atom_type_description
  _atom_type_scat_dispersion_real
  _atom_type_scat_dispersion_imag
  _atom_type_scat_source
 'Ag' 'Ag' -0.8971 1.1015
 'International Tables Vol C Tables 4.2.6.8 and 6.1.1.4'
 'Cu' 'Cu' 0.3201 1.2651 'International Tables Vol C Tables 4.2.6.8 and 6.1.1.4'
 'Pb' 'Pb' -3.3944 10.1111
 'International Tables Vol C Tables 4.2.6.8 and 6.1.1.4'
 'S' 'S' 0.1246 0.1234 'International Tables Vol C Tables 4.2.6.8 and 6.1.1.4'
 'Sb' 'Sb' -0.5866 1.5461
 'International Tables Vol C Tables 4.2.6.8 and 6.1.1.4'

_shelx_space_group_comment
;
The symmetry employed for this shelxl refinement is uniquely defined
by the following loop, which should always be used as a source of
symmetry information in preference to the above space-group names.
They are only intended as comments.
;
_space_group_crystal_system        'monoclinic'
_space_group_IT_number             14
_space_group_name_H-M_alt          'P 1 21/n 1'
_space_group_name_Hall             '-P 2yn'
loop_
  _space_group_symop_operation_xyz
 'x, y, z'
 '-x+1/2, y+1/2, -z+1/2'
 '-x, -y, -z'
 'x-1/2, -y-1/2, z-1/2'

_cell_length_a                     8.1882(3)
_cell_length_b                     27.2641(7)
_cell_length_c                     22.8679(7)
_cell_angle_alpha                  90
_cell_angle_beta                   90.283(3)
_cell_angle_gamma                  90
_cell_volume                       5105.0(3)
_cell_formula_units_Z              4
_cell_measurement_temperature      298
_cell_measurement_reflns_used   10665
_cell_measurement_theta_min     2.5920
_cell_measurement_theta_max     30.3410
_shelx_estimated_absorpt_T_max     ?
_shelx_estimated_absorpt_T_min     ?
_exptl_absorpt_coefficient_mu      40.200
_exptl_absorpt_correction_T_min                     0.167
_exptl_absorpt_correction_T_max                     0.800
_exptl_absorpt_correction_type            gaussian
_exptl_absorpt_process_details
;
CrysAlisPro 1.171.42.85a (Rigaku Oxford Diffraction, 2023)
Numerical absorption correction based on gaussian integration over
a multifaceted crystal model
Empirical absorption correction using spherical harmonics,
implemented in SCALE3 ABSPACK scaling algorithm.
;
_exptl_absorpt_special_details     ?
_exptl_crystal_density_diffrn      5.991
_exptl_crystal_density_meas        ?
_exptl_crystal_density_method      ?
_exptl_crystal_description                needle
_exptl_crystal_colour                     black
_exptl_crystal_F_000               7838
_exptl_crystal_size_max                             0.055
_exptl_crystal_size_mid                             0.017
_exptl_crystal_size_min                             0.005
_exptl_transmission_factor_max     ?
_exptl_transmission_factor_min     ?
_diffrn_reflns_av_R_equivalents 0.0435
_diffrn_reflns_av_sigmaI/netI 0.0632
_diffrn_reflns_Laue_measured_fraction_full  0.887
_diffrn_reflns_Laue_measured_fraction_max  0.854
_diffrn_reflns_limit_h_max         10
_diffrn_reflns_limit_h_min         -10
_diffrn_reflns_limit_k_max         37
_diffrn_reflns_limit_k_min         -37
_diffrn_reflns_limit_l_max         28
_diffrn_reflns_limit_l_min         -31
_diffrn_reflns_number              40130 #22895
_diffrn_reflns_point_group_measured_fraction_full  0.887
_diffrn_reflns_point_group_measured_fraction_max  0.854
_diffrn_reflns_theta_full          28.000
_diffrn_reflns_theta_max           30.477
_diffrn_reflns_theta_min           2.597
_diffrn_ambient_temperature        298
_diffrn_measured_fraction_theta_full  0.981
_diffrn_measured_fraction_theta_max  0.854
_diffrn_measurement_method         ?
_diffrn_ambient_environment N~2~
_diffrn_source 'micro-focus sealed X-ray tube'
_diffrn_source_type 'PhotonJet (Mo) X-ray Source'
_diffrn_radiation_probe x-ray
_diffrn_radiation_type 'Mo K\a'
_diffrn_radiation_wavelength 0.71073
_diffrn_radiation_monochromator mirror
_diffrn_measurement_device 'four-circle diffractometer'
_diffrn_measurement_device_type 'XtaLAB Synergy, Dualflex, HyPix-6000 HE'
_diffrn_detector 'Hybrid Pixel Array Detector'
_diffrn_detector_type HyPix
_diffrn_detector_area_resol_mean 10.0000
_reflns_Friedel_coverage           0.000
_reflns_Friedel_fraction_full      .
_reflns_Friedel_fraction_max       .
_reflns_number_gt                  15639
_reflns_number_total               22895
_reflns_special_details
;
 _reflns_Friedel_fraction is defined as the number of unique
 Friedel pairs measured divided by the number that would be
 possible theoretically, ignoring centric projections and
 systematic absences.
;
_reflns_threshold_expression       'I > 2\s(I)'
_computing_cell_refinement         ?
_computing_data_collection         ?
_computing_data_reduction          ?
_computing_molecular_graphics      'Olex2 1.5 (Dolomanov et al., 2009)'
_computing_publication_material    'Olex2 1.5 (Dolomanov et al., 2009)'
_computing_structure_refinement    'SHELXL 2014/7 (Sheldrick, 2015)'
_computing_structure_solution      ?
_refine_diff_density_max           2.219
_refine_diff_density_min           -4.447
_refine_diff_density_rms           0.476
_refine_ls_extinction_coef         .
_refine_ls_extinction_method       none
_refine_ls_goodness_of_fit_ref     1.022
_refine_ls_hydrogen_treatment      undef
_refine_ls_matrix_type             full
_refine_ls_number_parameters       495
_refine_ls_number_reflns           22895
_refine_ls_number_restraints       1
_refine_ls_R_factor_all            0.1009
_refine_ls_R_factor_gt             0.0655
_refine_ls_restrained_S_all        1.022
_refine_ls_shift/su_max            0.001
_refine_ls_shift/su_mean           0.000
_refine_ls_structure_factor_coef   Fsqd
_refine_ls_weighting_details      
 'w=1/[\s^2^(Fo^2^)+(0.0506P)^2^+282.6104P] where P=(Fo^2^+2Fc^2^)/3'
_refine_ls_weighting_scheme        calc
_refine_ls_wR_factor_gt            0.1324
_refine_ls_wR_factor_ref           0.1464
_refine_special_details
;
 Refined as a 2-component twin.
;
_olex2_refinement_description
;
1. Twinned data refinement
 Scales: 0.6672(10)
 0.3328(10)
2. Shared sites
{Sb5A, Pb5A}
{Sb5B, Pb5B}
{Sb6A, Pb6A}
{Pb6B, Sb6B}
{SbAA, PbAA}
{SbAB, PbAB}
{SbBA, PbBA}
3. Uiso/Uaniso restraints and constraints
Uanis(Pb4A) = Uanis(Sb4A)
Uanis(Sb5A) = Uanis(Pb5A)
Uanis(Sb5B) = Uanis(Pb5B)
Uanis(Sb6A) = Uanis(Pb6A)
Uanis(Pb6B) = Uanis(Sb6B)
Uanis(SbAA) = Uanis(PbAA)
Uanis(SbAB) = Uanis(PbAB)
Uanis(SbBA) = Uanis(PbBA)
Uanis(SbBB) = Uanis(PbBB)
Uiso(Cu4B) = Uiso(Ag4C)
4. Others
 1*[Sof(Ag4B)]+1*[Sof(Cu4B)]+1*[Sof(Ag4C)]=1 with esd of 0.00001
 Sof(Sb6B)=1-FVAR(1)
 Sof(Pb6B)=FVAR(1)
 Sof(Sb4A)=1-FVAR(2)
 Sof(Pb4A)=FVAR(2)
 Sof(Pb5B)=1-FVAR(3)
 Sof(Sb5B)=FVAR(3)
 Sof(PbAA)=1-FVAR(4)
 Sof(SbAA)=FVAR(4)
 Sof(Pb5A)=1-FVAR(5)
 Sof(Sb5A)=FVAR(5)
 Sof(PbAB)=1-FVAR(6)
 Sof(SbAB)=FVAR(6)
 Sof(Pb6A)=1-FVAR(7)
 Sof(Sb6A)=FVAR(7)
 Sof(PbBA)=1-FVAR(8)
 Sof(SbBA)=FVAR(8)
 Sof(PbBB)=1-FVAR(9)
 Sof(SbBB)=FVAR(9)
;
_atom_sites_solution_hydrogens     .
_atom_sites_solution_primary       ?
_atom_sites_solution_secondary     ?
loop_
  _atom_site_label
  _atom_site_type_symbol
  _atom_site_fract_x
  _atom_site_fract_y
  _atom_site_fract_z
  _atom_site_U_iso_or_equiv
  _atom_site_adp_type
  _atom_site_occupancy
  _atom_site_site_symmetry_order
  _atom_site_calc_flag
  _atom_site_refinement_flags_posn
  _atom_site_refinement_flags_adp
  _atom_site_refinement_flags_occupancy
  _atom_site_disorder_assembly
  _atom_site_disorder_group
 Pb1A Pb 0.13809(14) 0.54196(3) 0.71129(5) 0.0267(2) Uani 1 1 d . . . . .
 Pb1B Pb 0.63907(14) 0.53999(3) 0.71251(5) 0.0273(2) Uani 1 1 d . . . . .
 Pb2A Pb 0.13200(13) 0.63842(4) 0.86531(4) 0.0249(2) Uani 1 1 d . . . . .
 Pb2B Pb 0.63777(13) 0.63931(4) 0.86509(4) 0.0249(2) Uani 1 1 d . . . . .
 Pb3A Pb 0.13610(13) 0.70101(4) 0.68425(5) 0.0249(2) Uani 1 1 d . . . . .
 Pb3B Pb 0.63427(13) 0.69841(4) 0.67996(5) 0.0257(2) Uani 1 1 d . . . . .
 Pb4A Pb 0.1431(2) 0.39576(5) 0.70156(7) 0.0402(5) Uani 0.761(3) 1 d . . P .
 .
 Sb4A Sb 0.3230(12) 0.3828(3) 0.7082(4) 0.0402(5) Uani 0.239(3) 1 d . . P . .
 Ag4B Ag 0.6988(8) 0.39629(16) 0.70960(19) 0.0678(17) Uani 0.700(4) 1 d . . P .
 .
 Cu4B Cu 0.872(5) 0.3813(11) 0.7059(15) 0.079(8) Uiso 0.198(4) 1 d . . P . .
 Ag4B' Ag 0.771(7) 0.3833(16) 0.693(2) 0.079(8) Uiso 0.103(4) 1 d . . P . .
 Sb5A Sb 0.3837(2) 0.49705(5) 0.86726(7) 0.0213(7) Uani 0.954(12) 1 d . . P .
 .
 Pb5A Pb 0.3837(2) 0.49705(5) 0.86726(7) 0.0213(7) Uani 0.046(12) 1 d . . P .
 .
 Sb5B Sb 0.8769(2) 0.49291(5) 0.86305(7) 0.0186(6) Uani 0.965(12) 1 d . . P .
 .
 Pb5B Pb 0.8769(2) 0.49291(5) 0.86305(7) 0.0186(6) Uani 0.035(12) 1 d . . P .
 .
 Sb6A Sb 0.3836(2) 0.57521(5) 1.00794(7) 0.0165(6) Uani 0.980(12) 1 d . . P .
 .
 Pb6A Pb 0.3836(2) 0.57521(5) 1.00794(7) 0.0165(6) Uani 0.020(12) 1 d . . P .
 .
 Pb6B Pb 0.88437(14) 0.57752(4) 1.01651(5) 0.0212(4) Uani 0.736(12) 1 d . . P .
 .
 Sb6B Sb 0.88437(14) 0.57752(4) 1.01651(5) 0.0212(4) Uani 0.264(12) 1 d . . P .
 .
 Pb7A Pb 0.12978(12) 0.71549(3) 1.02526(4) 0.0203(2) Uani 1 1 d . . . . .
 Pb7B Pb 0.63621(12) 0.71459(3) 1.02407(4) 0.0213(2) Uani 1 1 d . . . . .
 Sb8A Sb 0.3895(2) 0.77114(5) 0.82949(7) 0.0176(3) Uani 1 1 d . . . . .
 Sb8B Sb 0.8947(2) 0.77516(6) 0.82143(7) 0.0187(4) Uani 1 1 d . . . . .
 Sb9A Sb 0.3874(2) 0.84421(5) 0.65815(7) 0.0164(3) Uani 1 1 d . . . . .
 Sb9B Sb 0.8867(2) 0.83625(5) 0.67042(7) 0.0170(3) Uani 1 1 d . . . . .
 Sb10A Sb 0.3874(2) 0.61028(6) 0.55911(7) 0.0207(7) Uani 0.954(12) 1 d . . P .
 .
 Pb10A Pb 0.3874(2) 0.61028(6) 0.55911(7) 0.0207(7) Uani 0.046(12) 1 d . . P .
 .
 Sb10B Sb 0.8952(2) 0.60293(6) 0.56180(7) 0.0226(7) Uani 0.960(12) 1 d . . P .
 .
 Pb10B Pb 0.8952(2) 0.60293(6) 0.56180(7) 0.0226(7) Uani 0.040(12) 1 d . . P .
 .
 Sb11A Sb 0.4120(3) 0.45100(7) 0.57928(9) 0.0401(9) Uani 0.936(15) 1 d . . P .
 .
 Pb11A Pb 0.4120(3) 0.45100(7) 0.57928(9) 0.0401(9) Uani 0.064(15) 1 d . . P .
 .
 Sb11B Sb 0.8894(5) 0.46416(9) 0.57591(9) 0.0215(5) Uani 0.976(7) 1 d . . P .
 .
 Pb11B Pb 0.827(10) 0.456(2) 0.580(2) 0.0215(5) Uani 0.024(7) 1 d . . P . .
 Ag12A Ag 0.3758(4) 0.33132(9) 0.56007(12) 0.0511(7) Uani 1 1 d . . . . .
 Ag12B Ag 0.8683(4) 0.33751(8) 0.56187(10) 0.0435(6) Uani 1 1 d . . . . .
 S1A S 0.3856(7) 0.56964(19) 0.8064(3) 0.0156(12) Uani 1 1 d . . . . .
 S1B S 0.8821(7) 0.57118(19) 0.8113(3) 0.0154(12) Uani 1 1 d . . . . .
 S2A S 0.3881(8) 0.6922(2) 0.7799(3) 0.0169(12) Uani 1 1 d . . . . .
 S2B S 0.8864(8) 0.6921(2) 0.7823(3) 0.0173(12) Uani 1 1 d . . . . .
 S3A S 0.8848(8) 0.6178(2) 0.6661(3) 0.0161(12) Uani 1 1 d . . . . .
 S3B S 0.3870(7) 0.61604(19) 0.6655(2) 0.0149(12) Uani 1 1 d . . . . .
 S4A S 0.3794(8) 0.4667(2) 0.6853(3) 0.0213(13) Uani 1 1 d . . . . .
 S4B S 0.8959(9) 0.4648(2) 0.6842(3) 0.0215(13) Uani 1 1 d . . . . .
 S5A S 0.3835(8) 0.65743(19) 0.9630(3) 0.0158(12) Uani 1 1 d . . . . .
 S5B S 0.8842(8) 0.6596(2) 0.9552(2) 0.0159(12) Uani 1 1 d . . . . .
 S6A S 0.3849(7) 0.76088(19) 0.6179(3) 0.0145(12) Uani 1 1 d . . . . .
 S6B S 0.8835(8) 0.7591(2) 0.6139(3) 0.0167(12) Uani 1 1 d . . . . .
 S7A S 0.1390(11) 0.3845(3) 0.5897(4) 0.0408(19) Uani 1 1 d . . . . .
 S7B S 0.6039(9) 0.3821(2) 0.6017(3) 0.0303(16) Uani 1 1 d . . . . .
 S8A S 0.1215(8) 0.4613(2) 0.8100(3) 0.0182(13) Uani 1 1 d . . . . .
 S8B S 0.6441(8) 0.4595(2) 0.8063(3) 0.0201(13) Uani 1 1 d . . . . .
 S9A S 0.1620(9) 0.5455(2) 0.9434(3) 0.0222(14) Uani 1 1 d . . . . .
 S9B S 0.6103(8) 0.5455(2) 0.9457(3) 0.0202(13) Uani 1 1 d . . . . .
 S10A S 0.1143(8) 0.6279(2) 1.0926(3) 0.0181(12) Uani 1 1 d . . . . .
 S10B S 0.6612(8) 0.6276(2) 1.0905(3) 0.0195(13) Uani 1 1 d . . . . .
 S11A S 0.1570(9) 0.7517(2) 0.8942(3) 0.0237(14) Uani 1 1 d . . . . .
 S11B S 0.6209(8) 0.7522(2) 0.8947(3) 0.0195(13) Uani 1 1 d . . . . .
 S12A S 0.1089(8) 0.8062(2) 0.7409(3) 0.0192(13) Uani 1 1 d . . . . .
 S12B S 0.6700(8) 0.8120(2) 0.7425(3) 0.0248(14) Uani 1 1 d . . . . .
 S13A S 0.1422(8) 0.6660(2) 0.5494(3) 0.0186(13) Uani 1 1 d . . . . .
 S13B S 0.6125(9) 0.6698(2) 0.5465(3) 0.0231(14) Uani 1 1 d . . . . .
 S14A S 0.6493(9) 0.5254(2) 0.5771(3) 0.0255(15) Uani 1 1 d . . . . .
 S14B S 0.1048(8) 0.5295(2) 0.5723(3) 0.0205(13) Uani 1 1 d . . . . .

loop_
  _atom_site_aniso_label
  _atom_site_aniso_U_11
  _atom_site_aniso_U_22
  _atom_site_aniso_U_33
  _atom_site_aniso_U_23
  _atom_site_aniso_U_13
  _atom_site_aniso_U_12
 Pb1A 0.0237(6) 0.0257(6) 0.0308(6) -0.0025(4) -0.0005(5) 0.0011(4)
 Pb1B 0.0247(6) 0.0254(6) 0.0318(6) -0.0043(4) 0.0012(5) -0.0014(4)
 Pb2A 0.0220(6) 0.0325(6) 0.0204(5) -0.0016(4) 0.0005(4) -0.0016(4)
 Pb2B 0.0230(6) 0.0302(5) 0.0214(5) -0.0014(4) -0.0003(4) 0.0029(4)
 Pb3A 0.0225(6) 0.0259(5) 0.0262(5) 0.0071(4) 0.0002(4) -0.0012(4)
 Pb3B 0.0227(6) 0.0257(5) 0.0287(6) 0.0071(4) 0.0006(5) -0.0001(4)
 Pb4A 0.0491(11) 0.0328(8) 0.0389(9) -0.0077(6) 0.0007(8) 0.0000(7)
 Sb4A 0.0491(11) 0.0328(8) 0.0389(9) -0.0077(6) 0.0007(8) 0.0000(7)
 Ag4B 0.128(5) 0.036(2) 0.039(2) 0.0076(17) 0.007(3) -0.032(3)
 Sb5A 0.0313(12) 0.0166(9) 0.0161(10) 0.0008(6) 0.0013(7) -0.0012(6)
 Pb5A 0.0313(12) 0.0166(9) 0.0161(10) 0.0008(6) 0.0013(7) -0.0012(6)
 Sb5B 0.0202(11) 0.0201(9) 0.0156(10) 0.0021(6) -0.0001(7) 0.0016(6)
 Pb5B 0.0202(11) 0.0201(9) 0.0156(10) 0.0021(6) -0.0001(7) 0.0016(6)
 Sb6A 0.0167(10) 0.0180(9) 0.0149(9) -0.0005(5) -0.0004(6) -0.0004(6)
 Pb6A 0.0167(10) 0.0180(9) 0.0149(9) -0.0005(5) -0.0004(6) -0.0004(6)
 Pb6B 0.0188(7) 0.0261(6) 0.0188(6) -0.0027(4) 0.0018(4) -0.0012(4)
 Sb6B 0.0188(7) 0.0261(6) 0.0188(6) -0.0027(4) 0.0018(4) -0.0012(4)
 Pb7A 0.0198(6) 0.0221(5) 0.0191(5) 0.0028(3) 0.0011(4) -0.0004(4)
 Pb7B 0.0206(6) 0.0219(5) 0.0214(5) 0.0025(3) 0.0011(4) -0.0004(4)
 Sb8A 0.0217(10) 0.0130(7) 0.0181(8) 0.0016(6) 0.0016(7) -0.0011(6)
 Sb8B 0.0251(10) 0.0167(8) 0.0142(8) -0.0014(6) -0.0003(7) 0.0012(6)
 Sb9A 0.0178(9) 0.0164(8) 0.0151(8) -0.0003(6) 0.0018(6) 0.0012(6)
 Sb9B 0.0186(9) 0.0152(8) 0.0173(8) 0.0013(6) 0.0024(7) -0.0010(6)
 Sb10A 0.0237(11) 0.0191(9) 0.0193(10) -0.0027(6) 0.0005(7) -0.0007(6)
 Pb10A 0.0237(11) 0.0191(9) 0.0193(10) -0.0027(6) 0.0005(7) -0.0007(6)
 Sb10B 0.0309(12) 0.0210(10) 0.0159(10) 0.0000(6) 0.0008(7) -0.0006(7)
 Pb10B 0.0309(12) 0.0210(10) 0.0159(10) 0.0000(6) 0.0008(7) -0.0006(7)
 Sb11A 0.0493(17) 0.0412(13) 0.0299(13) -0.0050(8) -0.0002(9) 0.0166(9)
 Pb11A 0.0493(17) 0.0412(13) 0.0299(13) -0.0050(8) -0.0002(9) 0.0166(9)
 Sb11B 0.0218(15) 0.0203(9) 0.0223(10) -0.0030(7) 0.0038(9) -0.0049(10)
 Pb11B 0.0218(15) 0.0203(9) 0.0223(10) -0.0030(7) 0.0038(9) -0.0049(10)
 Ag12A 0.070(2) 0.0429(14) 0.0404(15) 0.0079(10) 0.0044(14) -0.0033(13)
 Ag12B 0.070(2) 0.0317(12) 0.0283(12) 0.0055(9) -0.0016(12) -0.0042(11)
 S1A 0.015(3) 0.012(3) 0.019(3) -0.001(2) -0.004(2) -0.001(2)
 S1B 0.013(3) 0.013(3) 0.020(3) 0.000(2) 0.000(2) 0.002(2)
 S2A 0.021(4) 0.016(3) 0.014(3) -0.004(2) 0.000(2) -0.001(2)
 S2B 0.017(3) 0.016(3) 0.019(3) 0.000(2) 0.001(2) -0.003(2)
 S3A 0.017(3) 0.015(3) 0.016(3) 0.000(2) 0.004(2) -0.001(2)
 S3B 0.016(3) 0.015(3) 0.014(3) 0.000(2) 0.001(2) 0.001(2)
 S4A 0.021(4) 0.022(3) 0.021(3) 0.000(2) 0.001(3) -0.003(2)
 S4B 0.028(4) 0.021(3) 0.015(3) 0.000(2) 0.001(3) 0.001(3)
 S5A 0.014(3) 0.012(3) 0.022(3) 0.000(2) 0.000(2) 0.000(2)
 S5B 0.014(3) 0.021(3) 0.012(3) -0.002(2) 0.001(2) 0.004(2)
 S6A 0.011(3) 0.015(3) 0.018(3) 0.001(2) -0.001(2) 0.002(2)
 S6B 0.023(4) 0.013(3) 0.014(3) -0.001(2) -0.002(2) 0.003(2)
 S7A 0.039(5) 0.029(4) 0.054(5) -0.004(3) 0.010(4) -0.001(3)
 S7B 0.020(4) 0.024(3) 0.047(4) -0.007(3) 0.003(3) 0.002(3)
 S8A 0.023(4) 0.014(3) 0.017(3) -0.001(2) 0.001(2) -0.002(2)
 S8B 0.020(4) 0.020(3) 0.020(3) 0.001(2) 0.000(3) 0.000(2)
 S9A 0.026(4) 0.022(3) 0.019(3) 0.000(2) -0.007(3) -0.001(2)
 S9B 0.021(4) 0.022(3) 0.018(3) -0.004(2) -0.002(3) 0.002(2)
 S10A 0.017(3) 0.017(3) 0.020(3) -0.002(2) -0.002(2) 0.001(2)
 S10B 0.017(3) 0.021(3) 0.021(3) 0.002(2) -0.001(3) -0.001(2)
 S11A 0.028(4) 0.024(3) 0.019(3) 0.005(2) 0.004(3) 0.003(3)
 S11B 0.028(4) 0.016(3) 0.015(3) 0.000(2) -0.002(3) -0.002(2)
 S12A 0.019(4) 0.021(3) 0.017(3) 0.004(2) -0.002(3) -0.003(2)
 S12B 0.016(4) 0.034(4) 0.024(3) 0.004(3) 0.007(3) 0.004(3)
 S13A 0.020(4) 0.018(3) 0.018(3) -0.001(2) 0.002(3) 0.003(2)
 S13B 0.024(4) 0.019(3) 0.026(3) 0.003(2) 0.009(3) -0.003(2)
 S14A 0.020(4) 0.027(3) 0.029(4) -0.005(3) -0.004(3) 0.011(3)
 S14B 0.019(3) 0.016(3) 0.027(3) 0.002(2) -0.003(3) -0.002(2)

_geom_special_details
;
 All esds (except the esd in the dihedral angle between two l.s. planes)
 are estimated using the full covariance matrix.  The cell esds are taken
 into account individually in the estimation of esds in distances, angles
 and torsion angles; correlations between esds in cell parameters are only
 used when they are defined by crystal symmetry.  An approximate (isotropic)
 treatment of cell esds is used for estimating esds involving l.s. planes.
;
loop_
  _geom_bond_atom_site_label_1
  _geom_bond_atom_site_label_2
  _geom_bond_distance
  _geom_bond_site_symmetry_2
  _geom_bond_publ_flag
 Pb1A Pb1B 4.1024(17) . ?
 Pb1A Pb1B 4.0866(17) 1_455 ?
 Pb1A Pb4A 3.9924(17) . ?
 Pb1A Sb11B 4.263(3) 1_455 ?
 Pb1A S1A 3.061(6) . ?
 Pb1A S1B 3.210(6) 1_455 ?
 Pb1A S3A 3.102(6) 1_455 ?
 Pb1A S3B 3.058(6) . ?
 Pb1A S4A 2.912(7) . ?
 Pb1A S4B 2.955(7) 1_455 ?
 Pb1A S8A 3.155(6) . ?
 Pb1A S14B 3.207(6) . ?
 Pb1B Pb1A 4.0866(17) 1_655 ?
 Pb1B Ag4B 3.949(5) . ?
 Pb1B Pb11B 4.09(6) . ?
 Pb1B S1A 3.101(6) . ?
 Pb1B S1B 3.121(6) . ?
 Pb1B S3A 3.114(6) . ?
 Pb1B S3B 3.114(6) . ?
 Pb1B S4A 2.981(6) . ?
 Pb1B S4B 3.010(7) . ?
 Pb1B S8B 3.067(6) . ?
 Pb1B S14A 3.123(7) . ?
 Pb2A Pb2B 4.1414(16) . ?
 Pb2A Pb2B 4.0469(16) 1_455 ?
 Pb2A Sb6A 4.2173(18) . ?
 Pb2A S1A 3.110(6) . ?
 Pb2A S1B 3.008(6) 1_455 ?
 Pb2A S2A 3.226(6) . ?
 Pb2A S2B 3.123(6) 1_455 ?
 Pb2A S5A 3.075(6) . ?
 Pb2A S5B 2.952(6) 1_455 ?
 Pb2A S9A 3.109(6) . ?
 Pb2A S11A 3.165(6) . ?
 Pb2B Pb2A 4.0470(16) 1_655 ?
 Pb2B Pb7B 4.1749(14) . ?
 Pb2B Sb8A 4.2068(18) . ?
 Pb2B S1A 3.105(6) . ?
 Pb2B S1B 2.999(6) . ?
 Pb2B S2A 3.165(6) . ?
 Pb2B S2B 3.136(6) . ?
 Pb2B S5A 3.104(6) . ?
 Pb2B S5B 2.929(6) . ?
 Pb2B S9B 3.162(6) . ?
 Pb2B S11B 3.156(6) . ?
 Pb3A Pb3B 4.1103(17) 1_455 ?
 Pb3A Pb3B 4.0814(17) . ?
 Pb3A Sb8B 4.2305(19) 1_455 ?
 Pb3A Sb9B 4.2259(18) 1_455 ?
 Pb3A S2A 3.009(6) . ?
 Pb3A S2B 3.052(6) 1_455 ?
 Pb3A S3A 3.089(6) 1_455 ?
 Pb3A S3B 3.127(6) . ?
 Pb3A S6A 3.025(6) . ?
 Pb3A S6B 3.057(6) 1_455 ?
 Pb3A S12A 3.155(6) . ?
 Pb3A S13A 3.229(6) . ?
 Pb3B Pb3A 4.1103(17) 1_655 ?
 Pb3B Sb10A 4.1761(19) . ?
 Pb3B S2A 3.059(6) . ?
 Pb3B S2B 3.118(6) . ?
 Pb3B S3A 3.024(6) . ?
 Pb3B S3B 3.041(6) . ?
 Pb3B S6A 3.009(6) . ?
 Pb3B S6B 3.036(6) . ?
 Pb3B S12B 3.423(7) . ?
 Pb3B S13B 3.155(7) . ?
 Pb4A Sb4A 1.522(10) . ?
 Pb4A Ag4B 3.643(7) 1_455 ?
 Pb4A Cu4B 2.25(4) 1_455 ?
 Pb4A Ag4B' 3.07(6) 1_455 ?
 Pb4A Sb8A 3.481(2) 2_546 ?
 Pb4A Sb9A 3.513(2) 2_546 ?
 Pb4A S4A 2.763(7) . ?
 Pb4A S4B 2.790(7) 1_455 ?
 Pb4A S7A 2.576(9) . ?
 Pb4A S8A 3.061(6) . ?
 Pb4A S12A 3.434(6) 2_546 ?
 Pb4A S12B 3.669(7) 2_546 ?
 Sb4A Ag4B 3.099(12) . ?
 Sb4A Ag4B' 3.69(6) . ?
 Sb4A Sb8A 3.609(9) 2_546 ?
 Sb4A Sb9A 3.670(10) 2_546 ?
 Sb4A Sb11A 3.564(10) . ?
 Sb4A S4A 2.392(11) . ?
 Sb4A S7A 3.094(13) . ?
 Sb4A S7B 3.359(13) . ?
 Sb4A S8A 3.571(11) . ?
 Sb4A S12A 2.454(11) 2_546 ?
 Ag4B Pb4A 3.643(7) 1_655 ?
 Ag4B Cu4B 1.48(4) . ?
 Ag4B Ag4B' 0.79(5) . ?
 Ag4B Sb8B 3.463(4) 2_646 ?
 Ag4B Sb9B 3.274(4) 2_646 ?
 Ag4B Pb11B 3.54(7) . ?
 Ag4B S4A 3.290(10) . ?
 Ag4B S4B 2.537(8) . ?
 Ag4B S7B 2.613(9) . ?
 Ag4B S8B 2.841(8) . ?
 Ag4B S12B 2.761(9) 2_646 ?
 Cu4B Pb4A 2.25(4) 1_655 ?
 Cu4B Sb4A 3.69(4) 1_655 ?
 Cu4B Ag4B' 0.88(5) . ?
 Cu4B Sb8A 3.67(3) 2_646 ?
 Cu4B Sb8B 3.68(3) 2_646 ?
 Cu4B Sb9B 3.75(3) 2_646 ?
 Cu4B Sb11B 3.74(3) . ?
 Cu4B Pb11B 3.54(7) . ?
 Cu4B Ag12B 3.50(3) . ?
 Cu4B S4B 2.34(3) . ?
 Cu4B S12B 2.26(3) 2_646 ?
 Ag4B' Pb4A 3.07(6) 1_655 ?
 Ag4B' Sb8B 3.26(5) 2_646 ?
 Ag4B' Sb9B 3.63(5) 2_646 ?
 Ag4B' Sb11B 3.60(5) . ?
 Ag4B' Pb11B 3.28(8) . ?
 Ag4B' Ag12B 3.34(5) . ?
 Ag4B' S4B 2.45(5) . ?
 Ag4B' S7B 2.49(5) . ?
 Ag4B' S8B 3.49(5) . ?
 Ag4B' S12B 2.49(5) 2_646 ?
 Sb5A Sb6A 3.950(2) 3_667 ?
 Sb5A Sb6A 3.859(2) . ?
 Sb5A Pb6A 3.950(2) 3_667 ?
 Sb5A Pb6B 4.009(2) 3_667 ?
 Sb5A Sb6B 4.009(2) 3_667 ?
 Sb5A S1A 2.419(6) . ?
 Sb5A S8A 2.692(7) . ?
 Sb5A S8B 2.750(7) . ?
 Sb5A S9A 2.846(7) . ?
 Sb5A S9B 2.894(6) . ?
 Sb5A S10B 3.552(6) 3_667 ?
 Sb5B Sb6A 4.094(2) 3_667 ?
 Sb5B Pb6A 4.094(2) 3_667 ?
 Sb5B Pb6B 3.8783(19) 3_767 ?
 Sb5B Sb6B 3.8783(19) 3_767 ?
 Sb5B S1B 2.441(6) . ?
 Sb5B S8A 2.501(7) 1_655 ?
 Sb5B S8B 2.474(7) . ?
 Sb5B S9A 3.292(7) 1_655 ?
 Sb5B S9B 3.231(7) . ?
 Sb5B S10A 3.446(6) 3_667 ?
 Sb6A Sb5A 3.950(2) 3_667 ?
 Sb6A Pb5A 3.950(2) 3_667 ?
 Sb6A Pb6B 4.094(2) 1_455 ?
 Sb6A Sb6B 4.094(2) 1_455 ?
 Sb6A S5A 2.466(6) . ?
 Sb6A S9A 2.471(7) . ?
 Sb6A S9B 3.458(6) 3_667 ?
 Sb6A S9B 2.480(7) . ?
 Sb6A S10A 3.274(7) . ?
 Sb6A S10B 3.276(6) . ?
 Pb6B Sb5A 4.009(2) 3_667 ?
 Pb6B Pb5A 4.009(2) 3_667 ?
 Pb6B Sb5B 3.8783(19) 3_767 ?
 Pb6B Pb5B 3.8783(19) 3_767 ?
 Pb6B Pb6A 4.094(2) 1_655 ?
 Pb6B Sb9A 3.8788(18) 4_676 ?
 Pb6B S5B 2.641(6) . ?
 Pb6B S9A 2.961(7) 1_655 ?
 Pb6B S9A 3.498(6) 3_667 ?
 Pb6B S9B 2.895(6) . ?
 Pb6B S10A 2.903(6) 1_655 ?
 Pb6B S10B 2.845(7) . ?
 Pb7A Pb7B 4.0415(15) 1_455 ?
 Pb7A Pb7B 4.1470(15) . ?
 Pb7A Sb9A 3.9853(18) 4_576 ?
 Pb7A Sb9B 4.1671(18) 4_576 ?
 Pb7A Ag12A 3.712(3) 2_556 ?
 Pb7A S5A 2.980(6) . ?
 Pb7A S5B 2.985(6) 1_455 ?
 Pb7A S6A 2.994(6) 4_576 ?
 Pb7A S6B 2.977(6) 4_576 ?
 Pb7A S10A 2.845(6) . ?
 Pb7A S11A 3.164(6) . ?
 Pb7A S13B 3.168(6) 4_576 ?
 Pb7B Pb7A 4.0414(15) 1_655 ?
 Pb7B Sb9A 4.0172(18) 4_676 ?
 Pb7B Sb9B 4.1669(19) 4_576 ?
 Pb7B Ag12B 3.885(2) 2_656 ?
 Pb7B S5A 2.938(6) . ?
 Pb7B S5B 2.981(6) . ?
 Pb7B S6A 3.026(6) 4_676 ?
 Pb7B S6B 3.010(7) 4_576 ?
 Pb7B S10B 2.824(6) . ?
 Pb7B S11B 3.133(6) . ?
 Pb7B S13A 3.307(6) 4_676 ?
 Sb8A Pb4A 3.481(2) 2_556 ?
 Sb8A Sb4A 3.609(9) 2_556 ?
 Sb8A Cu4B 3.67(3) 2_656 ?
 Sb8A Sb8B 4.057(3) 1_455 ?
 Sb8A Ag12A 3.721(3) 2_556 ?
 Sb8A Ag12B 3.651(3) 2_656 ?
 Sb8A S2A 2.432(6) . ?
 Sb8A S7A 3.608(8) 2_556 ?
 Sb8A S11A 2.475(7) . ?
 Sb8A S11B 2.460(6) . ?
 Sb8A S12A 3.202(6) . ?
 Sb8A S12B 3.244(7) . ?
 Sb8B Sb4A 3.799(9) 2_656 ?
 Sb8B Ag4B 3.463(4) 2_656 ?
 Sb8B Cu4B 3.68(3) 2_656 ?
 Sb8B Ag4B' 3.26(5) 2_656 ?
 Sb8B Sb9B 3.834(2) . ?
 Sb8B Ag12A 3.629(3) 2_656 ?
 Sb8B S2B 2.435(6) . ?
 Sb8B S7B 3.404(7) 2_656 ?
 Sb8B S11A 2.785(7) 1_655 ?
 Sb8B S11B 2.874(7) . ?
 Sb8B S12A 2.686(7) 1_655 ?
 Sb8B S12B 2.760(7) . ?
 Sb9A Pb4A 3.512(2) 2_556 ?
 Sb9A Sb4A 3.670(10) 2_556 ?
 Sb9A Cu4B 3.81(4) 2_656 ?
 Sb9A Pb6B 3.8787(18) 4_575 ?
 Sb9A Sb6B 3.8787(18) 4_575 ?
 Sb9A Pb7A 3.9853(18) 4_675 ?
 Sb9A S6A 2.451(6) . ?
 Sb9A S8A 3.275(6) 2_556 ?
 Sb9A S10A 2.511(7) 4_675 ?
 Sb9A S10B 2.527(6) 4_575 ?
 Sb9A S12A 3.146(7) . ?
 Sb9A S12B 3.131(7) . ?
 Sb9B Sb4A 3.860(10) 2_656 ?
 Sb9B Ag4B 3.274(4) 2_656 ?
 Sb9B Cu4B 3.75(3) 2_656 ?
 Sb9B Ag4B' 3.63(5) 2_656 ?
 Sb9B S6B 2.467(6) . ?
 Sb9B S8B 3.413(6) 2_656 ?
 Sb9B S10A 3.009(6) 4_675 ?
 Sb9B S10B 3.067(7) 4_675 ?
 Sb9B S12A 2.559(6) 1_655 ?
 Sb9B S12B 2.516(7) . ?
 Sb10A Sb10B 4.037(3) 1_455 ?
 Sb10A Pb10B 4.037(3) 1_455 ?
 Sb10A Sb11A 3.944(3) 3_666 ?
 Sb10A Pb11A 3.944(3) 3_666 ?
 Sb10A Ag12A 3.711(3) 3_666 ?
 Sb10A Ag12B 3.743(3) 3_666 ?
 Sb10A S3B 2.437(6) . ?
 Sb10A S7B 3.684(8) 3_666 ?
 Sb10A S13A 2.527(6) . ?
 Sb10A S13B 2.473(7) . ?
 Sb10A S14A 3.181(6) . ?
 Sb10A S14B 3.210(6) . ?
 Sb10B Sb10A 4.037(3) 1_655 ?
 Sb10B Pb10A 4.037(3) 1_655 ?
 Sb10B Sb11B 4.054(3) 3_766 ?
 Sb10B Sb11B 3.798(3) . ?
 Sb10B Ag12A 3.980(3) 3_666 ?
 Sb10B Ag12B 3.800(3) 3_766 ?
 Sb10B S3A 2.421(6) . ?
 Sb10B S7A 3.492(9) 3_666 ?
 Sb10B S13A 2.672(7) 1_655 ?
 Sb10B S13B 2.966(7) . ?
 Sb10B S14A 2.941(8) . ?
 Sb10B S14B 2.647(6) 1_655 ?
 Sb11A Pb10A 3.944(3) 3_666 ?
 Sb11A Sb11B 3.927(5) . ?
 Sb11A Pb11B 3.40(8) . ?
 Sb11A Ag12A 3.306(3) . ?
 Sb11A S4A 2.478(7) . ?
 Sb11A S7A 2.890(8) . ?
 Sb11A S7B 2.501(7) . ?
 Sb11A S14A 2.809(8) . ?
 Sb11A S14A 3.666(7) 3_666 ?
 Sb11A S14B 3.306(7) . ?
 Sb11B Pb11B 0.57(8) . ?
 Sb11B Ag12B 3.472(3) . ?
 Sb11B S4B 2.477(6) . ?
 Sb11B S7A 2.999(8) 1_655 ?
 Sb11B S7B 3.291(8) . ?
 Sb11B S14A 2.579(7) . ?
 Sb11B S14B 3.394(7) 3_666 ?
 Sb11B S14B 2.509(7) 1_655 ?
 Pb11B Ag12B 3.28(5) . ?
 Pb11B S4B 2.45(5) . ?
 Pb11B S7A 3.23(7) 1_655 ?
 Pb11B S7B 2.77(8) . ?
 Pb11B S14A 2.38(6) . ?
 Pb11B S14B 3.04(8) 1_655 ?
 Ag12A Pb7A 3.712(3) 2_546 ?
 Ag12A Sb8A 3.721(3) 2_546 ?
 Ag12A Sb8B 3.629(3) 2_646 ?
 Ag12A Sb10A 3.711(3) 3_666 ?
 Ag12A Pb10A 3.711(3) 3_666 ?
 Ag12A S7A 2.517(9) . ?
 Ag12A S7B 2.508(8) . ?
 Ag12A S11A 2.424(7) 2_546 ?
 Ag12A S13B 2.439(7) 3_666 ?
 Ag12B Sb8A 3.651(3) 2_646 ?
 Ag12B Sb10A 3.743(3) 3_666 ?
 Ag12B Pb10A 3.743(3) 3_666 ?
 Ag12B Pb10B 3.800(3) 3_766 ?
 Ag12B S7A 2.635(9) 1_655 ?
 Ag12B S7B 2.647(8) . ?
 Ag12B S11B 2.529(6) 2_646 ?
 Ag12B S13A 2.547(6) 3_666 ?
 S1A Sb5B 4.843(6) 1_455 ?
 S1A Pb5B 4.843(6) 1_455 ?
 S1B Pb1A 3.210(6) 1_655 ?
 S1B Pb2A 3.008(6) 1_655 ?
 S1B Sb5A 4.748(6) 1_655 ?
 S1B Pb5A 4.748(6) 1_655 ?
 S2A Sb8B 4.730(7) 1_455 ?
 S2B Pb1A 4.866(6) 1_655 ?
 S2B Pb2A 3.123(6) 1_655 ?
 S2B Pb3A 3.052(6) 1_655 ?
 S2B Ag4B' 5.40(5) 2_656 ?
 S2B Sb8A 4.768(6) 1_655 ?
 S3A Pb1A 3.102(6) 1_655 ?
 S3A Pb3A 3.089(6) 1_655 ?
 S3A Sb10A 4.802(6) 1_655 ?
 S3A Pb10A 4.802(6) 1_655 ?
 S3B Sb10B 4.677(6) 1_455 ?
 S3B Pb10B 4.677(6) 1_455 ?
 S4B Pb1A 2.955(7) 1_655 ?
 S4B Pb4A 2.790(7) 1_655 ?
 S4B Sb4A 4.184(12) 1_655 ?
 S5A Pb6B 4.796(6) 1_455 ?
 S5A Sb6B 4.796(6) 1_455 ?
 S5A Sb9B 4.747(6) 4_576 ?
 S5B Pb2A 2.952(6) 1_655 ?
 S5B Sb6A 4.839(6) 1_655 ?
 S5B Pb6A 4.839(6) 1_655 ?
 S5B Pb7A 2.985(6) 1_655 ?
 S5B Sb9A 4.643(6) 4_676 ?
 S6A Pb6B 4.978(5) 4_575 ?
 S6A Sb6B 4.978(5) 4_575 ?
 S6A Pb7A 2.994(6) 4_675 ?
 S6A Pb7B 3.026(6) 4_575 ?
 S6A Sb9B 4.728(6) 1_455 ?
 S6B Pb3A 3.057(6) 1_655 ?
 S6B Sb6A 5.125(6) 4_675 ?
 S6B Pb6A 5.125(6) 4_675 ?
 S6B Pb7A 2.977(6) 4_675 ?
 S6B Pb7B 3.010(6) 4_675 ?
 S6B Sb9A 4.835(6) 1_655 ?
 S7A Ag4B' 3.83(5) 1_455 ?
 S7A Sb8A 3.607(8) 2_546 ?
 S7A Sb10B 3.492(9) 3_666 ?
 S7A Pb10B 3.492(9) 3_666 ?
 S7A Sb11B 2.999(8) 1_455 ?
 S7A Pb11B 3.23(7) 1_455 ?
 S7A Ag12B 2.635(9) 1_455 ?
 S7B Sb8B 3.404(7) 2_646 ?
 S7B Sb10A 3.684(8) 3_666 ?
 S7B Pb10A 3.684(8) 3_666 ?
 S8A Ag4B 4.507(8) 1_455 ?
 S8A Ag4B' 4.46(5) 1_455 ?
 S8A Sb5B 2.501(7) 1_455 ?
 S8A Pb5B 2.501(7) 1_455 ?
 S8A Pb6B 4.107(6) 3_667 ?
 S8A Sb6B 4.107(6) 3_667 ?
 S8A Sb9A 3.275(6) 2_546 ?
 S8B Sb6A 4.360(6) 3_667 ?
 S8B Pb6A 4.360(6) 3_667 ?
 S8B Sb9A 5.024(7) 2_646 ?
 S8B Sb9B 3.413(6) 2_646 ?
 S9A Sb5B 3.292(7) 1_455 ?
 S9A Sb5B 4.562(7) 3_667 ?
 S9A Pb5B 3.292(7) 1_455 ?
 S9A Pb6B 2.961(7) 1_455 ?
 S9A Pb6B 3.498(6) 3_667 ?
 S9A Sb6B 2.961(7) 1_455 ?
 S9A Sb6B 3.498(6) 3_667 ?
 S9B Pb5A 4.431(6) 3_667 ?
 S9B Sb6A 3.458(6) 3_667 ?
 S9B Pb6A 3.458(6) 3_667 ?
 S10A Ag4B 4.812(8) 3_667 ?
 S10A Ag4B' 5.00(5) 3_667 ?
 S10A Sb5B 3.446(6) 3_667 ?
 S10A Pb5B 3.446(6) 3_667 ?
 S10A Pb6B 2.903(6) 1_455 ?
 S10A Sb6B 2.903(6) 1_455 ?
 S10A Pb7B 4.828(6) 1_455 ?
 S10A Sb9A 2.511(7) 4_576 ?
 S10A Sb9B 3.009(6) 4_576 ?
 S10B Pb4A 5.050(6) 3_667 ?
 S10B Sb4A 4.612(11) 3_667 ?
 S10B Sb5A 3.552(6) 3_667 ?
 S10B Pb5A 3.552(6) 3_667 ?
 S10B Pb7A 4.769(6) 1_655 ?
 S10B Sb9A 2.527(6) 4_676 ?
 S10B Sb9B 3.067(7) 4_576 ?
 S11A Pb4A 4.789(6) 2_556 ?
 S11A Sb4A 4.277(10) 2_556 ?
 S11A Sb8B 2.786(7) 1_455 ?
 S11A Ag12A 2.424(7) 2_556 ?
 S11A Ag12B 4.642(8) 2_656 ?
 S11A Ag12B 5.002(7) 2_556 ?
 S11B Pb4A 4.978(6) 2_556 ?
 S11B Ag4B 4.830(8) 2_656 ?
 S11B Ag4B' 4.19(5) 2_656 ?
 S11B Ag12A 4.723(7) 2_556 ?
 S11B Ag12A 4.760(7) 2_656 ?
 S11B Ag12B 2.529(6) 2_656 ?
 S12A Pb3B 5.062(6) 1_455 ?
 S12A Pb4A 3.434(6) 2_556 ?
 S12A Sb4A 2.454(11) 2_556 ?
 S12A Ag4B 3.700(8) 2_556 ?
 S12A Ag4B' 4.06(5) 2_556 ?
 S12A Pb7B 4.997(6) 4_575 ?
 S12A Sb8B 2.686(7) 1_455 ?
 S12A Sb9B 2.559(6) 1_455 ?
 S12A Ag12A 4.603(7) 2_556 ?
 S12B Pb4A 3.669(7) 2_556 ?
 S12B Sb4A 4.620(12) 2_556 ?
 S12B Sb4A 4.710(12) 2_656 ?
 S12B Ag4B 2.761(9) 2_656 ?
 S12B Cu4B 2.26(3) 2_656 ?
 S12B Ag4B' 2.49(5) 2_656 ?
 S12B Ag12B 4.540(7) 2_656 ?
 S13A Pb7B 3.307(6) 4_575 ?
 S13A Sb10B 2.672(7) 1_455 ?
 S13A Pb10B 2.672(7) 1_455 ?
 S13A Sb11B 4.568(6) 3_666 ?
 S13A Pb11B 4.47(5) 3_666 ?
 S13A Ag12A 4.915(7) 3_566 ?
 S13A Ag12A 4.684(7) 3_666 ?
 S13A Ag12B 2.547(6) 3_666 ?
 S13B Pb7A 3.168(6) 4_675 ?
 S13B Pb7B 5.038(7) 4_575 ?
 S13B Sb11A 4.376(7) 3_666 ?
 S13B Pb11A 4.376(7) 3_666 ?
 S13B Ag12A 2.439(7) 3_666 ?
 S13B Ag12B 4.645(8) 3_666 ?
 S13B Ag12B 4.936(7) 3_766 ?
 S14A Sb11A 3.666(7) 3_666 ?
 S14A Pb11A 3.666(7) 3_666 ?
 S14B Sb10B 2.647(6) 1_455 ?
 S14B Pb10B 2.647(6) 1_455 ?
 S14B Sb11B 2.509(7) 1_455 ?
 S14B Sb11B 3.394(7) 3_666 ?
 S14B Pb11B 3.56(6) 3_666 ?
 S14B Pb11B 3.04(8) 1_455 ?

loop_
  _geom_angle_atom_site_label_1
  _geom_angle_atom_site_label_2
  _geom_angle_atom_site_label_3
  _geom_angle
  _geom_angle_site_symmetry_1
  _geom_angle_site_symmetry_3
  _geom_angle_publ_flag
 Pb1B Pb1A Pb1B 178.31(4) 1_455 . ?
 Pb1B Pb1A Sb11B 118.20(6) . 1_455 ?
 Pb1B Pb1A Sb11B 61.59(5) 1_455 1_455 ?
 Pb4A Pb1A Pb1B 88.67(4) . . ?
 Pb4A Pb1A Pb1B 89.87(4) . 1_455 ?
 Pb4A Pb1A Sb11B 57.83(4) . 1_455 ?
 S1A Pb1A Pb1B 131.07(12) . 1_455 ?
 S1A Pb1A Pb1B 48.68(12) . . ?
 S1A Pb1A Pb4A 106.19(11) . . ?
 S1A Pb1A Sb11B 162.05(11) . 1_455 ?
 S1A Pb1A S1B 82.24(16) . 1_455 ?
 S1A Pb1A S3A 120.79(15) . 1_455 ?
 S1A Pb1A S8A 72.18(15) . . ?
 S1A Pb1A S14B 141.57(17) . . ?
 S1B Pb1A Pb1B 130.91(11) 1_455 . ?
 S1B Pb1A Pb1B 48.85(11) 1_455 1_455 ?
 S1B Pb1A Pb4A 107.12(10) 1_455 . ?
 S1B Pb1A Sb11B 109.24(12) 1_455 1_455 ?
 S3A Pb1A Pb1B 49.03(11) 1_455 1_455 ?
 S3A Pb1A Pb1B 132.67(12) 1_455 . ?
 S3A Pb1A Pb4A 130.83(11) 1_455 . ?
 S3A Pb1A Sb11B 76.90(11) 1_455 1_455 ?
 S3A Pb1A S1B 68.55(15) 1_455 1_455 ?
 S3A Pb1A S8A 132.23(17) 1_455 . ?
 S3A Pb1A S14B 71.74(16) 1_455 . ?
 S3B Pb1A Pb1B 132.77(11) . 1_455 ?
 S3B Pb1A Pb1B 48.92(11) . . ?
 S3B Pb1A Pb4A 129.29(11) . . ?
 S3B Pb1A Sb11B 113.37(12) . 1_455 ?
 S3B Pb1A S1A 68.94(15) . . ?
 S3B Pb1A S1B 121.25(15) . 1_455 ?
 S3B Pb1A S3A 83.75(16) . 1_455 ?
 S3B Pb1A S8A 137.45(17) . . ?
 S3B Pb1A S14B 77.51(15) . . ?
 S4A Pb1A Pb1B 46.57(13) . . ?
 S4A Pb1A Pb1B 132.20(13) . 1_455 ?
 S4A Pb1A Pb4A 43.79(13) . . ?
 S4A Pb1A Sb11B 79.83(13) . 1_455 ?
 S4A Pb1A S1A 82.60(17) . . ?
 S4A Pb1A S1B 140.04(16) . 1_455 ?
 S4A Pb1A S3A 148.73(17) . 1_455 ?
 S4A Pb1A S3B 86.63(17) . . ?
 S4A Pb1A S4B 84.89(19) . 1_455 ?
 S4A Pb1A S8A 71.72(17) . . ?
 S4A Pb1A S14B 77.15(17) . . ?
 S4B Pb1A Pb1B 47.32(13) 1_455 1_455 ?
 S4B Pb1A Pb1B 131.46(13) 1_455 . ?
 S4B Pb1A Pb4A 44.30(13) 1_455 . ?
 S4B Pb1A Sb11B 34.49(13) 1_455 1_455 ?
 S4B Pb1A S1A 139.98(16) 1_455 . ?
 S4B Pb1A S1B 83.46(17) 1_455 1_455 ?
 S4B Pb1A S3A 87.60(17) 1_455 1_455 ?
 S4B Pb1A S3B 147.81(16) 1_455 . ?
 S4B Pb1A S8A 67.79(16) 1_455 . ?
 S4B Pb1A S14B 70.33(16) 1_455 . ?
 S8A Pb1A Pb1B 86.53(13) . 1_455 ?
 S8A Pb1A Pb1B 91.86(13) . . ?
 S8A Pb1A Pb4A 49.02(11) . . ?
 S8A Pb1A Sb11B 98.65(12) . 1_455 ?
 S8A Pb1A S1B 68.47(15) . 1_455 ?
 S8A Pb1A S14B 129.16(15) . . ?
 S14B Pb1A Pb1B 94.90(12) . . ?
 S14B Pb1A Pb1B 85.71(12) . 1_455 ?
 S14B Pb1A Pb4A 80.80(11) . . ?
 S14B Pb1A Sb11B 35.86(12) . 1_455 ?
 S14B Pb1A S1B 132.82(16) . 1_455 ?
 Pb1A Pb1B Pb1A 178.30(4) 1_655 . ?
 Pb1A Pb1B Pb11B 67.9(11) 1_655 . ?
 Ag4B Pb1B Pb1A 97.87(10) . . ?
 Ag4B Pb1B Pb1A 83.63(10) . 1_655 ?
 Ag4B Pb1B Pb11B 52.2(9) . . ?
 Pb11B Pb1B Pb1A 112.4(11) . . ?
 S1A Pb1B Pb1A 47.84(11) . . ?
 S1A Pb1B Pb1A 132.36(11) . 1_655 ?
 S1A Pb1B Ag4B 110.71(13) . . ?
 S1A Pb1B Pb11B 155.7(12) . . ?
 S1A Pb1B S1B 81.61(16) . . ?
 S1A Pb1B S3A 119.62(15) . . ?
 S1A Pb1B S3B 67.73(15) . . ?
 S1A Pb1B S14A 137.84(17) . . ?
 S1B Pb1B Pb1A 50.76(11) . 1_655 ?
 S1B Pb1B Pb1A 129.44(12) . . ?
 S1B Pb1B Ag4B 101.77(13) . . ?
 S1B Pb1B Pb11B 116.5(11) . . ?
 S1B Pb1B S14A 137.05(18) . . ?
 S3A Pb1B Pb1A 129.53(12) . . ?
 S3A Pb1B Pb1A 48.77(11) . 1_655 ?
 S3A Pb1B Ag4B 126.14(15) . . ?
 S3A Pb1B Pb11B 83.3(11) . . ?
 S3A Pb1B S1B 69.53(15) . . ?
 S3A Pb1B S14A 74.23(17) . . ?
 S3B Pb1B Pb1A 47.76(11) . . ?
 S3B Pb1B Pb1A 130.54(11) . 1_655 ?
 S3B Pb1B Ag4B 137.47(14) . . ?
 S3B Pb1B Pb11B 111.6(8) . . ?
 S3B Pb1B S1B 119.19(15) . . ?
 S3B Pb1B S3A 81.77(16) . . ?
 S3B Pb1B S14A 76.32(16) . . ?
 S4A Pb1B Pb1A 45.19(13) . . ?
 S4A Pb1B Pb1A 136.02(13) . 1_655 ?
 S4A Pb1B Ag4B 54.54(16) . . ?
 S4A Pb1B Pb11B 75.0(12) . . ?
 S4A Pb1B S1A 80.81(17) . . ?
 S4A Pb1B S1B 141.75(16) . . ?
 S4A Pb1B S3A 147.87(16) . . ?
 S4A Pb1B S3B 84.45(17) . . ?
 S4A Pb1B S4B 89.82(18) . . ?
 S4A Pb1B S8B 70.96(17) . . ?
 S4A Pb1B S14A 74.35(19) . . ?
 S4B Pb1B Pb1A 46.21(13) . 1_655 ?
 S4B Pb1B Pb1A 135.00(13) . . ?
 S4B Pb1B Ag4B 39.97(16) . . ?
 S4B Pb1B Pb11B 36.5(9) . . ?
 S4B Pb1B S1A 142.84(16) . . ?
 S4B Pb1B S1B 84.12(16) . . ?
 S4B Pb1B S3A 86.43(17) . . ?
 S4B Pb1B S3B 147.37(16) . . ?
 S4B Pb1B S8B 69.88(17) . . ?
 S4B Pb1B S14A 71.21(16) . . ?
 S8B Pb1B Pb1A 91.37(13) . . ?
 S8B Pb1B Pb1A 90.25(13) . 1_655 ?
 S8B Pb1B Ag4B 45.67(13) . . ?
 S8B Pb1B Pb11B 96.5(8) . . ?
 S8B Pb1B S1A 73.07(16) . . ?
 S8B Pb1B S1B 71.50(16) . . ?
 S8B Pb1B S3A 135.97(17) . . ?
 S8B Pb1B S3B 136.40(18) . . ?
 S8B Pb1B S14A 126.98(17) . . ?
 S14A Pb1B Pb1A 91.54(13) . . ?
 S14A Pb1B Pb1A 87.89(13) . 1_655 ?
 S14A Pb1B Ag4B 81.54(14) . . ?
 S14A Pb1B Pb11B 35.4(8) . . ?
 Pb2B Pb2A Pb2B 179.30(4) 1_455 . ?
 Pb2B Pb2A Sb6A 119.21(4) 1_455 . ?
 Pb2B Pb2A Sb6A 61.23(3) . . ?
 S1A Pb2A Pb2B 132.30(11) . 1_455 ?
 S1A Pb2A Pb2B 48.17(11) . . ?
 S1A Pb2A Sb6A 76.33(11) . . ?
 S1A Pb2A S2A 64.83(15) . . ?
 S1A Pb2A S2B 116.69(16) . 1_455 ?
 S1A Pb2A S11A 129.52(17) . . ?
 S1B Pb2A Pb2B 132.94(12) 1_455 . ?
 S1B Pb2A Pb2B 47.54(11) 1_455 1_455 ?
 S1B Pb2A Sb6A 113.41(11) 1_455 . ?
 S1B Pb2A S1A 84.78(16) 1_455 . ?
 S1B Pb2A S2A 118.12(15) 1_455 . ?
 S1B Pb2A S2B 66.51(15) 1_455 1_455 ?
 S1B Pb2A S5A 148.53(15) 1_455 . ?
 S1B Pb2A S9A 77.92(16) 1_455 . ?
 S1B Pb2A S11A 136.36(17) 1_455 . ?
 S2A Pb2A Pb2B 130.50(12) . 1_455 ?
 S2A Pb2A Pb2B 48.98(11) . . ?
 S2A Pb2A Sb6A 109.74(12) . . ?
 S2B Pb2A Pb2B 129.61(12) 1_455 . ?
 S2B Pb2A Pb2B 49.86(12) 1_455 1_455 ?
 S2B Pb2A Sb6A 166.46(12) 1_455 . ?
 S2B Pb2A S2A 80.64(16) 1_455 . ?
 S2B Pb2A S11A 73.15(16) 1_455 . ?
 S5A Pb2A Pb2B 131.77(12) . 1_455 ?
 S5A Pb2A Pb2B 48.21(12) . . ?
 S5A Pb2A Sb6A 35.33(10) . . ?
 S5A Pb2A S1A 88.27(15) . . ?
 S5A Pb2A S2A 85.88(16) . . ?
 S5A Pb2A S2B 142.13(15) . 1_455 ?
 S5A Pb2A S9A 70.70(16) . . ?
 S5A Pb2A S11A 68.98(16) . . ?
 S5B Pb2A Pb2B 46.27(12) 1_455 1_455 ?
 S5B Pb2A Pb2B 133.68(12) 1_455 . ?
 S5B Pb2A Sb6A 82.90(12) 1_455 . ?
 S5B Pb2A S1A 151.89(15) 1_455 . ?
 S5B Pb2A S1B 86.35(17) 1_455 1_455 ?
 S5B Pb2A S2A 141.61(15) 1_455 . ?
 S5B Pb2A S2B 83.60(16) 1_455 1_455 ?
 S5B Pb2A S5A 85.52(17) 1_455 . ?
 S5B Pb2A S9A 79.18(17) 1_455 . ?
 S5B Pb2A S11A 73.02(17) 1_455 . ?
 S9A Pb2A Pb2B 85.94(14) . . ?
 S9A Pb2A Pb2B 94.70(14) . 1_455 ?
 S9A Pb2A Sb6A 35.50(12) . . ?
 S9A Pb2A S1A 72.89(17) . . ?
 S9A Pb2A S2A 131.97(18) . . ?
 S9A Pb2A S2B 141.26(17) . 1_455 ?
 S9A Pb2A S11A 132.12(16) . . ?
 S11A Pb2A Pb2B 93.32(14) . 1_455 ?
 S11A Pb2A Pb2B 86.04(13) . . ?
 S11A Pb2A Sb6A 101.91(12) . . ?
 S11A Pb2A S2A 68.97(16) . . ?
 Pb2A Pb2B Pb2A 179.30(4) 1_655 . ?
 Pb2A Pb2B Pb7B 90.53(3) 1_655 . ?
 Pb2A Pb2B Pb7B 89.68(3) . . ?
 Pb2A Pb2B Sb8A 61.51(3) . . ?
 Pb2A Pb2B Sb8A 119.19(4) 1_655 . ?
 Pb7B Pb2B Sb8A 75.22(3) . . ?
 S1A Pb2B Pb2A 131.27(12) . 1_655 ?
 S1A Pb2B Pb2A 48.26(11) . . ?
 S1A Pb2B Pb7B 132.22(12) . . ?
 S1A Pb2B Sb8A 96.86(11) . . ?
 S1A Pb2B S2A 65.61(14) . . ?
 S1A Pb2B S2B 116.90(16) . . ?
 S1A Pb2B S9B 73.03(15) . . ?
 S1A Pb2B S11B 131.30(16) . . ?
 S1B Pb2B Pb2A 131.76(12) . . ?
 S1B Pb2B Pb2A 47.75(11) . 1_655 ?
 S1B Pb2B Pb7B 131.82(12) . . ?
 S1B Pb2B Sb8A 140.59(12) . . ?
 S1B Pb2B S1A 83.53(16) . . ?
 S1B Pb2B S2A 117.39(15) . . ?
 S1B Pb2B S2B 66.45(15) . . ?
 S1B Pb2B S5A 147.75(15) . . ?
 S1B Pb2B S9B 77.75(16) . . ?
 S1B Pb2B S11B 136.26(18) . . ?
 S2A Pb2B Pb2A 130.27(12) . 1_655 ?
 S2A Pb2B Pb2A 50.25(12) . . ?
 S2A Pb2B Pb7B 107.89(10) . . ?
 S2A Pb2B Sb8A 35.05(10) . . ?
 S2B Pb2B Pb2A 49.57(11) . 1_655 ?
 S2B Pb2B Pb2A 130.96(12) . . ?
 S2B Pb2B Pb7B 107.73(11) . . ?
 S2B Pb2B Sb8A 78.78(11) . . ?
 S2B Pb2B S2A 80.71(17) . . ?
 S2B Pb2B S9B 140.49(17) . . ?
 S2B Pb2B S11B 73.19(16) . . ?
 S5A Pb2B Pb2A 132.39(12) . 1_655 ?
 S5A Pb2B Pb2A 47.61(11) . . ?
 S5A Pb2B Pb7B 44.67(11) . . ?
 S5A Pb2B Sb8A 71.25(11) . . ?
 S5A Pb2B S1A 87.82(16) . . ?
 S5A Pb2B S2A 86.44(16) . . ?
 S5A Pb2B S2B 143.29(15) . . ?
 S5A Pb2B S9B 70.01(16) . . ?
 S5A Pb2B S11B 70.11(16) . . ?
 S5B Pb2B Pb2A 133.29(12) . . ?
 S5B Pb2B Pb2A 46.75(12) . 1_655 ?
 S5B Pb2B Pb7B 45.57(12) . . ?
 S5B Pb2B Sb8A 107.80(11) . . ?
 S5B Pb2B S1A 150.85(15) . . ?
 S5B Pb2B S1B 86.94(16) . . ?
 S5B Pb2B S2A 141.96(15) . . ?
 S5B Pb2B S2B 83.73(17) . . ?
 S5B Pb2B S5A 85.70(17) . . ?
 S5B Pb2B S9B 78.05(16) . . ?
 S5B Pb2B S11B 72.29(16) . . ?
 S9B Pb2B Pb2A 93.92(13) . 1_655 ?
 S9B Pb2B Pb2A 85.44(13) . . ?
 S9B Pb2B Pb7B 83.63(11) . . ?
 S9B Pb2B Sb8A 140.20(13) . . ?
 S9B Pb2B S2A 132.86(17) . . ?
 S11B Pb2B Pb2A 87.75(13) . . ?
 S11B Pb2B Pb2A 92.89(13) . 1_655 ?
 S11B Pb2B Pb7B 48.17(11) . . ?
 S11B Pb2B Sb8A 35.55(12) . . ?
 S11B Pb2B S2A 70.04(15) . . ?
 S11B Pb2B S9B 131.34(16) . . ?
 Pb3B Pb3A Pb3B 176.61(4) . 1_455 ?
 Pb3B Pb3A Sb8B 63.59(3) 1_455 1_455 ?
 Pb3B Pb3A Sb8B 119.79(4) . 1_455 ?
 Pb3B Pb3A Sb9B 119.74(4) . 1_455 ?
 Pb3B Pb3A Sb9B 62.01(3) 1_455 1_455 ?
 Sb9B Pb3A Sb8B 53.92(3) 1_455 1_455 ?
 S2A Pb3A Pb3B 134.25(13) . 1_455 ?
 S2A Pb3A Pb3B 48.26(12) . . ?
 S2A Pb3A Sb8B 79.64(12) . 1_455 ?
 S2A Pb3A Sb9B 116.94(11) . 1_455 ?
 S2A Pb3A S2B 85.35(17) . 1_455 ?
 S2A Pb3A S3A 119.55(16) . 1_455 ?
 S2A Pb3A S3B 65.95(15) . . ?
 S2A Pb3A S6A 86.93(16) . . ?
 S2A Pb3A S6B 152.06(15) . 1_455 ?
 S2A Pb3A S12A 79.82(15) . . ?
 S2A Pb3A S13A 131.07(17) . . ?
 S2B Pb3A Pb3B 133.59(12) 1_455 . ?
 S2B Pb3A Pb3B 48.92(12) 1_455 1_455 ?
 S2B Pb3A Sb8B 34.49(11) 1_455 1_455 ?
 S2B Pb3A Sb9B 78.40(11) 1_455 1_455 ?
 S2B Pb3A S3A 65.96(15) 1_455 1_455 ?
 S2B Pb3A S3B 119.02(15) 1_455 . ?
 S2B Pb3A S6B 88.49(17) 1_455 1_455 ?
 S2B Pb3A S12A 73.82(16) 1_455 . ?
 S2B Pb3A S13A 133.80(17) 1_455 . ?
 S3A Pb3A Pb3B 130.46(12) 1_455 . ?
 S3A Pb3A Pb3B 47.09(11) 1_455 1_455 ?
 S3A Pb3A Sb8B 97.90(11) 1_455 1_455 ?
 S3A Pb3A Sb9B 108.03(12) 1_455 1_455 ?
 S3A Pb3A S3B 82.82(16) 1_455 . ?
 S3A Pb3A S12A 132.41(17) 1_455 . ?
 S3A Pb3A S13A 70.61(16) 1_455 . ?
 S3B Pb3A Pb3B 129.88(11) . 1_455 ?
 S3B Pb3A Pb3B 47.66(11) . . ?
 S3B Pb3A Sb8B 139.95(11) . 1_455 ?
 S3B Pb3A Sb9B 162.47(11) . 1_455 ?
 S3B Pb3A S12A 141.03(16) . . ?
 S3B Pb3A S13A 68.69(15) . . ?
 S6A Pb3A Pb3B 132.31(11) . 1_455 ?
 S6A Pb3A Pb3B 47.28(11) . . ?
 S6A Pb3A Sb8B 115.63(11) . 1_455 ?
 S6A Pb3A Sb9B 79.51(11) . 1_455 ?
 S6A Pb3A S2B 150.09(15) . 1_455 ?
 S6A Pb3A S3A 141.13(16) . 1_455 ?
 S6A Pb3A S3B 83.47(15) . . ?
 S6A Pb3A S6B 84.95(17) . 1_455 ?
 S6A Pb3A S12A 76.39(16) . . ?
 S6A Pb3A S13A 70.53(16) . . ?
 S6B Pb3A Pb3B 47.36(12) 1_455 1_455 ?
 S6B Pb3A Pb3B 132.08(13) 1_455 . ?
 S6B Pb3A Sb8B 79.91(12) 1_455 1_455 ?
 S6B Pb3A Sb9B 35.19(11) 1_455 1_455 ?
 S6B Pb3A S3A 82.04(16) 1_455 1_455 ?
 S6B Pb3A S3B 139.04(15) 1_455 . ?
 S6B Pb3A S12A 72.28(15) 1_455 . ?
 S6B Pb3A S13A 70.39(15) 1_455 . ?
 S12A Pb3A Pb3B 87.30(12) . 1_455 ?
 S12A Pb3A Pb3B 95.64(12) . . ?
 S12A Pb3A Sb8B 39.37(12) . 1_455 ?
 S12A Pb3A Sb9B 37.12(11) . 1_455 ?
 S12A Pb3A S13A 131.47(15) . . ?
 S13A Pb3A Pb3B 89.56(12) . 1_455 ?
 S13A Pb3A Pb3B 87.23(12) . . ?
 S13A Pb3A Sb8B 149.20(12) . 1_455 ?
 S13A Pb3A Sb9B 101.31(11) . 1_455 ?
 Pb3A Pb3B Pb3A 176.61(4) . 1_655 ?
 Pb3A Pb3B Sb10A 120.41(4) 1_655 . ?
 Pb3A Pb3B Sb10A 62.96(3) . . ?
 S2A Pb3B Pb3A 130.20(12) . 1_655 ?
 S2A Pb3B Pb3A 47.21(12) . . ?
 S2A Pb3B Sb10A 98.29(11) . . ?
 S2A Pb3B S2B 82.67(17) . . ?
 S2A Pb3B S12B 78.06(15) . . ?
 S2A Pb3B S13B 132.44(17) . . ?
 S2B Pb3B Pb3A 47.55(12) . 1_655 ?
 S2B Pb3B Pb3A 129.86(12) . . ?
 S2B Pb3B Sb10A 141.41(11) . . ?
 S2B Pb3B S12B 71.41(15) . . ?
 S2B Pb3B S13B 138.33(18) . . ?
 S3A Pb3B Pb3A 133.93(12) . . ?
 S3A Pb3B Pb3A 48.43(11) . 1_655 ?
 S3A Pb3B Sb10A 80.72(12) . . ?
 S3A Pb3B S2A 119.23(16) . . ?
 S3A Pb3B S2B 65.92(16) . . ?
 S3A Pb3B S3B 84.47(16) . . ?
 S3A Pb3B S6B 83.46(16) . . ?
 S3A Pb3B S12B 130.14(17) . . ?
 S3A Pb3B S13B 75.76(17) . . ?
 S3B Pb3B Pb3A 49.49(11) . . ?
 S3B Pb3B Pb3A 132.88(11) . 1_655 ?
 S3B Pb3B Sb10A 35.23(11) . . ?
 S3B Pb3B S2A 66.42(15) . . ?
 S3B Pb3B S2B 118.64(15) . . ?
 S3B Pb3B S12B 140.29(16) . . ?
 S3B Pb3B S13B 71.19(16) . . ?
 S6A Pb3B Pb3A 47.59(12) . . ?
 S6A Pb3B Pb3A 132.64(12) . 1_655 ?
 S6A Pb3B Sb10A 71.85(11) . . ?
 S6A Pb3B S2A 86.29(16) . . ?
 S6A Pb3B S2B 146.13(15) . . ?
 S6A Pb3B S3A 145.17(16) . . ?
 S6A Pb3B S3B 85.22(16) . . ?
 S6A Pb3B S6B 85.00(17) . . ?
 S6A Pb3B S12B 75.01(16) . . ?
 S6A Pb3B S13B 69.42(17) . . ?
 S6B Pb3B Pb3A 47.78(11) . 1_655 ?
 S6B Pb3B Pb3A 132.60(12) . . ?
 S6B Pb3B Sb10A 108.00(11) . . ?
 S6B Pb3B S2A 148.05(15) . . ?
 S6B Pb3B S2B 87.66(16) . . ?
 S6B Pb3B S3B 142.89(15) . . ?
 S6B Pb3B S12B 70.00(15) . . ?
 S6B Pb3B S13B 71.85(16) . . ?
 S12B Pb3B Pb3A 93.30(12) . . ?
 S12B Pb3B Pb3A 83.74(12) . 1_655 ?
 S12B Pb3B Sb10A 146.83(12) . . ?
 S13B Pb3B Pb3A 88.61(13) . . ?
 S13B Pb3B Pb3A 94.54(13) . 1_655 ?
 S13B Pb3B Sb10A 36.16(12) . . ?
 S13B Pb3B S12B 129.20(16) . . ?
 Sb4A Pb4A Ag4B 164.2(4) . 1_455 ?
 Sb4A Pb4A Cu4B 155.0(9) . 1_455 ?
 Sb4A Pb4A Ag4B' 160.1(9) . 1_455 ?
 Sb4A Pb4A Sb8A 82.4(3) . 2_546 ?
 Sb4A Pb4A Sb9A 83.6(4) . 2_546 ?
 Sb4A Pb4A S4A 59.8(4) . . ?
 Sb4A Pb4A S4B 150.7(4) . 1_455 ?
 Sb4A Pb4A S7A 94.6(4) . . ?
 Sb4A Pb4A S8A 96.5(4) . . ?
 Sb4A Pb4A S12A 39.3(4) . 2_546 ?
 Sb4A Pb4A S12B 119.9(4) . 2_546 ?
 Ag4B Pb4A S12B 44.37(13) 1_455 2_546 ?
 Cu4B Pb4A Ag4B 10.3(8) 1_455 1_455 ?
 Cu4B Pb4A Ag4B' 7.3(13) 1_455 1_455 ?
 Cu4B Pb4A Sb8A 76.3(8) 1_455 2_546 ?
 Cu4B Pb4A Sb9A 79.4(8) 1_455 2_546 ?
 Cu4B Pb4A S4A 144.9(8) 1_455 . ?
 Cu4B Pb4A S4B 54.0(8) 1_455 1_455 ?
 Cu4B Pb4A S7A 90.8(9) 1_455 . ?
 Cu4B Pb4A S8A 90.4(8) 1_455 . ?
 Cu4B Pb4A S12A 116.0(8) 1_455 2_546 ?
 Cu4B Pb4A S12B 35.6(8) 1_455 2_546 ?
 Ag4B' Pb4A Ag4B 9.4(8) 1_455 1_455 ?
 Ag4B' Pb4A Sb8A 78.7(8) 1_455 2_546 ?
 Ag4B' Pb4A Sb9A 86.6(9) 1_455 2_546 ?
 Ag4B' Pb4A S12A 122.1(9) 1_455 2_546 ?
 Ag4B' Pb4A S12B 42.2(9) 1_455 2_546 ?
 Sb8A Pb4A Ag4B 86.48(8) 2_546 1_455 ?
 Sb8A Pb4A Sb9A 77.88(5) 2_546 2_546 ?
 Sb8A Pb4A S12B 53.88(11) 2_546 2_546 ?
 Sb9A Pb4A Ag4B 83.12(8) 2_546 1_455 ?
 Sb9A Pb4A S12B 51.64(11) 2_546 2_546 ?
 S4A Pb4A Ag4B 134.77(16) . 1_455 ?
 S4A Pb4A Ag4B' 139.8(9) . 1_455 ?
 S4A Pb4A Sb8A 135.15(15) . 2_546 ?
 S4A Pb4A Sb9A 117.13(14) . 2_546 ?
 S4A Pb4A S4B 91.0(2) . 1_455 ?
 S4A Pb4A S8A 75.15(18) . . ?
 S4A Pb4A S12A 97.82(18) . 2_546 ?
 S4A Pb4A S12B 166.91(18) . 2_546 ?
 S4B Pb4A Ag4B 44.00(15) 1_455 1_455 ?
 S4B Pb4A Ag4B' 49.2(9) 1_455 1_455 ?
 S4B Pb4A Sb8A 125.05(15) 1_455 2_546 ?
 S4B Pb4A Sb9A 110.17(14) 1_455 2_546 ?
 S4B Pb4A S8A 71.15(18) 1_455 . ?
 S4B Pb4A S12A 163.98(18) 1_455 2_546 ?
 S4B Pb4A S12B 87.80(18) 1_455 2_546 ?
 S7A Pb4A Ag4B 92.4(2) . 1_455 ?
 S7A Pb4A Ag4B' 85.0(9) . 1_455 ?
 S7A Pb4A Sb8A 71.34(17) . 2_546 ?
 S7A Pb4A Sb9A 149.12(17) . 2_546 ?
 S7A Pb4A S4A 87.5(2) . . ?
 S7A Pb4A S4B 86.2(2) . 1_455 ?
 S7A Pb4A S8A 150.8(2) . . ?
 S7A Pb4A S12A 107.5(2) . 2_546 ?
 S7A Pb4A S12B 105.4(2) . 2_546 ?
 S8A Pb4A Ag4B 83.99(16) . 1_455 ?
 S8A Pb4A Ag4B' 93.2(9) . 1_455 ?
 S8A Pb4A Sb8A 136.89(12) . 2_546 ?
 S8A Pb4A Sb9A 59.29(11) . 2_546 ?
 S8A Pb4A S12A 98.11(16) . 2_546 ?
 S8A Pb4A S12B 92.15(16) . 2_546 ?
 S12A Pb4A Ag4B 124.91(14) 2_546 1_455 ?
 S12A Pb4A Sb8A 55.16(10) 2_546 2_546 ?
 S12A Pb4A Sb9A 53.85(11) 2_546 2_546 ?
 S12A Pb4A S12B 80.60(15) 2_546 2_546 ?
 Pb4A Sb4A Ag4B 159.1(5) . . ?
 Pb4A Sb4A Ag4B' 162.3(9) . . ?
 Pb4A Sb4A Sb8A 72.9(3) . 2_546 ?
 Pb4A Sb4A Sb9A 72.0(4) . 2_546 ?
 Pb4A Sb4A Sb11A 89.9(4) . . ?
 Pb4A Sb4A S4A 86.8(4) . . ?
 Pb4A Sb4A S7A 56.1(3) . . ?
 Pb4A Sb4A S7B 126.5(5) . . ?
 Pb4A Sb4A S8A 58.4(3) . . ?
 Pb4A Sb4A S12A 117.6(5) . 2_546 ?
 Ag4B Sb4A Ag4B' 9.0(7) . . ?
 Ag4B Sb4A Sb8A 125.4(3) . 2_546 ?
 Ag4B Sb4A Sb9A 119.7(3) . 2_546 ?
 Ag4B Sb4A Sb11A 74.9(2) . . ?
 Ag4B Sb4A S7B 47.5(2) . . ?
 Ag4B Sb4A S8A 112.6(3) . . ?
 Sb8A Sb4A Ag4B' 117.3(7) 2_546 . ?
 Sb8A Sb4A Sb9A 74.29(18) 2_546 2_546 ?
 Sb9A Sb4A Ag4B' 123.5(8) 2_546 . ?
 Sb11A Sb4A Ag4B' 73.2(8) . . ?
 Sb11A Sb4A Sb8A 110.0(2) . 2_546 ?
 Sb11A Sb4A Sb9A 159.6(3) . 2_546 ?
 Sb11A Sb4A S8A 108.9(2) . . ?
 S4A Sb4A Ag4B 72.3(3) . . ?
 S4A Sb4A Ag4B' 77.4(8) . . ?
 S4A Sb4A Sb8A 148.0(4) . 2_546 ?
 S4A Sb4A Sb9A 123.3(3) . 2_546 ?
 S4A Sb4A Sb11A 43.9(2) . . ?
 S4A Sb4A S7A 83.6(3) . . ?
 S4A Sb4A S7B 73.3(3) . . ?
 S4A Sb4A S8A 70.1(3) . . ?
 S4A Sb4A S12A 150.9(5) . 2_546 ?
 S7A Sb4A Ag4B 119.1(4) . . ?
 S7A Sb4A Ag4B' 113.4(8) . . ?
 S7A Sb4A Sb8A 64.6(2) . 2_546 ?
 S7A Sb4A Sb9A 120.3(3) . 2_546 ?
 S7A Sb4A Sb11A 50.9(2) . . ?
 S7A Sb4A S7B 72.4(3) . . ?
 S7A Sb4A S8A 109.7(3) . . ?
 S7B Sb4A Ag4B' 41.0(8) . . ?
 S7B Sb4A Sb8A 98.8(2) . 2_546 ?
 S7B Sb4A Sb9A 158.2(3) . 2_546 ?
 S7B Sb4A Sb11A 42.23(17) . . ?
 S7B Sb4A S8A 142.8(3) . . ?
 S8A Sb4A Ag4B' 121.6(8) . . ?
 S8A Sb4A Sb8A 115.9(3) . 2_546 ?
 S8A Sb4A Sb9A 53.77(17) . 2_546 ?
 S12A Sb4A Ag4B 82.7(3) 2_546 . ?
 S12A Sb4A Ag4B' 79.9(8) 2_546 . ?
 S12A Sb4A Sb8A 60.2(2) 2_546 2_546 ?
 S12A Sb4A Sb9A 57.8(2) 2_546 2_546 ?
 S12A Sb4A Sb11A 142.1(4) 2_546 . ?
 S12A Sb4A S7A 122.4(4) 2_546 . ?
 S12A Sb4A S7B 100.6(4) 2_546 . ?
 S12A Sb4A S8A 107.8(3) 2_546 . ?
 Sb4A Ag4B Pb4A 172.2(2) . 1_655 ?
 Sb4A Ag4B Sb8B 70.51(18) . 2_646 ?
 Sb4A Ag4B Sb9B 74.5(2) . 2_646 ?
 Sb4A Ag4B Pb11B 110.1(13) . . ?
 Sb4A Ag4B S4A 43.9(2) . . ?
 Cu4B Ag4B Pb4A 15.8(12) . 1_655 ?
 Cu4B Ag4B Sb4A 156.8(13) . . ?
 Cu4B Ag4B Sb8B 86.3(12) . 2_646 ?
 Cu4B Ag4B Sb9B 96.8(13) . 2_646 ?
 Cu4B Ag4B Pb11B 78.0(18) . . ?
 Cu4B Ag4B S4A 156.0(12) . . ?
 Cu4B Ag4B S4B 65.1(12) . . ?
 Cu4B Ag4B S7B 100.7(14) . . ?
 Cu4B Ag4B S8B 111.6(13) . . ?
 Cu4B Ag4B S12B 54.7(12) . 2_646 ?
 Ag4B' Ag4B Pb4A 39(4) . 1_655 ?
 Ag4B' Ag4B Sb4A 133(4) . . ?
 Ag4B' Ag4B Cu4B 29(4) . . ?
 Ag4B' Ag4B Sb8B 69(4) . 2_646 ?
 Ag4B' Ag4B Sb9B 110(4) . 2_646 ?
 Ag4B' Ag4B Pb11B 65(4) . . ?
 Ag4B' Ag4B S4A 141(4) . . ?
 Ag4B' Ag4B S4B 75(4) . . ?
 Ag4B' Ag4B S7B 72(4) . . ?
 Ag4B' Ag4B S8B 140(4) . . ?
 Ag4B' Ag4B S12B 62(3) . 2_646 ?
 Sb8B Ag4B Pb4A 101.87(17) 2_646 1_655 ?
 Sb8B Ag4B Pb11B 109.6(9) 2_646 . ?
 Sb9B Ag4B Pb4A 104.95(16) 2_646 1_655 ?
 Sb9B Ag4B Sb8B 69.32(8) 2_646 2_646 ?
 Sb9B Ag4B Pb11B 174.8(12) 2_646 . ?
 Sb9B Ag4B S4A 105.1(2) 2_646 . ?
 Pb11B Ag4B Pb4A 70.1(13) . 1_655 ?
 S4A Ag4B Pb4A 141.91(16) . 1_655 ?
 S4A Ag4B Sb8B 110.3(2) . 2_646 ?
 S4A Ag4B Pb11B 80.1(12) . . ?
 S4B Ag4B Pb4A 49.83(19) . 1_655 ?
 S4B Ag4B Sb4A 135.9(3) . . ?
 S4B Ag4B Sb8B 142.7(3) . 2_646 ?
 S4B Ag4B Sb9B 134.3(2) . 2_646 ?
 S4B Ag4B Pb11B 43.8(11) . . ?
 S4B Ag4B S4A 92.2(2) . . ?
 S4B Ag4B S7B 94.6(3) . . ?
 S4B Ag4B S8B 80.5(2) . . ?
 S4B Ag4B S12B 117.2(3) . 2_646 ?
 S7B Ag4B Pb4A 104.1(2) . 1_655 ?
 S7B Ag4B Sb4A 71.5(3) . . ?
 S7B Ag4B Sb8B 66.46(18) . 2_646 ?
 S7B Ag4B Sb9B 130.8(2) . 2_646 ?
 S7B Ag4B Pb11B 50.8(11) . . ?
 S7B Ag4B S4A 72.2(2) . . ?
 S7B Ag4B S8B 141.1(3) . . ?
 S7B Ag4B S12B 111.4(3) . 2_646 ?
 S8B Ag4B Pb4A 101.7(2) . 1_655 ?
 S8B Ag4B Sb4A 85.4(3) . . ?
 S8B Ag4B Sb8B 134.6(2) . 2_646 ?
 S8B Ag4B Sb9B 67.42(16) . 2_646 ?
 S8B Ag4B Pb11B 114.7(9) . . ?
 S8B Ag4B S4A 69.4(2) . . ?
 S12B Ag4B Pb4A 68.3(2) 2_646 1_655 ?
 S12B Ag4B Sb4A 106.8(3) 2_646 . ?
 S12B Ag4B Sb8B 51.15(15) 2_646 2_646 ?
 S12B Ag4B Sb9B 48.36(15) 2_646 2_646 ?
 S12B Ag4B Pb11B 126.8(11) 2_646 . ?
 S12B Ag4B S4A 149.3(3) 2_646 . ?
 S12B Ag4B S8B 105.0(2) 2_646 . ?
 Pb4A Cu4B Sb4A 10.0(4) 1_655 1_655 ?
 Pb4A Cu4B Sb8A 67.1(8) 1_655 2_646 ?
 Pb4A Cu4B Sb8B 135.6(12) 1_655 2_646 ?
 Pb4A Cu4B Sb9B 130.6(13) 1_655 2_646 ?
 Pb4A Cu4B Sb11B 79.6(9) 1_655 . ?
 Pb4A Cu4B Pb11B 87.9(17) 1_655 . ?
 Pb4A Cu4B Ag12B 91.4(10) 1_655 . ?
 Pb4A Cu4B S4B 74.8(10) 1_655 . ?
 Pb4A Cu4B S12B 108.9(15) 1_655 2_646 ?
 Sb4A Cu4B Sb9B 124.2(10) 1_655 2_646 ?
 Sb4A Cu4B Sb11B 87.9(8) 1_655 . ?
 Ag4B Cu4B Pb4A 153.8(19) . 1_655 ?
 Ag4B Cu4B Sb4A 162.8(17) . 1_655 ?
 Ag4B Cu4B Sb8A 138.5(17) . 2_646 ?
 Ag4B Cu4B Sb8B 70.0(13) . 2_646 ?
 Ag4B Cu4B Sb9B 60.1(11) . 2_646 ?
 Ag4B Cu4B Sb11B 85.3(14) . . ?
 Ag4B Cu4B Pb11B 77.8(18) . . ?
 Ag4B Cu4B Ag12B 98.3(16) . . ?
 Ag4B Cu4B S4B 79.8(13) . . ?
 Ag4B Cu4B S12B 92.9(16) . 2_646 ?
 Ag4B' Cu4B Pb4A 154(5) . 1_655 ?
 Ag4B' Cu4B Sb4A 160(5) . 1_655 ?
 Ag4B' Cu4B Ag4B 26(3) . . ?
 Ag4B' Cu4B Sb8A 118(4) . 2_646 ?
 Ag4B' Cu4B Sb8B 56(4) . 2_646 ?
 Ag4B' Cu4B Sb9B 75(4) . 2_646 ?
 Ag4B' Cu4B Sb11B 74(4) . . ?
 Ag4B' Cu4B Pb11B 66(4) . . ?
 Ag4B' Cu4B Ag12B 72(4) . . ?
 Ag4B' Cu4B S4B 87(4) . . ?
 Ag4B' Cu4B S12B 95(4) . 2_646 ?
 Sb8A Cu4B Sb4A 58.7(6) 2_646 1_655 ?
 Sb8A Cu4B Sb8B 68.6(5) 2_646 2_646 ?
 Sb8A Cu4B Sb9B 101.6(7) 2_646 2_646 ?
 Sb8A Cu4B Sb11B 107.3(8) 2_646 . ?
 Sb8B Cu4B Sb4A 127.2(9) 2_646 1_655 ?
 Sb8B Cu4B Sb9B 62.1(5) 2_646 2_646 ?
 Sb8B Cu4B Sb11B 111.4(9) 2_646 . ?
 Sb11B Cu4B Sb9B 145.2(11) . 2_646 ?
 Pb11B Cu4B Sb4A 96.1(16) . 1_655 ?
 Pb11B Cu4B Sb8A 110.3(13) . 2_646 ?
 Pb11B Cu4B Sb8B 104.8(15) . 2_646 ?
 Pb11B Cu4B Sb9B 137.9(17) . 2_646 ?
 Pb11B Cu4B Sb11B 8.4(13) . . ?
 Ag12B Cu4B Sb4A 91.3(8) . 1_655 ?
 Ag12B Cu4B Sb8A 61.1(5) . 2_646 ?
 Ag12B Cu4B Sb8B 64.5(6) . 2_646 ?
 Ag12B Cu4B Sb9B 126.5(10) . 2_646 ?
 Ag12B Cu4B Sb11B 57.2(5) . . ?
 Ag12B Cu4B Pb11B 55.5(10) . . ?
 S4B Cu4B Sb4A 84.8(10) . 1_655 ?
 S4B Cu4B Sb8A 134.8(13) . 2_646 ?
 S4B Cu4B Sb8B 141.2(14) . 2_646 ?
 S4B Cu4B Sb9B 121.7(12) . 2_646 ?
 S4B Cu4B Sb11B 40.5(6) . . ?
 S4B Cu4B Pb11B 43.5(11) . . ?
 S4B Cu4B Ag12B 97.7(10) . . ?
 S12B Cu4B Sb4A 99.1(12) 2_646 1_655 ?
 S12B Cu4B Sb8A 60.9(7) 2_646 2_646 ?
 S12B Cu4B Sb8B 48.5(7) 2_646 2_646 ?
 S12B Cu4B Sb9B 40.7(6) 2_646 2_646 ?
 S12B Cu4B Sb11B 158.4(13) 2_646 . ?
 S12B Cu4B Pb11B 153.1(18) 2_646 . ?
 S12B Cu4B Ag12B 101.9(10) 2_646 . ?
 S12B Cu4B S4B 159.9(16) 2_646 . ?
 Pb4A Ag4B' Sb8B 121.3(16) 1_655 2_646 ?
 Pb4A Ag4B' Sb9B 109.9(14) 1_655 2_646 ?
 Pb4A Ag4B' Sb11B 73.2(11) 1_655 . ?
 Pb4A Ag4B' Pb11B 81.0(19) 1_655 . ?
 Pb4A Ag4B' Ag12B 82.0(13) 1_655 . ?
 Pb4A Ag4B' S8B 100.7(13) 1_655 . ?
 Ag4B Ag4B' Pb4A 132(4) . 1_655 ?
 Ag4B Ag4B' Cu4B 125(7) . . ?
 Ag4B Ag4B' Sb8B 98(4) . 2_646 ?
 Ag4B Ag4B' Sb9B 58(3) . 2_646 ?
 Ag4B Ag4B' Sb11B 107(4) . . ?
 Ag4B Ag4B' Pb11B 102(4) . . ?
 Ag4B Ag4B' Ag12B 142(5) . . ?
 Ag4B Ag4B' S4B 87(3) . . ?
 Ag4B Ag4B' S7B 90(4) . . ?
 Ag4B Ag4B' S8B 31(3) . . ?
 Ag4B Ag4B' S12B 102(4) . 2_646 ?
 Cu4B Ag4B' Pb4A 19(3) . 1_655 ?
 Cu4B Ag4B' Sb8B 112(4) . 2_646 ?
 Cu4B Ag4B' Sb9B 91(4) . 2_646 ?
 Cu4B Ag4B' Sb11B 92(4) . . ?
 Cu4B Ag4B' Pb11B 100(5) . . ?
 Cu4B Ag4B' Ag12B 93(4) . . ?
 Cu4B Ag4B' S4B 72(4) . . ?
 Cu4B Ag4B' S7B 143(5) . . ?
 Cu4B Ag4B' S8B 94(4) . . ?
 Cu4B Ag4B' S12B 65(4) . 2_646 ?
 Sb8B Ag4B' Sb9B 67.4(9) 2_646 2_646 ?
 Sb8B Ag4B' Sb11B 126.4(14) 2_646 . ?
 Sb8B Ag4B' Pb11B 121.9(18) 2_646 . ?
 Sb8B Ag4B' Ag12B 71.0(9) 2_646 . ?
 Sb8B Ag4B' S8B 119.1(15) 2_646 . ?
 Sb11B Ag4B' Sb9B 162.8(15) . 2_646 ?
 Pb11B Ag4B' Sb9B 160(2) . 2_646 ?
 Pb11B Ag4B' Sb11B 7.8(14) . . ?
 Pb11B Ag4B' Ag12B 59.4(12) . . ?
 Pb11B Ag4B' S8B 105.3(15) . . ?
 Ag12B Ag4B' Sb9B 136.7(14) . 2_646 ?
 Ag12B Ag4B' Sb11B 59.9(8) . . ?
 Ag12B Ag4B' S8B 164.1(16) . . ?
 S4B Ag4B' Pb4A 59.5(12) . 1_655 ?
 S4B Ag4B' Sb8B 169.7(19) . 2_646 ?
 S4B Ag4B' Sb9B 122.6(16) . 2_646 ?
 S4B Ag4B' Sb11B 43.4(8) . . ?
 S4B Ag4B' Pb11B 47.9(13) . . ?
 S4B Ag4B' Ag12B 99.6(15) . . ?
 S4B Ag4B' S7B 99.9(17) . . ?
 S4B Ag4B' S8B 69.2(11) . . ?
 S4B Ag4B' S12B 133(2) . 2_646 ?
 S7B Ag4B' Pb4A 126.8(19) . 1_655 ?
 S7B Ag4B' Sb8B 71.2(12) . 2_646 ?
 S7B Ag4B' Sb9B 121.3(19) . 2_646 ?
 S7B Ag4B' Sb11B 62.3(10) . . ?
 S7B Ag4B' Pb11B 55.3(16) . . ?
 S7B Ag4B' Ag12B 51.5(9) . . ?
 S7B Ag4B' S8B 117.7(18) . . ?
 S7B Ag4B' S12B 126.3(19) . 2_646 ?
 S8B Ag4B' Sb9B 57.3(8) . 2_646 ?
 S8B Ag4B' Sb11B 105.6(12) . . ?
 S12B Ag4B' Pb4A 81.9(15) 2_646 1_655 ?
 S12B Ag4B' Sb8B 55.4(9) 2_646 2_646 ?
 S12B Ag4B' Sb9B 43.9(8) 2_646 2_646 ?
 S12B Ag4B' Sb11B 150(2) 2_646 . ?
 S12B Ag4B' Pb11B 156(2) 2_646 . ?
 S12B Ag4B' Ag12B 101.3(15) 2_646 . ?
 S12B Ag4B' S8B 94.6(14) 2_646 . ?
 Sb6A Sb5A Sb6A 71.05(5) . 3_667 ?
 Sb6A Sb5A Pb6A 71.1 . 3_667 ?
 Sb6A Sb5A Pb6B 62.09(4) 3_667 3_667 ?
 Sb6A Sb5A Pb6B 74.03(4) . 3_667 ?
 Sb6A Sb5A Sb6B 74.03(4) . 3_667 ?
 Sb6A Sb5A Sb6B 62.09(4) 3_667 3_667 ?
 Pb6A Sb5A Sb6A 0.0 3_667 3_667 ?
 Pb6A Sb5A Pb6B 62.09(4) 3_667 3_667 ?
 Pb6A Sb5A Sb6B 62.09(4) 3_667 3_667 ?
 Sb6B Sb5A Pb6B 0.0 3_667 3_667 ?
 S1A Sb5A Sb6A 91.58(14) . . ?
 S1A Sb5A Sb6A 144.99(15) . 3_667 ?
 S1A Sb5A Pb6A 144.99(15) . 3_667 ?
 S1A Sb5A Pb6B 143.23(16) . 3_667 ?
 S1A Sb5A Sb6B 143.23(16) . 3_667 ?
 S1A Sb5A S8A 91.37(19) . . ?
 S1A Sb5A S8B 90.3(2) . . ?
 S1A Sb5A S9A 88.7(2) . . ?
 S1A Sb5A S9B 88.69(18) . . ?
 S1A Sb5A S10B 160.03(18) . 3_667 ?
 S8A Sb5A Sb6A 127.02(15) . . ?
 S8A Sb5A Sb6A 123.47(13) . 3_667 ?
 S8A Sb5A Pb6A 123.47(13) . 3_667 ?
 S8A Sb5A Pb6B 72.60(13) . 3_667 ?
 S8A Sb5A Sb6B 72.60(13) . 3_667 ?
 S8A Sb5A S8B 103.7(2) . . ?
 S8A Sb5A S9A 87.47(19) . . ?
 S8A Sb5A S9B 167.0(2) . . ?
 S8A Sb5A S10B 72.68(16) . 3_667 ?
 S8B Sb5A Sb6A 78.97(13) . 3_667 ?
 S8B Sb5A Sb6A 129.17(15) . . ?
 S8B Sb5A Pb6A 78.97(13) . 3_667 ?
 S8B Sb5A Pb6B 125.17(13) . 3_667 ?
 S8B Sb5A Sb6B 125.17(13) . 3_667 ?
 S8B Sb5A S9A 168.8(2) . . ?
 S8B Sb5A S9B 89.32(19) . . ?
 S8B Sb5A S10B 82.17(17) . 3_667 ?
 S9A Sb5A Sb6A 39.75(13) . . ?
 S9A Sb5A Sb6A 95.53(13) . 3_667 ?
 S9A Sb5A Pb6A 95.53(13) . 3_667 ?
 S9A Sb5A Pb6B 58.45(13) . 3_667 ?
 S9A Sb5A Sb6B 58.45(13) . 3_667 ?
 S9A Sb5A S9B 79.51(18) . . ?
 S9A Sb5A S10B 102.13(17) . 3_667 ?
 S9B Sb5A Sb6A 58.28(12) . 3_667 ?
 S9B Sb5A Sb6A 39.98(14) . . ?
 S9B Sb5A Pb6A 58.28(12) . 3_667 ?
 S9B Sb5A Pb6B 99.89(14) . 3_667 ?
 S9B Sb5A Sb6B 99.89(14) . 3_667 ?
 S9B Sb5A S10B 109.58(16) . 3_667 ?
 S10B Sb5A Sb6A 51.44(10) 3_667 3_667 ?
 S10B Sb5A Sb6A 107.53(11) 3_667 . ?
 S10B Sb5A Pb6A 51.44(10) 3_667 3_667 ?
 S10B Sb5A Pb6B 43.69(11) 3_667 3_667 ?
 S10B Sb5A Sb6B 43.69(11) 3_667 3_667 ?
 Sb5A Sb5B Sb6A 58.09(4) . 3_667 ?
 Sb5A Sb5B Pb6A 58.09(4) . 3_667 ?
 Pb6A Sb5B Sb6A 0.0 3_667 3_667 ?
 Pb6B Sb5B Sb5A 119.81(5) 3_767 . ?
 Pb6B Sb5B Sb6A 61.72(4) 3_767 3_667 ?
 Pb6B Sb5B Pb6A 61.72(4) 3_767 3_667 ?
 Sb6B Sb5B Sb5A 119.81(5) 3_767 . ?
 Sb6B Sb5B Sb6A 61.72(4) 3_767 3_667 ?
 Sb6B Sb5B Pb6A 61.72(4) 3_767 3_667 ?
 Sb6B Sb5B Pb6B 0.0 3_767 3_767 ?
 S1B Sb5B Sb5A 90.40(15) . . ?
 S1B Sb5B Sb6A 139.16(15) . 3_667 ?
 S1B Sb5B Pb6A 139.16(15) . 3_667 ?
 S1B Sb5B Pb6B 140.12(15) . 3_767 ?
 S1B Sb5B Sb6B 140.12(15) . 3_767 ?
 S1B Sb5B S8A 92.9(2) . 1_655 ?
 S1B Sb5B S8B 94.7(2) . . ?
 S1B Sb5B S9A 82.87(17) . 1_655 ?
 S1B Sb5B S9B 84.79(18) . . ?
 S1B Sb5B S10A 167.87(18) . 3_667 ?
 S8A Sb5B Sb5A 145.50(15) 1_655 . ?
 S8A Sb5B Sb6A 127.93(14) 1_655 3_667 ?
 S8A Sb5B Pb6A 127.93(14) 1_655 3_667 ?
 S8A Sb5B Pb6B 76.81(14) 1_655 3_767 ?
 S8A Sb5B Sb6B 76.81(14) 1_655 3_767 ?
 S8A Sb5B S9A 81.56(19) 1_655 1_655 ?
 S8A Sb5B S9B 169.20(19) 1_655 . ?
 S8A Sb5B S10A 78.32(17) 1_655 3_667 ?
 S8B Sb5B Sb5A 41.88(16) . . ?
 S8B Sb5B Sb6A 78.97(15) . 3_667 ?
 S8B Sb5B Pb6A 78.97(15) . 3_667 ?
 S8B Sb5B Pb6B 125.09(14) . 3_767 ?
 S8B Sb5B Sb6B 125.09(14) . 3_767 ?
 S8B Sb5B S8A 103.6(2) . 1_655 ?
 S8B Sb5B S9A 174.4(2) . 1_655 ?
 S8B Sb5B S9B 87.10(19) . . ?
 S8B Sb5B S10A 79.51(17) . 3_667 ?
 S9A Sb5B Sb5A 132.89(14) 1_655 . ?
 S9A Sb5B Sb6A 99.56(13) 1_655 3_667 ?
 S9A Sb5B Pb6A 99.56(13) 1_655 3_667 ?
 S9A Sb5B Pb6B 57.70(11) 1_655 3_767 ?
 S9A Sb5B Sb6B 57.70(11) 1_655 3_767 ?
 S9A Sb5B S10A 103.78(15) 1_655 3_667 ?
 S9B Sb5B Sb5A 45.22(12) . . ?
 S9B Sb5B Sb6A 54.82(11) . 3_667 ?
 S9B Sb5B Pb6A 54.82(11) . 3_667 ?
 S9B Sb5B Pb6B 98.26(12) . 3_767 ?
 S9B Sb5B Sb6B 98.26(12) . 3_767 ?
 S9B Sb5B S9A 87.68(16) . 1_655 ?
 S9B Sb5B S10A 105.39(16) . 3_667 ?
 S10A Sb5B Sb5A 92.24(12) 3_667 . ?
 S10A Sb5B Sb6A 50.57(11) 3_667 3_667 ?
 S10A Sb5B Pb6A 50.57(11) 3_667 3_667 ?
 S10A Sb5B Pb6B 46.24(10) 3_667 3_767 ?
 S10A Sb5B Sb6B 46.24(10) 3_667 3_767 ?
 Sb5A Sb6A Sb5A 108.95(4) . 3_667 ?
 Sb5A Sb6A Pb5A 109.0 . 3_667 ?
 Sb5A Sb6A Pb6B 93.03(4) . 1_455 ?
 Sb5A Sb6A Pb6B 116.82(5) 3_667 1_455 ?
 Sb5A Sb6A Sb6B 116.82(5) 3_667 1_455 ?
 Sb5A Sb6A Sb6B 93.03(4) . 1_455 ?
 Pb5A Sb6A Sb5A 0.0 3_667 3_667 ?
 Pb5A Sb6A Pb6B 116.82(5) 3_667 1_455 ?
 Pb5A Sb6A Sb6B 116.82(5) 3_667 1_455 ?
 Sb6B Sb6A Pb6B 0.0 1_455 1_455 ?
 S5A Sb6A Sb5A 98.88(14) . . ?
 S5A Sb6A Sb5A 138.91(15) . 3_667 ?
 S5A Sb6A Pb5A 138.91(15) . 3_667 ?
 S5A Sb6A Pb6B 90.46(15) . 1_455 ?
 S5A Sb6A Sb6B 90.46(15) . 1_455 ?
 S5A Sb6A S9A 92.9(2) . . ?
 S5A Sb6A S9B 93.2(2) . . ?
 S5A Sb6A S9B 173.14(18) . 3_667 ?
 S5A Sb6A S10A 81.33(18) . . ?
 S5A Sb6A S10B 80.96(18) . . ?
 S9A Sb6A Sb5A 47.44(17) . . ?
 S9A Sb6A Sb5A 128.19(15) . 3_667 ?
 S9A Sb6A Pb5A 128.19(15) . 3_667 ?
 S9A Sb6A Pb6B 45.83(17) . 1_455 ?
 S9A Sb6A Sb6B 45.83(17) . 1_455 ?
 S9A Sb6A S9B 83.11(18) . 3_667 ?
 S9A Sb6A S9B 95.7(2) . . ?
 S9A Sb6A S10A 90.2(2) . . ?
 S9A Sb6A S10B 173.30(18) . . ?
 S9B Sb6A Sb5A 83.79(15) . 3_667 ?
 S9B Sb6A Sb5A 45.39(11) 3_667 3_667 ?
 S9B Sb6A Sb5A 48.57(15) . . ?
 S9B Sb6A Sb5A 74.31(11) 3_667 . ?
 S9B Sb6A Pb5A 45.39(11) 3_667 3_667 ?
 S9B Sb6A Pb5A 83.79(15) . 3_667 ?
 S9B Sb6A Pb6B 90.74(12) 3_667 1_455 ?
 S9B Sb6A Pb6B 141.53(16) . 1_455 ?
 S9B Sb6A Sb6B 90.74(12) 3_667 1_455 ?
 S9B Sb6A Sb6B 141.53(16) . 1_455 ?
 S9B Sb6A S9B 81.7(2) . 3_667 ?
 S9B Sb6A S10A 172.19(19) . . ?
 S9B Sb6A S10B 87.33(19) . . ?
 S10A Sb6A Sb5A 96.61(11) . 3_667 ?
 S10A Sb6A Sb5A 137.60(12) . . ?
 S10A Sb6A Pb5A 96.61(11) . 3_667 ?
 S10A Sb6A Pb6B 44.71(11) . 1_455 ?
 S10A Sb6A Sb6B 44.71(11) . 1_455 ?
 S10A Sb6A S9B 104.19(16) . 3_667 ?
 S10A Sb6A S10B 86.29(16) . . ?
 S10B Sb6A Sb5A 57.99(11) . 3_667 ?
 S10B Sb6A Sb5A 135.90(13) . . ?
 S10B Sb6A Pb5A 57.99(11) . 3_667 ?
 S10B Sb6A Pb6B 131.00(13) . 1_455 ?
 S10B Sb6A Sb6B 131.00(13) . 1_455 ?
 S10B Sb6A S9B 103.26(15) . 3_667 ?
 Sb5A Pb6B Pb6A 125.04(4) 3_667 1_655 ?
 Pb5A Pb6B Sb5A 0.0 3_667 3_667 ?
 Pb5A Pb6B Pb6A 125.04(4) 3_667 1_655 ?
 Sb5B Pb6B Sb5A 63.51(4) 3_767 3_667 ?
 Sb5B Pb6B Pb5A 63.51(4) 3_767 3_667 ?
 Sb5B Pb6B Pb6A 61.74(4) 3_767 1_655 ?
 Sb5B Pb6B Sb9A 71.24(4) 3_767 4_676 ?
 Pb5B Pb6B Sb5A 63.51(4) 3_767 3_667 ?
 Pb5B Pb6B Pb5A 63.51(4) 3_767 3_667 ?
 Pb5B Pb6B Sb5B 0.0 3_767 3_767 ?
 Pb5B Pb6B Pb6A 61.74(4) 3_767 1_655 ?
 Pb5B Pb6B Sb9A 71.24(4) 3_767 4_676 ?
 Sb9A Pb6B Sb5A 74.14(4) 4_676 3_667 ?
 Sb9A Pb6B Pb5A 74.14(4) 4_676 3_667 ?
 Sb9A Pb6B Pb6A 92.65(4) 4_676 1_655 ?
 S5B Pb6B Sb5A 141.53(14) . 3_667 ?
 S5B Pb6B Pb5A 141.53(14) . 3_667 ?
 S5B Pb6B Sb5B 142.73(14) . 3_767 ?
 S5B Pb6B Pb5B 142.73(14) . 3_767 ?
 S5B Pb6B Pb6A 89.17(14) . 1_655 ?
 S5B Pb6B Sb9A 88.72(12) . 4_676 ?
 S5B Pb6B S9A 87.03(18) . 1_655 ?
 S5B Pb6B S9A 162.13(16) . 3_667 ?
 S5B Pb6B S9B 87.70(18) . . ?
 S5B Pb6B S10A 85.22(17) . 1_655 ?
 S5B Pb6B S10B 84.90(18) . . ?
 S9A Pb6B Sb5A 43.90(12) 3_667 3_667 ?
 S9A Pb6B Sb5A 130.49(12) 1_655 3_667 ?
 S9A Pb6B Pb5A 130.49(12) 1_655 3_667 ?
 S9A Pb6B Pb5A 43.90(12) 3_667 3_667 ?
 S9A Pb6B Sb5B 82.49(12) 1_655 3_767 ?
 S9A Pb6B Sb5B 52.70(11) 3_667 3_767 ?
 S9A Pb6B Pb5B 82.49(12) 1_655 3_767 ?
 S9A Pb6B Pb5B 52.70(11) 3_667 3_767 ?
 S9A Pb6B Pb6A 36.76(12) 1_655 1_655 ?
 S9A Pb6B Pb6A 96.18(12) 3_667 1_655 ?
 S9A Pb6B Sb9A 129.23(13) 1_655 4_676 ?
 S9A Pb6B Sb9A 107.98(11) 3_667 4_676 ?
 S9A Pb6B S9A 87.13(18) 1_655 3_667 ?
 S9B Pb6B Sb5A 78.01(13) . 3_667 ?
 S9B Pb6B Pb5A 78.01(13) . 3_667 ?
 S9B Pb6B Sb5B 129.38(13) . 3_767 ?
 S9B Pb6B Pb5B 129.38(13) . 3_767 ?
 S9B Pb6B Pb6A 137.74(14) . 1_655 ?
 S9B Pb6B Sb9A 129.37(14) . 4_676 ?
 S9B Pb6B S9A 76.87(16) . 3_667 ?
 S9B Pb6B S9A 100.98(17) . 1_655 ?
 S9B Pb6B S10A 167.53(17) . 1_655 ?
 S10A Pb6B Sb5A 101.42(13) 1_655 3_667 ?
 S10A Pb6B Pb5A 101.42(13) 1_655 3_667 ?
 S10A Pb6B Sb5B 59.02(12) 1_655 3_767 ?
 S10A Pb6B Pb5B 59.02(12) 1_655 3_767 ?
 S10A Pb6B Pb6A 52.50(13) 1_655 1_655 ?
 S10A Pb6B Sb9A 40.33(13) 1_655 4_676 ?
 S10A Pb6B S9A 88.91(18) 1_655 1_655 ?
 S10A Pb6B S9A 111.54(15) 1_655 3_667 ?
 S10B Pb6B Sb5A 59.57(12) . 3_667 ?
 S10B Pb6B Pb5A 59.57(12) . 3_667 ?
 S10B Pb6B Sb5B 97.93(13) . 3_767 ?
 S10B Pb6B Pb5B 97.93(13) . 3_767 ?
 S10B Pb6B Pb6A 132.85(13) . 1_655 ?
 S10B Pb6B Sb9A 40.61(13) . 4_676 ?
 S10B Pb6B S9A 103.47(17) . 3_667 ?
 S10B Pb6B S9A 167.07(18) . 1_655 ?
 S10B Pb6B S9B 88.78(19) . . ?
 S10B Pb6B S10A 80.38(18) . 1_655 ?
 Pb7B Pb7A Pb7B 178.97(4) 1_455 . ?
 Pb7B Pb7A Sb9B 120.28(4) 1_455 4_576 ?
 Pb7B Pb7A Sb9B 60.16(3) . 4_576 ?
 Sb9A Pb7A Pb7B 60.06(3) 4_576 1_455 ?
 Sb9A Pb7A Pb7B 120.29(4) 4_576 . ?
 Sb9A Pb7A Sb9B 60.38(4) 4_576 4_576 ?
 Ag12A Pb7A Pb7B 90.65(6) 2_556 . ?
 Ag12A Pb7A Pb7B 89.53(6) 2_556 1_455 ?
 Ag12A Pb7A Sb9A 138.01(6) 2_556 4_576 ?
 Ag12A Pb7A Sb9B 135.36(6) 2_556 4_576 ?
 S5A Pb7A Pb7B 133.88(12) . 1_455 ?
 S5A Pb7A Pb7B 45.10(11) . . ?
 S5A Pb7A Sb9A 119.90(11) . 4_576 ?
 S5A Pb7A Sb9B 81.40(12) . 4_576 ?
 S5A Pb7A Ag12A 101.98(12) . 2_556 ?
 S5A Pb7A S5B 86.64(17) . 1_455 ?
 S5A Pb7A S6A 157.42(15) . 4_576 ?
 S5A Pb7A S11A 70.17(17) . . ?
 S5A Pb7A S13B 129.00(17) . 4_576 ?
 S5B Pb7A Pb7B 131.65(12) 1_455 . ?
 S5B Pb7A Pb7B 47.33(12) 1_455 1_455 ?
 S5B Pb7A Sb9A 82.19(12) 1_455 4_576 ?
 S5B Pb7A Sb9B 126.24(11) 1_455 4_576 ?
 S5B Pb7A Ag12A 98.37(12) 1_455 2_556 ?
 S5B Pb7A S6A 92.19(16) 1_455 4_576 ?
 S5B Pb7A S11A 72.61(17) 1_455 . ?
 S5B Pb7A S13B 123.78(17) 1_455 4_576 ?
 S6A Pb7A Pb7B 48.16(11) 4_576 1_455 ?
 S6A Pb7A Pb7B 132.77(11) 4_576 . ?
 S6A Pb7A Sb9A 37.87(11) 4_576 4_576 ?
 S6A Pb7A Sb9B 81.17(11) 4_576 4_576 ?
 S6A Pb7A Ag12A 100.50(12) 4_576 2_556 ?
 S6A Pb7A S11A 130.80(17) 4_576 . ?
 S6A Pb7A S13B 69.43(16) 4_576 4_576 ?
 S6B Pb7A Pb7B 134.46(13) 4_576 1_455 ?
 S6B Pb7A Pb7B 46.49(13) 4_576 . ?
 S6B Pb7A Sb9A 85.64(12) 4_576 4_576 ?
 S6B Pb7A Sb9B 35.74(11) 4_576 4_576 ?
 S6B Pb7A Ag12A 99.62(12) 4_576 2_556 ?
 S6B Pb7A S5A 87.88(17) 4_576 . ?
 S6B Pb7A S5B 161.91(15) 4_576 1_455 ?
 S6B Pb7A S6A 86.31(17) 4_576 4_576 ?
 S6B Pb7A S11A 121.36(18) 4_576 . ?
 S6B Pb7A S13B 72.42(17) 4_576 4_576 ?
 S10A Pb7A Pb7B 92.63(13) . . ?
 S10A Pb7A Pb7B 87.21(13) . 1_455 ?
 S10A Pb7A Sb9A 38.80(13) . 4_576 ?
 S10A Pb7A Sb9B 46.23(13) . 4_576 ?
 S10A Pb7A Ag12A 176.55(15) . 2_556 ?
 S10A Pb7A S5A 81.14(17) . . ?
 S10A Pb7A S5B 80.24(17) . 1_455 ?
 S10A Pb7A S6A 76.45(17) . 4_576 ?
 S10A Pb7A S6B 81.89(16) . 4_576 ?
 S10A Pb7A S11A 141.11(17) . . ?
 S10A Pb7A S13B 138.04(17) . 4_576 ?
 S11A Pb7A Pb7B 85.44(14) . . ?
 S11A Pb7A Pb7B 94.05(13) . 1_455 ?
 S11A Pb7A Sb9A 152.53(14) . 4_576 ?
 S11A Pb7A Sb9B 145.33(14) . 4_576 ?
 S11A Pb7A Ag12A 40.30(12) . 2_556 ?
 S11A Pb7A S13B 80.81(16) . 4_576 ?
 S13B Pb7A Pb7B 87.79(13) 4_576 1_455 ?
 S13B Pb7A Pb7B 93.00(13) 4_576 . ?
 S13B Pb7A Sb9A 105.28(12) 4_576 4_576 ?
 S13B Pb7A Sb9B 103.59(13) 4_576 4_576 ?
 S13B Pb7A Ag12A 40.56(13) 4_576 2_556 ?
 Pb7A Pb7B Pb7A 178.97(4) 1_655 . ?
 Pb7A Pb7B Sb9B 119.40(4) 1_655 4_576 ?
 Pb7A Pb7B Sb9B 60.16(3) . 4_576 ?
 Sb9A Pb7B Pb7A 59.28(3) 4_676 1_655 ?
 Sb9A Pb7B Pb7A 120.36(4) 4_676 . ?
 Sb9A Pb7B Sb9B 60.36(4) 4_676 4_576 ?
 Ag12B Pb7B Pb7A 89.50(5) 2_656 . ?
 Ag12B Pb7B Pb7A 90.29(5) 2_656 1_655 ?
 Ag12B Pb7B Sb9A 137.21(5) 2_656 4_676 ?
 Ag12B Pb7B Sb9B 133.61(5) 2_656 4_576 ?
 S5A Pb7B Pb7A 45.93(12) . . ?
 S5A Pb7B Pb7A 135.09(12) . 1_655 ?
 S5A Pb7B Sb9A 120.52(11) . 4_676 ?
 S5A Pb7B Sb9B 81.87(12) . 4_576 ?
 S5A Pb7B Ag12B 102.25(12) . 2_656 ?
 S5A Pb7B S5B 87.80(17) . . ?
 S5A Pb7B S6A 157.56(15) . 4_676 ?
 S5A Pb7B S6B 88.05(17) . 4_576 ?
 S5A Pb7B S11B 72.55(16) . . ?
 S5A Pb7B S13A 127.98(16) . 4_676 ?
 S5B Pb7B Pb7A 47.39(12) . 1_655 ?
 S5B Pb7B Pb7A 133.64(12) . . ?
 S5B Pb7B Sb9A 81.68(11) . 4_676 ?
 S5B Pb7B Sb9B 126.52(12) . 4_576 ?
 S5B Pb7B Ag12B 99.87(12) . 2_656 ?
 S5B Pb7B S6A 91.62(16) . 4_676 ?
 S5B Pb7B S6B 162.35(15) . 4_576 ?
 S5B Pb7B S11B 71.94(16) . . ?
 S5B Pb7B S13A 125.34(17) . 4_676 ?
 S6A Pb7B Pb7A 47.49(12) 4_676 1_655 ?
 S6A Pb7B Pb7A 131.57(12) 4_676 . ?
 S6A Pb7B Sb9A 37.51(11) 4_676 4_676 ?
 S6A Pb7B Sb9B 80.50(12) 4_676 4_576 ?
 S6A Pb7B Ag12B 99.94(11) 4_676 2_656 ?
 S6A Pb7B S11B 128.37(17) 4_676 . ?
 S6A Pb7B S13A 69.44(15) 4_676 4_676 ?
 S6B Pb7B Pb7A 133.22(12) 4_576 1_655 ?
 S6B Pb7B Pb7A 45.84(12) 4_576 . ?
 S6B Pb7B Sb9A 85.69(11) 4_576 4_676 ?
 S6B Pb7B Sb9B 35.84(11) 4_576 4_576 ?
 S6B Pb7B Ag12B 97.78(11) 4_576 2_656 ?
 S6B Pb7B S6A 85.75(17) 4_576 4_676 ?
 S6B Pb7B S11B 122.84(17) 4_576 . ?
 S6B Pb7B S13A 69.87(15) 4_576 4_676 ?
 S10B Pb7B Pb7A 86.08(14) . 1_655 ?
 S10B Pb7B Pb7A 94.09(14) . . ?
 S10B Pb7B Sb9A 38.61(13) . 4_676 ?
 S10B Pb7B Sb9B 47.39(14) . 4_576 ?
 S10B Pb7B Ag12B 175.75(14) . 2_656 ?
 S10B Pb7B S5A 81.91(17) . . ?
 S10B Pb7B S5B 79.28(17) . . ?
 S10B Pb7B S6A 75.96(17) . 4_676 ?
 S10B Pb7B S6B 83.15(17) . 4_576 ?
 S10B Pb7B S11B 141.78(17) . . ?
 S10B Pb7B S13A 137.03(16) . 4_676 ?
 S11B Pb7B Pb7A 88.22(13) . . ?
 S11B Pb7B Pb7A 92.27(13) . 1_655 ?
 S11B Pb7B Sb9A 150.38(14) . 4_676 ?
 S11B Pb7B Sb9B 148.19(13) . 4_576 ?
 S11B Pb7B Ag12B 40.50(11) . 2_656 ?
 S11B Pb7B S13A 80.99(15) . 4_676 ?
 S13A Pb7B Pb7A 90.40(12) 4_676 . ?
 S13A Pb7B Pb7A 88.79(12) 4_676 1_655 ?
 S13A Pb7B Sb9A 104.60(11) 4_676 4_676 ?
 S13A Pb7B Sb9B 101.17(11) 4_676 4_576 ?
 S13A Pb7B Ag12B 40.49(11) 4_676 2_656 ?
 Pb4A Sb8A Sb4A 24.70(16) 2_556 2_556 ?
 Pb4A Sb8A Cu4B 36.6(6) 2_556 2_656 ?
 Pb4A Sb8A Sb8B 83.62(5) 2_556 1_455 ?
 Pb4A Sb8A Ag12A 70.35(6) 2_556 2_556 ?
 Pb4A Sb8A Ag12B 72.30(5) 2_556 2_656 ?
 Pb4A Sb8A S7A 42.57(13) 2_556 2_556 ?
 Sb4A Sb8A Cu4B 60.9(6) 2_556 2_656 ?
 Sb4A Sb8A Sb8B 59.08(16) 2_556 1_455 ?
 Sb4A Sb8A Ag12A 60.51(16) 2_556 2_556 ?
 Sb4A Sb8A Ag12B 90.24(16) 2_556 2_656 ?
 Cu4B Sb8A Sb8B 120.0(6) 2_656 1_455 ?
 Cu4B Sb8A Ag12A 95.8(5) 2_656 2_556 ?
 Ag12A Sb8A Sb8B 55.42(6) 2_556 1_455 ?
 Ag12B Sb8A Cu4B 57.1(5) 2_656 2_656 ?
 Ag12B Sb8A Sb8B 123.82(7) 2_656 1_455 ?
 Ag12B Sb8A Ag12A 68.70(7) 2_656 2_556 ?
 S2A Sb8A Pb4A 140.18(15) . 2_556 ?
 S2A Sb8A Sb4A 129.3(2) . 2_556 ?
 S2A Sb8A Cu4B 128.5(5) . 2_656 ?
 S2A Sb8A Sb8B 90.01(16) . 1_455 ?
 S2A Sb8A Ag12A 134.84(17) . 2_556 ?
 S2A Sb8A Ag12B 139.21(16) . 2_656 ?
 S2A Sb8A S7A 175.0(2) . 2_556 ?
 S2A Sb8A S11A 95.0(2) . . ?
 S2A Sb8A S11B 95.7(2) . . ?
 S2A Sb8A S12A 88.12(19) . . ?
 S2A Sb8A S12B 91.11(19) . . ?
 S7A Sb8A Sb4A 50.8(2) 2_556 2_556 ?
 S7A Sb8A Cu4B 56.5(5) 2_556 2_656 ?
 S7A Sb8A Sb8B 86.17(15) 2_556 1_455 ?
 S7A Sb8A Ag12A 40.13(14) 2_556 2_556 ?
 S7A Sb8A Ag12B 42.56(15) 2_556 2_656 ?
 S11A Sb8A Pb4A 105.82(16) . 2_556 ?
 S11A Sb8A Sb4A 87.3(2) . 2_556 ?
 S11A Sb8A Cu4B 135.9(5) . 2_656 ?
 S11A Sb8A Sb8B 42.42(16) . 1_455 ?
 S11A Sb8A Ag12A 40.08(16) . 2_556 ?
 S11A Sb8A Ag12B 96.66(17) . 2_656 ?
 S11A Sb8A S7A 79.9(2) . 2_556 ?
 S11A Sb8A S12A 83.7(2) . . ?
 S11A Sb8A S12B 171.8(2) . . ?
 S11B Sb8A Pb4A 112.72(15) . 2_556 ?
 S11B Sb8A Sb4A 133.7(2) . 2_556 ?
 S11B Sb8A Cu4B 84.1(6) . 2_656 ?
 S11B Sb8A Sb8B 143.06(17) . 1_455 ?
 S11B Sb8A Ag12A 97.55(16) . 2_556 ?
 S11B Sb8A Ag12B 43.71(14) . 2_656 ?
 S11B Sb8A S7A 85.4(2) . 2_556 ?
 S11B Sb8A S11A 100.7(2) . . ?
 S11B Sb8A S12A 173.88(19) . . ?
 S11B Sb8A S12B 84.2(2) . . ?
 S12A Sb8A Pb4A 61.67(11) . 2_556 ?
 S12A Sb8A Sb4A 41.70(18) . 2_556 ?
 S12A Sb8A Cu4B 89.8(6) . 2_656 ?
 S12A Sb8A Sb8B 41.38(12) . 1_455 ?
 S12A Sb8A Ag12A 83.00(13) . 2_556 ?
 S12A Sb8A Ag12B 131.94(12) . 2_656 ?
 S12A Sb8A S7A 91.17(18) . 2_556 ?
 S12A Sb8A S12B 91.00(16) . . ?
 S12B Sb8A Pb4A 66.01(12) . 2_556 ?
 S12B Sb8A Sb4A 84.6(2) . 2_556 ?
 S12B Sb8A Cu4B 37.4(5) . 2_656 ?
 S12B Sb8A Sb8B 132.30(13) . 1_455 ?
 S12B Sb8A Ag12A 133.05(13) . 2_556 ?
 S12B Sb8A Ag12B 82.15(14) . 2_656 ?
 S12B Sb8A S7A 93.89(18) . 2_556 ?
 Sb4A Sb8B Sb9B 60.75(14) 2_656 . ?
 Ag4B Sb8B Sb4A 50.26(19) 2_656 2_656 ?
 Ag4B Sb8B Cu4B 23.7(6) 2_656 2_656 ?
 Ag4B Sb8B Sb9B 53.02(8) 2_656 . ?
 Ag4B Sb8B Ag12A 82.17(10) 2_656 2_656 ?
 Cu4B Sb8B Sb4A 74.0(6) 2_656 2_656 ?
 Cu4B Sb8B Sb9B 59.9(5) 2_656 . ?
 Ag4B' Sb8B Sb4A 62.5(10) 2_656 2_656 ?
 Ag4B' Sb8B Ag4B 13.1(9) 2_656 2_656 ?
 Ag4B' Sb8B Cu4B 12.9(9) 2_656 2_656 ?
 Ag4B' Sb8B Sb9B 60.8(8) 2_656 . ?
 Ag4B' Sb8B Ag12A 84.7(9) 2_656 2_656 ?
 Ag4B' Sb8B S7B 43.8(9) 2_656 2_656 ?
 Ag12A Sb8B Sb4A 59.60(15) 2_656 2_656 ?
 Ag12A Sb8B Cu4B 95.7(5) 2_656 2_656 ?
 Ag12A Sb8B Sb9B 119.72(7) 2_656 . ?
 S2B Sb8B Sb4A 132.0(2) . 2_656 ?
 S2B Sb8B Ag4B 143.68(17) . 2_656 ?
 S2B Sb8B Cu4B 130.8(6) . 2_656 ?
 S2B Sb8B Ag4B' 142.5(9) . 2_656 ?
 S2B Sb8B Sb9B 94.17(15) . . ?
 S2B Sb8B Ag12A 132.83(16) . 2_656 ?
 S2B Sb8B S7B 170.3(2) . 2_656 ?
 S2B Sb8B S11A 91.5(2) . 1_655 ?
 S2B Sb8B S11B 89.52(19) . . ?
 S2B Sb8B S12A 93.3(2) . 1_655 ?
 S2B Sb8B S12B 94.6(2) . . ?
 S7B Sb8B Sb4A 55.26(19) 2_656 2_656 ?
 S7B Sb8B Ag4B 44.72(14) 2_656 2_656 ?
 S7B Sb8B Cu4B 54.2(6) 2_656 2_656 ?
 S7B Sb8B Sb9B 95.35(13) 2_656 . ?
 S7B Sb8B Ag12A 41.63(13) 2_656 2_656 ?
 S11A Sb8B Sb4A 79.4(2) 1_655 2_656 ?
 S11A Sb8B Ag4B 120.69(18) 1_655 2_656 ?
 S11A Sb8B Cu4B 137.6(6) 1_655 2_656 ?
 S11A Sb8B Ag4B' 125.9(10) 1_655 2_656 ?
 S11A Sb8B Sb9B 130.36(15) 1_655 . ?
 S11A Sb8B Ag12A 41.89(14) 1_655 2_656 ?
 S11A Sb8B S7B 83.53(19) 1_655 2_656 ?
 S11A Sb8B S11B 101.71(19) 1_655 . ?
 S11B Sb8B Sb4A 138.51(19) . 2_656 ?
 S11B Sb8B Ag4B 98.90(17) . 2_656 ?
 S11B Sb8B Cu4B 78.8(6) . 2_656 ?
 S11B Sb8B Ag4B' 85.9(10) . 2_656 ?
 S11B Sb8B Sb9B 127.58(13) . . ?
 S11B Sb8B Ag12A 93.37(13) . 2_656 ?
 S11B Sb8B S7B 83.43(17) . 2_656 ?
 S12A Sb8B Sb4A 40.03(19) 1_655 2_656 ?
 S12A Sb8B Ag4B 72.75(17) 1_655 2_656 ?
 S12A Sb8B Cu4B 91.5(5) 1_655 2_656 ?
 S12A Sb8B Ag4B' 85.4(9) 1_655 2_656 ?
 S12A Sb8B Sb9B 41.75(14) 1_655 . ?
 S12A Sb8B Ag12A 92.38(15) 1_655 2_656 ?
 S12A Sb8B S7B 94.81(18) 1_655 2_656 ?
 S12A Sb8B S11A 88.7(2) 1_655 1_655 ?
 S12A Sb8B S11B 169.11(19) 1_655 . ?
 S12A Sb8B S12B 82.66(19) 1_655 . ?
 S12B Sb8B Sb4A 90.4(2) . 2_656 ?
 S12B Sb8B Ag4B 51.17(17) . 2_656 ?
 S12B Sb8B Cu4B 37.7(6) . 2_656 ?
 S12B Sb8B Ag4B' 47.9(9) . 2_656 ?
 S12B Sb8B Sb9B 40.93(14) . . ?
 S12B Sb8B Ag12A 132.53(15) . 2_656 ?
 S12B Sb8B S7B 91.54(19) . 2_656 ?
 S12B Sb8B S11A 169.7(2) . 1_655 ?
 S12B Sb8B S11B 86.65(19) . . ?
 Pb4A Sb9A Sb4A 24.34(16) 2_556 2_556 ?
 Pb4A Sb9A Cu4B 35.6(5) 2_556 2_656 ?
 Pb4A Sb9A Pb6B 122.84(5) 2_556 4_575 ?
 Pb4A Sb9A Sb6B 122.84(5) 2_556 4_575 ?
 Pb4A Sb9A Pb7A 153.86(6) 2_556 4_675 ?
 Sb4A Sb9A Cu4B 59.1(6) 2_556 2_656 ?
 Sb4A Sb9A Pb6B 122.45(14) 2_556 4_575 ?
 Sb4A Sb9A Sb6B 122.45(14) 2_556 4_575 ?
 Sb4A Sb9A Pb7A 171.79(14) 2_556 4_675 ?
 Cu4B Sb9A Pb6B 122.5(5) 2_656 4_575 ?
 Cu4B Sb9A Sb6B 122.5(5) 2_656 4_575 ?
 Cu4B Sb9A Pb7A 118.3(5) 2_656 4_675 ?
 Pb6B Sb9A Pb7A 65.74(3) 4_575 4_675 ?
 Sb6B Sb9A Pb6B 0.0 4_575 4_575 ?
 Sb6B Sb9A Pb7A 65.74(3) 4_575 4_675 ?
 S6A Sb9A Pb4A 135.51(15) . 2_556 ?
 S6A Sb9A Sb4A 125.1(2) . 2_556 ?
 S6A Sb9A Cu4B 123.8(5) . 2_656 ?
 S6A Sb9A Pb6B 101.32(14) . 4_575 ?
 S6A Sb9A Sb6B 101.32(14) . 4_575 ?
 S6A Sb9A Pb7A 48.57(15) . 4_675 ?
 S6A Sb9A S8A 170.65(18) . 2_556 ?
 S6A Sb9A S10A 93.5(2) . 4_675 ?
 S6A Sb9A S10B 92.73(19) . 4_575 ?
 S6A Sb9A S12A 85.19(19) . . ?
 S6A Sb9A S12B 88.63(19) . . ?
 S8A Sb9A Pb4A 53.48(11) 2_556 2_556 ?
 S8A Sb9A Sb4A 61.57(17) 2_556 2_556 ?
 S8A Sb9A Cu4B 64.6(5) 2_556 2_656 ?
 S8A Sb9A Pb6B 69.49(11) 2_556 4_575 ?
 S8A Sb9A Sb6B 69.49(11) 2_556 4_575 ?
 S8A Sb9A Pb7A 125.41(12) 2_556 4_675 ?
 S10A Sb9A Pb4A 118.67(15) 4_675 2_556 ?
 S10A Sb9A Sb4A 139.6(2) 4_675 2_556 ?
 S10A Sb9A Cu4B 91.5(6) 4_675 2_656 ?
 S10A Sb9A Pb6B 48.45(14) 4_675 4_575 ?
 S10A Sb9A Sb6B 48.45(14) 4_675 4_575 ?
 S10A Sb9A Pb7A 45.24(13) 4_675 4_675 ?
 S10A Sb9A S8A 81.65(18) 4_675 2_556 ?
 S10A Sb9A S10B 94.9(2) 4_675 4_575 ?
 S10A Sb9A S12A 178.23(18) 4_675 . ?
 S10A Sb9A S12B 84.57(19) 4_675 . ?
 S10B Sb9A Pb4A 112.47(15) 4_575 2_556 ?
 S10B Sb9A Sb4A 94.4(2) 4_575 2_556 ?
 S10B Sb9A Cu4B 142.5(5) 4_575 2_656 ?
 S10B Sb9A Pb6B 47.14(15) 4_575 4_575 ?
 S10B Sb9A Sb6B 47.14(15) 4_575 4_575 ?
 S10B Sb9A Pb7A 91.37(15) 4_575 4_675 ?
 S10B Sb9A S8A 79.77(17) 4_575 2_556 ?
 S10B Sb9A S12A 86.40(19) 4_575 . ?
 S10B Sb9A S12B 178.56(19) 4_575 . ?
 S12A Sb9A Pb4A 61.80(12) . 2_556 ?
 S12A Sb9A Sb4A 41.32(18) . 2_556 ?
 S12A Sb9A Cu4B 88.2(5) . 2_656 ?
 S12A Sb9A Pb6B 132.99(12) . 4_575 ?
 S12A Sb9A Sb6B 132.99(12) . 4_575 ?
 S12A Sb9A Pb7A 133.58(12) . 4_675 ?
 S12A Sb9A S8A 99.79(16) . 2_556 ?
 S12B Sb9A Pb4A 66.75(13) . 2_556 ?
 S12B Sb9A Sb4A 85.2(2) . 2_556 ?
 S12B Sb9A Cu4B 36.3(5) . 2_656 ?
 S12B Sb9A Pb6B 132.09(14) . 4_575 ?
 S12B Sb9A Sb6B 132.09(14) . 4_575 ?
 S12B Sb9A Pb7A 89.18(13) . 4_675 ?
 S12B Sb9A S8A 98.83(17) . 2_556 ?
 S12B Sb9A S12A 94.18(17) . . ?
 Sb4A Sb9B Sb9A 129.92(16) 2_656 . ?
 Ag4B Sb9B Sb4A 50.69(19) 2_656 2_656 ?
 Ag4B Sb9B Cu4B 23.1(6) 2_656 2_656 ?
 Ag4B Sb9B Ag4B' 11.8(8) 2_656 2_656 ?
 Ag4B Sb9B Sb8B 57.66(8) 2_656 . ?
 Ag4B Sb9B Sb9A 79.26(13) 2_656 . ?
 Ag4B Sb9B S8B 50.23(14) 2_656 2_656 ?
 Cu4B Sb9B Sb4A 72.5(6) 2_656 2_656 ?
 Cu4B Sb9B Sb8B 58.0(5) 2_656 . ?
 Cu4B Sb9B Sb9A 57.8(6) 2_656 . ?
 Ag4B' Sb9B Sb4A 59.0(9) 2_656 2_656 ?
 Ag4B' Sb9B Cu4B 13.6(8) 2_656 2_656 ?
 Ag4B' Sb9B Sb8B 51.8(7) 2_656 . ?
 Ag4B' Sb9B Sb9A 71.4(9) 2_656 . ?
 Sb8B Sb9B Sb4A 59.18(13) . 2_656 ?
 Sb8B Sb9B Sb9A 95.57(5) . . ?
 S6B Sb9B Sb4A 131.4(2) . 2_656 ?
 S6B Sb9B Ag4B 149.65(19) . 2_656 ?
 S6B Sb9B Cu4B 132.0(5) . 2_656 ?
 S6B Sb9B Ag4B' 138.6(8) . 2_656 ?
 S6B Sb9B Sb8B 95.83(14) . . ?
 S6B Sb9B Sb9A 90.07(16) . . ?
 S6B Sb9B S8B 156.97(18) . 2_656 ?
 S6B Sb9B S10A 87.79(18) . 4_675 ?
 S6B Sb9B S10B 88.17(19) . 4_675 ?
 S6B Sb9B S12A 93.6(2) . 1_655 ?
 S6B Sb9B S12B 96.5(2) . . ?
 S8B Sb9B Sb4A 67.01(17) 2_656 2_656 ?
 S8B Sb9B Cu4B 61.2(5) 2_656 2_656 ?
 S8B Sb9B Ag4B' 59.3(7) 2_656 2_656 ?
 S8B Sb9B Sb8B 106.74(11) 2_656 . ?
 S8B Sb9B Sb9A 83.36(12) 2_656 . ?
 S10A Sb9B Sb4A 140.36(18) 4_675 2_656 ?
 S10A Sb9B Ag4B 99.90(16) 4_675 2_656 ?
 S10A Sb9B Cu4B 85.4(6) 4_675 2_656 ?
 S10A Sb9B Ag4B' 97.4(9) 4_675 2_656 ?
 S10A Sb9B Sb8B 133.06(14) 4_675 . ?
 S10A Sb9B Sb9A 37.52(13) 4_675 . ?
 S10A Sb9B S8B 73.57(16) 4_675 2_656 ?
 S10A Sb9B S10B 94.97(17) 4_675 4_675 ?
 S10B Sb9B Sb4A 82.64(19) 4_675 2_656 ?
 S10B Sb9B Ag4B 119.93(17) 4_675 2_656 ?
 S10B Sb9B Cu4B 139.7(5) 4_675 2_656 ?
 S10B Sb9B Ag4B' 131.8(8) 4_675 2_656 ?
 S10B Sb9B Sb8B 131.84(13) 4_675 . ?
 S10B Sb9B Sb9A 132.49(13) 4_675 . ?
 S10B Sb9B S8B 80.28(16) 4_675 2_656 ?
 S12A Sb9B Sb4A 38.66(18) 1_655 2_656 ?
 S12A Sb9B Ag4B 77.67(17) 1_655 2_656 ?
 S12A Sb9B Cu4B 91.9(6) 1_655 2_656 ?
 S12A Sb9B Ag4B' 79.9(9) 1_655 2_656 ?
 S12A Sb9B Sb8B 44.34(15) 1_655 . ?
 S12A Sb9B Sb9A 139.91(16) 1_655 . ?
 S12A Sb9B S8B 105.64(18) 1_655 2_656 ?
 S12A Sb9B S10A 177.2(2) 1_655 4_675 ?
 S12A Sb9B S10B 87.56(19) 1_655 4_675 ?
 S12B Sb9B Sb4A 92.8(2) . 2_656 ?
 S12B Sb9B Ag4B 55.1(2) . 2_656 ?
 S12B Sb9B Cu4B 35.8(5) . 2_656 ?
 S12B Sb9B Ag4B' 43.3(8) . 2_656 ?
 S12B Sb9B Sb8B 45.96(16) . . ?
 S12B Sb9B Sb9A 49.67(16) . . ?
 S12B Sb9B S8B 95.95(19) . 2_656 ?
 S12B Sb9B S10A 87.1(2) . 4_675 ?
 S12B Sb9B S10B 175.0(2) . 4_675 ?
 S12B Sb9B S12A 90.3(2) . 1_655 ?
 Pb10B Sb10A Sb10B 0.0 1_455 1_455 ?
 Sb11A Sb10A Sb10B 114.27(6) 3_666 1_455 ?
 Sb11A Sb10A Pb10B 114.27(6) 3_666 1_455 ?
 Pb11A Sb10A Sb10B 114.27(6) 3_666 1_455 ?
 Pb11A Sb10A Pb10B 114.27(6) 3_666 1_455 ?
 Pb11A Sb10A Sb11A 0.0 3_666 3_666 ?
 Ag12A Sb10A Sb10B 123.89(7) 3_666 1_455 ?
 Ag12A Sb10A Pb10B 123.89(7) 3_666 1_455 ?
 Ag12A Sb10A Sb11A 51.06(6) 3_666 3_666 ?
 Ag12A Sb10A Pb11A 51.06(6) 3_666 3_666 ?
 Ag12A Sb10A Ag12B 65.56(7) 3_666 3_666 ?
 Ag12B Sb10A Sb10B 58.34(6) 3_666 1_455 ?
 Ag12B Sb10A Pb10B 58.34(6) 3_666 1_455 ?
 Ag12B Sb10A Sb11A 78.56(6) 3_666 3_666 ?
 Ag12B Sb10A Pb11A 78.56(6) 3_666 3_666 ?
 S3B Sb10A Sb10B 88.94(15) . 1_455 ?
 S3B Sb10A Pb10B 88.94(15) . 1_455 ?
 S3B Sb10A Sb11A 146.17(15) . 3_666 ?
 S3B Sb10A Pb11A 146.17(15) . 3_666 ?
 S3B Sb10A Ag12A 135.12(16) . 3_666 ?
 S3B Sb10A Ag12B 135.20(16) . 3_666 ?
 S3B Sb10A S7B 172.99(17) . 3_666 ?
 S3B Sb10A S13A 92.5(2) . . ?
 S3B Sb10A S13B 94.5(2) . . ?
 S3B Sb10A S14A 85.53(19) . . ?
 S3B Sb10A S14B 86.91(19) . . ?
 S7B Sb10A Sb10B 92.41(12) 3_666 1_455 ?
 S7B Sb10A Pb10B 92.41(12) 3_666 1_455 ?
 S7B Sb10A Sb11A 38.09(11) 3_666 3_666 ?
 S7B Sb10A Pb11A 38.09(11) 3_666 3_666 ?
 S7B Sb10A Ag12A 39.65(12) 3_666 3_666 ?
 S7B Sb10A Ag12B 41.76(12) 3_666 3_666 ?
 S13A Sb10A Sb10B 40.37(15) . 1_455 ?
 S13A Sb10A Pb10B 40.37(15) . 1_455 ?
 S13A Sb10A Sb11A 121.20(15) . 3_666 ?
 S13A Sb10A Pb11A 121.20(15) . 3_666 ?
 S13A Sb10A Ag12A 95.45(16) . 3_666 ?
 S13A Sb10A Ag12B 42.68(14) . 3_666 ?
 S13A Sb10A S7B 84.10(18) . 3_666 ?
 S13A Sb10A S14A 169.7(2) . . ?
 S13A Sb10A S14B 81.24(19) . . ?
 S13B Sb10A Sb10B 141.15(17) . 1_455 ?
 S13B Sb10A Pb10B 141.15(17) . 1_455 ?
 S13B Sb10A Sb11A 82.58(16) . 3_666 ?
 S13B Sb10A Pb11A 82.58(16) . 3_666 ?
 S13B Sb10A Ag12A 40.58(16) . 3_666 ?
 S13B Sb10A Ag12B 94.49(17) . 3_666 ?
 S13B Sb10A S7B 80.11(19) . 3_666 ?
 S13B Sb10A S13A 100.8(2) . . ?
 S13B Sb10A S14A 89.5(2) . . ?
 S13B Sb10A S14B 177.4(2) . . ?
 S14A Sb10A Sb10B 129.39(14) . 1_455 ?
 S14A Sb10A Pb10B 129.39(14) . 1_455 ?
 S14A Sb10A Sb11A 60.82(13) . 3_666 ?
 S14A Sb10A Pb11A 60.82(13) . 3_666 ?
 S14A Sb10A Ag12A 93.04(15) . 3_666 ?
 S14A Sb10A Ag12B 138.32(13) . 3_666 ?
 S14A Sb10A S7B 98.87(17) . 3_666 ?
 S14A Sb10A S14B 88.55(17) . . ?
 S14B Sb10A Sb10B 40.88(12) . 1_455 ?
 S14B Sb10A Pb10B 40.88(12) . 1_455 ?
 S14B Sb10A Sb11A 95.05(13) . 3_666 ?
 S14B Sb10A Pb11A 95.05(13) . 3_666 ?
 S14B Sb10A Ag12A 137.96(13) . 3_666 ?
 S14B Sb10A Ag12B 85.94(12) . 3_666 ?
 S14B Sb10A S7B 98.61(16) . 3_666 ?
 Sb10A Sb10B Sb11B 64.66(6) 1_655 3_766 ?
 Pb10A Sb10B Sb10A 0.0 1_655 1_655 ?
 Pb10A Sb10B Sb11B 64.66(6) 1_655 3_766 ?
 Sb11B Sb10B Sb10A 93.65(7) . 1_655 ?
 Sb11B Sb10B Pb10A 93.65(7) . 1_655 ?
 Sb11B Sb10B Sb11B 67.80(8) . 3_766 ?
 Sb11B Sb10B Ag12A 120.07(7) . 3_666 ?
 Sb11B Sb10B Ag12B 119.71(8) . 3_766 ?
 Ag12A Sb10B Sb10A 121.35(7) 3_666 1_655 ?
 Ag12A Sb10B Pb10A 121.35(7) 3_666 1_655 ?
 Ag12A Sb10B Sb11B 84.40(6) 3_666 3_766 ?
 Ag12B Sb10B Sb10A 56.96(5) 3_766 1_655 ?
 Ag12B Sb10B Pb10A 56.96(5) 3_766 1_655 ?
 Ag12B Sb10B Sb11B 52.35(6) 3_766 3_766 ?
 Ag12B Sb10B Ag12A 64.59(7) 3_766 3_666 ?
 S3A Sb10B Sb10A 92.66(16) . 1_655 ?
 S3A Sb10B Pb10A 92.66(16) . 1_655 ?
 S3A Sb10B Sb11B 94.74(14) . . ?
 S3A Sb10B Sb11B 149.13(16) . 3_766 ?
 S3A Sb10B Ag12A 126.32(16) . 3_666 ?
 S3A Sb10B Ag12B 132.99(15) . 3_766 ?
 S3A Sb10B S7A 163.34(19) . 3_666 ?
 S3A Sb10B S13A 91.5(2) . 1_655 ?
 S3A Sb10B S13B 89.0(2) . . ?
 S3A Sb10B S14A 88.6(2) . . ?
 S3A Sb10B S14B 93.6(2) . 1_655 ?
 S7A Sb10B Sb10A 93.15(15) 3_666 1_655 ?
 S7A Sb10B Pb10A 93.15(15) 3_666 1_655 ?
 S7A Sb10B Sb11B 100.46(13) 3_666 . ?
 S7A Sb10B Sb11B 46.09(14) 3_666 3_766 ?
 S7A Sb10B Ag12A 38.67(14) 3_666 3_666 ?
 S7A Sb10B Ag12B 42.10(14) 3_666 3_766 ?
 S13A Sb10B Sb10A 37.79(13) 1_655 1_655 ?
 S13A Sb10B Pb10A 37.79(13) 1_655 1_655 ?
 S13A Sb10B Sb11B 131.32(15) 1_655 . ?
 S13A Sb10B Sb11B 82.84(14) 1_655 3_766 ?
 S13A Sb10B Ag12A 93.18(14) 1_655 3_666 ?
 S13A Sb10B Ag12B 42.00(13) 1_655 3_766 ?
 S13A Sb10B S7A 83.58(19) 1_655 3_666 ?
 S13A Sb10B S13B 100.52(18) 1_655 . ?
 S13A Sb10B S14A 173.96(19) 1_655 . ?
 S13B Sb10B Sb10A 138.28(13) . 1_655 ?
 S13B Sb10B Pb10A 138.28(13) . 1_655 ?
 S13B Sb10B Sb11B 127.77(15) . . ?
 S13B Sb10B Sb11B 121.87(14) . 3_766 ?
 S13B Sb10B Ag12A 37.66(13) . 3_666 ?
 S13B Sb10B Ag12B 92.85(13) . 3_766 ?
 S13B Sb10B S7A 76.33(19) . 3_666 ?
 S14A Sb10B Sb10A 136.17(14) . 1_655 ?
 S14A Sb10B Pb10A 136.17(14) . 1_655 ?
 S14A Sb10B Sb11B 42.68(14) . . ?
 S14A Sb10B Sb11B 93.95(15) . 3_766 ?
 S14A Sb10B Ag12A 91.59(14) . 3_666 ?
 S14A Sb10B Ag12B 138.37(15) . 3_766 ?
 S14A Sb10B S7A 97.91(19) . 3_666 ?
 S14A Sb10B S13B 85.52(18) . . ?
 S14B Sb10B Sb10A 52.53(14) 1_655 1_655 ?
 S14B Sb10B Pb10A 52.53(14) 1_655 1_655 ?
 S14B Sb10B Sb11B 41.17(15) 1_655 . ?
 S14B Sb10B Sb11B 56.26(14) 1_655 3_766 ?
 S14B Sb10B Ag12A 139.72(15) 1_655 3_666 ?
 S14B Sb10B Ag12B 93.31(15) 1_655 3_766 ?
 S14B Sb10B S7A 102.3(2) 1_655 3_666 ?
 S14B Sb10B S13A 90.3(2) 1_655 1_655 ?
 S14B Sb10B S13B 168.8(2) 1_655 . ?
 S14B Sb10B S14A 83.66(18) 1_655 . ?
 Pb4A Sb11A Pb10A 130.93(6) . 3_666 ?
 Pb4A Sb11A Sb11B 128.27(7) . . ?
 Sb4A Sb11A Pb4A 23.14(17) . . ?
 Sb4A Sb11A Pb10A 122.04(15) . 3_666 ?
 Sb4A Sb11A Sb11B 105.75(18) . . ?
 Sb4A Sb11A S14A 150.6(2) . 3_666 ?
 Sb11B Sb11A Pb10A 66.70(5) . 3_666 ?
 Pb11B Sb11A Pb4A 125.6(10) . . ?
 Pb11B Sb11A Sb4A 102.9(10) . . ?
 Pb11B Sb11A Pb10A 66.7(9) . 3_666 ?
 Pb11B Sb11A Sb11B 3.3(10) . . ?
 Pb11B Sb11A S14A 97.6(10) . 3_666 ?
 Ag12A Sb11A Pb4A 70.19(7) . . ?
 Ag12A Sb11A Sb4A 64.94(15) . . ?
 Ag12A Sb11A Pb10A 60.83(6) . 3_666 ?
 Ag12A Sb11A Sb11B 100.14(8) . . ?
 Ag12A Sb11A Pb11B 97.5(9) . . ?
 Ag12A Sb11A S14A 91.83(12) . 3_666 ?
 Ag12A Sb11A S14B 124.41(14) . . ?
 S4A Sb11A Pb4A 45.28(15) . . ?
 S4A Sb11A Sb4A 42.03(19) . . ?
 S4A Sb11A Pb10A 154.91(17) . 3_666 ?
 S4A Sb11A Sb11B 96.62(17) . . ?
 S4A Sb11A Pb11B 95.6(9) . . ?
 S4A Sb11A Ag12A 106.90(16) . . ?
 S4A Sb11A S7A 86.6(2) . . ?
 S4A Sb11A S7B 90.0(2) . . ?
 S4A Sb11A S14A 88.3(2) . . ?
 S4A Sb11A S14A 155.42(19) . 3_666 ?
 S4A Sb11A S14B 81.4(2) . . ?
 S7A Sb11A Pb4A 41.69(18) . . ?
 S7A Sb11A Sb4A 56.1(2) . . ?
 S7A Sb11A Pb10A 97.22(17) . 3_666 ?
 S7A Sb11A Sb11B 146.05(17) . . ?
 S7A Sb11A Pb11B 143.0(10) . . ?
 S7A Sb11A Ag12A 47.35(17) . . ?
 S7A Sb11A S14A 95.1(2) . 3_666 ?
 S7A Sb11A S14B 79.7(2) . . ?
 S7B Sb11A Pb4A 85.35(19) . . ?
 S7B Sb11A Sb4A 64.5(2) . . ?
 S7B Sb11A Pb10A 65.31(19) . 3_666 ?
 S7B Sb11A Sb11B 56.49(18) . . ?
 S7B Sb11A Pb11B 53.3(10) . . ?
 S7B Sb11A Ag12A 48.80(17) . . ?
 S7B Sb11A S7A 89.8(2) . . ?
 S7B Sb11A S14A 114.5(2) . 3_666 ?
 S7B Sb11A S14A 96.4(2) . . ?
 S7B Sb11A S14B 166.8(2) . . ?
 S14A Sb11A Pb4A 133.57(15) . . ?
 S14A Sb11A Pb4A 134.19(13) 3_666 . ?
 S14A Sb11A Sb4A 122.4(2) . . ?
 S14A Sb11A Pb10A 49.24(10) 3_666 3_666 ?
 S14A Sb11A Pb10A 90.05(15) . 3_666 ?
 S14A Sb11A Sb11B 95.53(13) 3_666 . ?
 S14A Sb11A Sb11B 40.96(14) . . ?
 S14A Sb11A Pb11B 43.9(10) . . ?
 S14A Sb11A Ag12A 140.51(16) . . ?
 S14A Sb11A S7A 171.9(2) . . ?
 S14A Sb11A S14A 87.00(18) . 3_666 ?
 S14A Sb11A S14B 93.32(17) . . ?
 S14B Sb11A Pb4A 81.47(12) . . ?
 S14B Sb11A Sb4A 102.7(2) . . ?
 S14B Sb11A Pb10A 123.72(13) . 3_666 ?
 S14B Sb11A Sb11B 134.20(13) . . ?
 S14B Sb11A Pb11B 137.2(10) . . ?
 S14B Sb11A S14A 74.84(15) . 3_666 ?
 Cu4B Sb11B Sb10B 132.1(5) . . ?
 Ag4B' Sb11B Cu4B 13.6(8) . . ?
 Ag4B' Sb11B Sb10B 132.6(7) . . ?
 Pb11B Sb11B Cu4B 66(6) . . ?
 Pb11B Sb11B Ag4B' 52(6) . . ?
 Pb11B Sb11B Sb10B 114(6) . . ?
 Pb11B Sb11B Ag12B 66(6) . . ?
 Pb11B Sb11B S4B 80(6) . . ?
 Pb11B Sb11B S7A 109(6) . 1_655 ?
 Pb11B Sb11B S7B 20(6) . . ?
 Pb11B Sb11B S14A 64(6) . . ?
 Pb11B Sb11B S14B 103(6) . 3_666 ?
 Pb11B Sb11B S14B 156(6) . 1_655 ?
 Ag12B Sb11B Cu4B 58.0(5) . . ?
 Ag12B Sb11B Ag4B' 56.4(7) . . ?
 Ag12B Sb11B Sb10B 169.61(8) . . ?
 S4B Sb11B Cu4B 37.8(5) . . ?
 S4B Sb11B Ag4B' 42.8(8) . . ?
 S4B Sb11B Sb10B 94.48(15) . . ?
 S4B Sb11B Ag12B 95.73(16) . . ?
 S4B Sb11B S7A 83.6(2) . 1_655 ?
 S4B Sb11B S7B 80.6(2) . . ?
 S4B Sb11B S14A 89.9(2) . . ?
 S4B Sb11B S14B 91.0(2) . 1_655 ?
 S4B Sb11B S14B 176.1(2) . 3_666 ?
 S7A Sb11B Cu4B 60.4(6) 1_655 . ?
 S7A Sb11B Ag4B' 70.3(9) 1_655 . ?
 S7A Sb11B Sb10B 136.2(2) 1_655 . ?
 S7A Sb11B Ag12B 47.36(16) 1_655 . ?
 S7A Sb11B S7B 88.4(2) 1_655 . ?
 S7A Sb11B S14B 97.4(2) 1_655 3_666 ?
 S7B Sb11B Cu4B 54.3(6) . . ?
 S7B Sb11B Ag4B' 42.0(9) . . ?
 S7B Sb11B Sb10B 134.57(16) . . ?
 S7B Sb11B Ag12B 45.99(13) . . ?
 S7B Sb11B S14B 103.11(19) . 3_666 ?
 S14A Sb11B Cu4B 110.6(6) . . ?
 S14A Sb11B Ag4B' 100.4(9) . . ?
 S14A Sb11B Sb10B 50.64(17) . . ?
 S14A Sb11B Ag12B 127.4(2) . . ?
 S14A Sb11B S7A 170.7(3) . 1_655 ?
 S14A Sb11B S7B 84.0(2) . . ?
 S14A Sb11B S14B 89.56(19) . 3_666 ?
 S14B Sb11B Cu4B 119.0(6) 1_655 . ?
 S14B Sb11B Cu4B 145.7(5) 3_666 . ?
 S14B Sb11B Ag4B' 130.6(9) 1_655 . ?
 S14B Sb11B Ag4B' 141.0(8) 3_666 . ?
 S14B Sb11B Sb10B 43.99(15) 1_655 . ?
 S14B Sb11B Sb10B 82.20(11) 3_666 . ?
 S14B Sb11B Ag12B 137.6(2) 1_655 . ?
 S14B Sb11B Ag12B 87.66(11) 3_666 . ?
 S14B Sb11B S7A 92.3(2) 1_655 1_655 ?
 S14B Sb11B S7B 171.4(2) 1_655 . ?
 S14B Sb11B S14A 94.4(2) 1_655 . ?
 S14B Sb11B S14B 85.3(2) 1_655 3_666 ?
 Ag4B Pb11B Cu4B 24.2(7) . . ?
 Ag4B' Pb11B Ag4B 12.6(9) . . ?
 Ag4B' Pb11B Cu4B 14.2(10) . . ?
 Ag4B' Pb11B Sb11A 81(2) . . ?
 Ag4B' Pb11B Ag12B 61.2(13) . . ?
 Sb11A Pb11B Ag4B 71.8(16) . . ?
 Sb11A Pb11B Cu4B 95(2) . . ?
 Sb11B Pb11B Ag4B 127(6) . . ?
 Sb11B Pb11B Cu4B 106(6) . . ?
 Sb11B Pb11B Ag4B' 120(7) . . ?
 Sb11B Pb11B Sb11A 157(7) . . ?
 Sb11B Pb11B Ag12B 105(6) . . ?
 Sb11B Pb11B S4B 86(6) . . ?
 Sb11B Pb11B S7A 62(6) . 1_655 ?
 Sb11B Pb11B S7B 155(7) . . ?
 Sb11B Pb11B S14A 104(6) . . ?
 Sb11B Pb11B S14B 19(5) . 1_655 ?
 Ag12B Pb11B Ag4B 71.6(12) . . ?
 Ag12B Pb11B Cu4B 61.7(11) . . ?
 Ag12B Pb11B Sb11A 93.6(19) . . ?
 S4B Pb11B Ag4B 45.8(11) . . ?
 S4B Pb11B Cu4B 41.1(10) . . ?
 S4B Pb11B Ag4B' 48.0(14) . . ?
 S4B Pb11B Sb11A 104(2) . . ?
 S4B Pb11B Ag12B 101.3(18) . . ?
 S4B Pb11B S7A 79.3(17) . 1_655 ?
 S4B Pb11B S7B 93(2) . . ?
 S4B Pb11B S14B 80.0(19) . 1_655 ?
 S7A Pb11B Ag4B 84.4(13) 1_655 . ?
 S7A Pb11B Cu4B 61.1(12) 1_655 . ?
 S7A Pb11B Ag4B' 72.2(15) 1_655 . ?
 S7A Pb11B Sb11A 140(2) 1_655 . ?
 S7A Pb11B Ag12B 47.8(8) 1_655 . ?
 S7B Pb11B Ag4B 47.0(11) . . ?
 S7B Pb11B Cu4B 60.2(13) . . ?
 S7B Pb11B Ag4B' 47.7(14) . . ?
 S7B Pb11B Sb11A 46.5(13) . . ?
 S7B Pb11B Ag12B 51.1(10) . . ?
 S7B Pb11B S7A 93.9(16) . 1_655 ?
 S7B Pb11B S14B 171(2) . 1_655 ?
 S14A Pb11B Ag4B 102(2) . . ?
 S14A Pb11B Cu4B 123(2) . . ?
 S14A Pb11B Ag4B' 115(3) . . ?
 S14A Pb11B Sb11A 54.8(16) . . ?
 S14A Pb11B Ag12B 147(3) . . ?
 S14A Pb11B S4B 95.4(19) . . ?
 S14A Pb11B S7A 165(3) . 1_655 ?
 S14A Pb11B S7B 100(3) . . ?
 S14A Pb11B S14B 86.2(18) . 1_655 ?
 S14B Pb11B Ag4B 125.5(18) 1_655 . ?
 S14B Pb11B Cu4B 111(2) 1_655 . ?
 S14B Pb11B Ag4B' 124(2) 1_655 . ?
 S14B Pb11B Sb11A 140.9(19) 1_655 . ?
 S14B Pb11B Ag12B 124(2) 1_655 . ?
 S14B Pb11B S7A 79.0(19) 1_655 1_655 ?
 Sb4A Ag12A Pb7A 143.52(16) . 2_546 ?
 Sb4A Ag12A Sb8A 58.25(15) . 2_546 ?
 Sb4A Ag12A Sb10A 125.05(16) . 3_666 ?
 Sb4A Ag12A Pb10A 125.05(16) . 3_666 ?
 Pb7A Ag12A Sb8A 88.62(6) 2_546 2_546 ?
 Sb8B Ag12A Sb4A 62.49(15) 2_646 . ?
 Sb8B Ag12A Pb7A 92.22(7) 2_646 2_546 ?
 Sb8B Ag12A Sb8A 66.99(6) 2_646 2_546 ?
 Sb8B Ag12A Sb10A 117.32(9) 2_646 3_666 ?
 Sb8B Ag12A Pb10A 117.32(9) 2_646 3_666 ?
 Sb10A Ag12A Pb7A 89.09(7) 3_666 2_546 ?
 Sb10A Ag12A Sb8A 175.20(10) 3_666 2_546 ?
 Pb10A Ag12A Pb7A 89.09(7) 3_666 2_546 ?
 Pb10A Ag12A Sb8A 175.20(10) 3_666 2_546 ?
 Pb10A Ag12A Sb10A 0.0 3_666 3_666 ?
 Sb11A Ag12A Sb4A 60.91(15) . . ?
 Sb11A Ag12A Pb7A 155.56(9) . 2_546 ?
 Sb11A Ag12A Sb8A 113.41(9) . 2_546 ?
 Sb11A Ag12A Sb8B 105.76(9) . 2_646 ?
 Sb11A Ag12A Sb10A 68.12(7) . 3_666 ?
 Sb11A Ag12A Pb10A 68.12(7) . 3_666 ?
 S7A Ag12A Sb4A 56.0(3) . . ?
 S7A Ag12A Pb7A 128.6(2) . 2_546 ?
 S7A Ag12A Sb8A 67.5(2) . 2_546 ?
 S7A Ag12A Sb8B 116.0(2) . 2_646 ?
 S7A Ag12A Sb10A 110.9(2) . 3_666 ?
 S7A Ag12A Pb10A 110.9(2) . 3_666 ?
 S7A Ag12A Sb11A 57.63(19) . . ?
 S7B Ag12A Sb4A 62.2(2) . . ?
 S7B Ag12A Pb7A 132.53(19) . 2_546 ?
 S7B Ag12A Sb8A 115.0(2) . 2_546 ?
 S7B Ag12A Sb8B 64.38(18) . 2_646 ?
 S7B Ag12A Sb10A 69.59(19) . 3_666 ?
 S7B Ag12A Pb10A 69.59(19) . 3_666 ?
 S7B Ag12A Sb11A 48.62(17) . . ?
 S7B Ag12A S7A 98.8(3) . . ?
 S11A Ag12A Sb4A 86.1(2) 2_546 . ?
 S11A Ag12A Pb7A 57.59(15) 2_546 2_546 ?
 S11A Ag12A Sb8A 41.09(17) 2_546 2_546 ?
 S11A Ag12A Sb8B 50.10(17) 2_546 2_646 ?
 S11A Ag12A Sb10A 139.47(19) 2_546 3_666 ?
 S11A Ag12A Pb10A 139.47(19) 2_546 3_666 ?
 S11A Ag12A Sb11A 146.77(18) 2_546 . ?
 S11A Ag12A S7A 108.2(3) 2_546 . ?
 S11A Ag12A S7B 114.5(3) 2_546 . ?
 S11A Ag12A S13B 115.1(2) 2_546 3_666 ?
 S13B Ag12A Sb4A 157.8(2) 3_666 . ?
 S13B Ag12A Pb7A 57.64(15) 3_666 2_546 ?
 S13B Ag12A Sb8A 134.31(19) 3_666 2_546 ?
 S13B Ag12A Sb8B 135.9(2) 3_666 2_646 ?
 S13B Ag12A Sb10A 41.28(16) 3_666 3_666 ?
 S13B Ag12A Pb10A 41.28(16) 3_666 3_666 ?
 S13B Ag12A Sb11A 98.11(16) 3_666 . ?
 S13B Ag12A S7A 108.1(3) 3_666 . ?
 S13B Ag12A S7B 110.7(3) 3_666 . ?
 Cu4B Ag12B Sb8A 61.7(6) . 2_646 ?
 Cu4B Ag12B Sb10A 124.6(6) . 3_666 ?
 Cu4B Ag12B Pb10A 124.6(6) . 3_666 ?
 Cu4B Ag12B Pb10B 123.5(6) . 3_766 ?
 Ag4B' Ag12B Cu4B 14.5(9) . . ?
 Ag4B' Ag12B Sb8A 72.9(9) . 2_646 ?
 Ag4B' Ag12B Sb10A 112.7(9) . 3_666 ?
 Ag4B' Ag12B Pb10A 112.7(9) . 3_666 ?
 Ag4B' Ag12B Pb10B 129.1(8) . 3_766 ?
 Ag4B' Ag12B Sb11B 63.8(8) . . ?
 Sb8A Ag12B Sb10A 172.53(8) 2_646 3_666 ?
 Sb8A Ag12B Pb10A 172.53(8) 2_646 3_666 ?
 Sb8A Ag12B Pb10B 116.16(9) 2_646 3_766 ?
 Sb10A Ag12B Pb10B 64.71(5) 3_666 3_766 ?
 Pb10A Ag12B Sb10A 0.0 3_666 3_666 ?
 Pb10A Ag12B Pb10B 64.71(5) 3_666 3_766 ?
 Sb11B Ag12B Cu4B 64.8(5) . . ?
 Sb11B Ag12B Sb8A 113.78(8) . 2_646 ?
 Sb11B Ag12B Sb10A 73.59(6) . 3_666 ?
 Sb11B Ag12B Pb10A 73.59(6) . 3_666 ?
 Sb11B Ag12B Pb10B 67.58(7) . 3_766 ?
 Pb11B Ag12B Cu4B 62.8(11) . . ?
 Pb11B Ag12B Ag4B' 59.4(13) . . ?
 Pb11B Ag12B Sb8A 117.2(11) . 2_646 ?
 Pb11B Ag12B Sb10A 70.3(11) . 3_666 ?
 Pb11B Ag12B Pb10A 70.3(11) . 3_666 ?
 Pb11B Ag12B Pb10B 74.3(13) . 3_766 ?
 Pb11B Ag12B Sb11B 9.1(14) . . ?
 S7A Ag12B Cu4B 66.6(6) 1_655 . ?
 S7A Ag12B Ag4B' 78.8(10) 1_655 . ?
 S7A Ag12B Sb8A 67.84(19) 1_655 2_646 ?
 S7A Ag12B Sb10A 117.4(2) 1_655 3_666 ?
 S7A Ag12B Pb10A 117.4(2) 1_655 3_666 ?
 S7A Ag12B Pb10B 62.7(2) 1_655 3_766 ?
 S7A Ag12B Sb11B 56.85(18) 1_655 . ?
 S7A Ag12B Pb11B 65.0(14) 1_655 . ?
 S7A Ag12B S7B 112.5(2) 1_655 . ?
 S7B Ag12B Cu4B 61.6(6) . . ?
 S7B Ag12B Ag4B' 47.4(10) . . ?
 S7B Ag12B Sb8A 115.84(19) . 2_646 ?
 S7B Ag12B Sb10A 67.93(18) . 3_666 ?
 S7B Ag12B Pb10A 67.93(18) . 3_666 ?
 S7B Ag12B Pb10B 118.71(18) . 3_766 ?
 S7B Ag12B Sb11B 63.39(17) . . ?
 S7B Ag12B Pb11B 54.4(15) . . ?
 S11B Ag12B Cu4B 86.8(5) 2_646 . ?
 S11B Ag12B Ag4B' 90.0(8) 2_646 . ?
 S11B Ag12B Sb8A 42.24(15) 2_646 2_646 ?
 S11B Ag12B Sb10A 131.15(16) 2_646 3_666 ?
 S11B Ag12B Pb10A 131.15(16) 2_646 3_666 ?
 S11B Ag12B Pb10B 131.90(18) 2_646 3_766 ?
 S11B Ag12B Sb11B 151.19(16) 2_646 . ?
 S11B Ag12B Pb11B 149.2(10) 2_646 . ?
 S11B Ag12B S7A 108.9(3) 2_646 1_655 ?
 S11B Ag12B S7B 108.3(2) 2_646 . ?
 S11B Ag12B S13A 111.0(2) 2_646 3_666 ?
 S13A Ag12B Cu4B 162.2(5) 3_666 . ?
 S13A Ag12B Ag4B' 154.4(9) 3_666 . ?
 S13A Ag12B Sb8A 132.57(17) 3_666 2_646 ?
 S13A Ag12B Sb10A 42.27(15) 3_666 3_666 ?
 S13A Ag12B Pb10A 42.27(15) 3_666 3_666 ?
 S13A Ag12B Pb10B 44.57(15) 3_666 3_766 ?
 S13A Ag12B Sb11B 97.55(15) 3_666 . ?
 S13A Ag12B Pb11B 99.4(10) 3_666 . ?
 S13A Ag12B S7A 106.5(3) 3_666 1_655 ?
 S13A Ag12B S7B 109.7(2) 3_666 . ?
 Pb1A S1A Pb1B 83.48(15) . . ?
 Pb1A S1A Pb2A 90.87(16) . . ?
 Pb1A S1A Pb2B 153.4(2) . . ?
 Pb1A S1A Sb5B 130.36(16) . . ?
 Pb1A S1A Sb5B 61.06(10) . 1_455 ?
 Pb1A S1A Pb5B 61.06(10) . 1_455 ?
 Pb1A S1A Sb6A 135.48(18) . . ?
 Pb1B S1A Pb2A 155.2(2) . . ?
 Pb1B S1A Pb2B 90.74(16) . . ?
 Pb1B S1A Sb5B 60.07(10) . . ?
 Pb1B S1A Sb5B 130.69(15) . 1_455 ?
 Pb1B S1A Pb5B 130.69(15) . 1_455 ?
 Pb1B S1A Sb6A 134.95(17) . . ?
 Pb2A S1A Sb5B 64.38(11) . 1_455 ?
 Pb2A S1A Sb5B 136.07(16) . . ?
 Pb2A S1A Pb5B 64.38(11) . 1_455 ?
 Pb2A S1A Sb6A 62.72(10) . . ?
 Pb2B S1A Pb2A 83.58(14) . . ?
 Pb2B S1A Sb5B 65.66(11) . . ?
 Pb2B S1A Sb5B 136.03(17) . 1_455 ?
 Pb2B S1A Pb5B 136.03(17) . 1_455 ?
 Pb2B S1A Sb6A 63.50(10) . . ?
 Sb5A S1A Pb1A 101.59(19) . . ?
 Sb5A S1A Pb1B 101.02(19) . . ?
 Sb5A S1A Pb2A 103.8(2) . . ?
 Sb5A S1A Pb2B 105.0(2) . . ?
 Sb5A S1A Sb5B 59.01(13) . 1_455 ?
 Sb5A S1A Sb5B 59.10(13) . . ?
 Sb5A S1A Pb5B 59.01(13) . 1_455 ?
 Sb5A S1A Sb6A 56.79(12) . . ?
 Sb5B S1A Sb5B 117.99(12) . 1_455 ?
 Sb5B S1A Pb5B 118.0 . 1_455 ?
 Pb5B S1A Sb5B 0.0 1_455 1_455 ?
 Sb6A S1A Sb5B 74.91(10) . 1_455 ?
 Sb6A S1A Sb5B 75.36(9) . . ?
 Sb6A S1A Pb5B 74.91(10) . 1_455 ?
 Pb1A S1B Sb5A 130.78(15) 1_655 . ?
 Pb1A S1B Sb5A 61.27(10) 1_655 1_655 ?
 Pb1A S1B Pb5A 61.27(10) 1_655 1_655 ?
 Pb1A S1B Pb6B 136.18(16) 1_655 . ?
 Pb1B S1B Pb1A 80.39(14) . 1_655 ?
 Pb1B S1B Sb5A 62.10(10) . . ?
 Pb1B S1B Sb5A 128.81(15) . 1_655 ?
 Pb1B S1B Pb5A 128.81(15) . 1_655 ?
 Pb1B S1B Pb6B 137.10(18) . . ?
 Pb2A S1B Pb1A 89.92(16) 1_655 1_655 ?
 Pb2A S1B Pb1B 153.3(2) 1_655 . ?
 Pb2A S1B Sb5A 137.25(18) 1_655 . ?
 Pb2A S1B Sb5A 64.08(11) 1_655 1_655 ?
 Pb2A S1B Pb5A 64.08(11) 1_655 1_655 ?
 Pb2A S1B Pb6B 64.39(11) 1_655 . ?
 Pb2B S1B Pb1A 152.3(2) . 1_655 ?
 Pb2B S1B Pb1B 92.38(16) . . ?
 Pb2B S1B Pb2A 84.71(14) . 1_655 ?
 Pb2B S1B Sb5A 64.91(11) . . ?
 Pb2B S1B Sb5A 136.98(17) . 1_655 ?
 Pb2B S1B Pb5A 136.98(17) . 1_655 ?
 Pb2B S1B Pb6B 64.31(11) . . ?
 Sb5A S1B Sb5A 119.39(12) . 1_655 ?
 Sb5A S1B Pb5A 119.4 . 1_655 ?
 Pb5A S1B Sb5A 0.0 1_655 1_655 ?
 Sb5B S1B Pb1A 98.14(18) . 1_655 ?
 Sb5B S1B Pb1B 95.75(18) . . ?
 Sb5B S1B Pb2A 110.3(2) . 1_655 ?
 Sb5B S1B Pb2B 109.2(2) . . ?
 Sb5B S1B Sb5A 58.57(13) . . ?
 Sb5B S1B Sb5A 60.94(13) . 1_655 ?
 Sb5B S1B Pb5A 60.94(13) . 1_655 ?
 Sb5B S1B Pb6B 63.09(13) . . ?
 Pb6B S1B Sb5A 75.21(9) . . ?
 Pb6B S1B Sb5A 75.35(9) . 1_655 ?
 Pb6B S1B Pb5A 75.35(9) . 1_655 ?
 Pb1A S2A Pb1B 49.91(6) . . ?
 Pb1A S2A Sb9A 121.52(12) . . ?
 Pb1B S2A Sb9A 121.92(12) . . ?
 Pb2A S2A Pb1A 62.35(9) . . ?
 Pb2A S2A Pb1B 94.60(12) . . ?
 Pb2A S2A Sb8B 62.45(11) . 1_455 ?
 Pb2A S2A Sb8B 131.00(16) . . ?
 Pb2A S2A Sb9A 135.76(17) . . ?
 Pb2B S2A Pb1A 94.84(12) . . ?
 Pb2B S2A Pb1B 62.31(10) . . ?
 Pb2B S2A Pb2A 80.77(14) . . ?
 Pb2B S2A Sb8B 62.57(11) . . ?
 Pb2B S2A Sb8B 130.09(16) . 1_455 ?
 Pb2B S2A Sb9A 136.11(17) . . ?
 Pb3A S2A Pb1A 62.88(10) . . ?
 Pb3A S2A Pb1B 97.26(13) . . ?
 Pb3A S2A Pb2A 91.77(17) . . ?
 Pb3A S2A Pb2B 157.2(2) . . ?
 Pb3A S2A Pb3B 84.53(15) . . ?
 Pb3A S2A Sb8B 61.62(11) . 1_455 ?
 Pb3A S2A Sb8B 133.88(17) . . ?
 Pb3A S2A Sb9A 61.95(10) . . ?
 Pb3B S2A Pb1A 94.80(13) . . ?
 Pb3B S2A Pb1B 62.05(10) . . ?
 Pb3B S2A Pb2A 155.50(19) . . ?
 Pb3B S2A Pb2B 93.37(17) . . ?
 Pb3B S2A Sb8B 133.66(17) . 1_455 ?
 Pb3B S2A Sb8B 63.34(11) . . ?
 Pb3B S2A Sb9A 62.41(10) . . ?
 Sb8A S2A Pb1A 154.3(2) . . ?
 Sb8A S2A Pb1B 153.9(2) . . ?
 Sb8A S2A Pb2A 96.98(19) . . ?
 Sb8A S2A Pb2B 96.57(18) . . ?
 Sb8A S2A Pb3A 105.7(2) . . ?
 Sb8A S2A Pb3B 107.3(2) . . ?
 Sb8A S2A Sb8B 59.05(14) . 1_455 ?
 Sb8A S2A Sb8B 59.36(13) . . ?
 Sb8A S2A Sb9A 61.70(12) . . ?
 Sb8B S2A Pb1A 145.52(14) . . ?
 Sb8B S2A Pb1A 96.29(11) 1_455 . ?
 Sb8B S2A Pb1B 146.17(14) 1_455 . ?
 Sb8B S2A Pb1B 95.61(11) . . ?
 Sb8B S2A Sb8B 118.15(11) 1_455 . ?
 Sb8B S2A Sb9A 73.54(9) 1_455 . ?
 Sb8B S2A Sb9A 73.68(9) . . ?
 Pb1A S2B Pb1B 49.57(6) 1_655 . ?
 Pb1A S2B Ag4B' 161.6(6) 1_655 2_656 ?
 Pb1B S2B Ag4B' 139.1(6) . 2_656 ?
 Pb2A S2B Pb1A 62.34(10) 1_655 1_655 ?
 Pb2A S2B Pb1B 93.74(12) 1_655 . ?
 Pb2A S2B Pb2B 80.56(14) 1_655 . ?
 Pb2A S2B Ag4B' 122.8(6) 1_655 2_656 ?
 Pb2A S2B Sb8A 61.40(10) 1_655 1_655 ?
 Pb2A S2B Sb8A 128.81(17) 1_655 . ?
 Pb2A S2B Sb9B 136.26(17) 1_655 . ?
 Pb2B S2B Pb1A 95.30(13) . 1_655 ?
 Pb2B S2B Pb1B 62.47(10) . . ?
 Pb2B S2B Ag4B' 102.9(6) . 2_656 ?
 Pb2B S2B Sb8A 60.67(11) . . ?
 Pb2B S2B Sb8A 129.32(17) . 1_655 ?
 Pb2B S2B Sb9B 135.73(18) . . ?
 Pb3A S2B Pb1A 62.29(10) 1_655 1_655 ?
 Pb3A S2B Pb1B 96.05(14) 1_655 . ?
 Pb3A S2B Pb2A 92.98(17) 1_655 1_655 ?
 Pb3A S2B Pb2B 156.8(2) 1_655 . ?
 Pb3A S2B Pb3B 83.53(15) 1_655 . ?
 Pb3A S2B Ag4B' 99.3(6) 1_655 2_656 ?
 Pb3A S2B Sb8A 63.20(11) 1_655 1_655 ?
 Pb3A S2B Sb8A 135.32(17) 1_655 . ?
 Pb3A S2B Sb9B 61.98(10) 1_655 . ?
 Pb3B S2B Pb1A 94.33(13) . 1_655 ?
 Pb3B S2B Pb1B 61.90(10) . . ?
 Pb3B S2B Pb2A 154.7(2) . 1_655 ?
 Pb3B S2B Pb2B 92.80(17) . . ?
 Pb3B S2B Ag4B' 82.4(6) . 2_656 ?
 Pb3B S2B Sb8A 135.49(16) . 1_655 ?
 Pb3B S2B Sb8A 65.13(11) . . ?
 Pb3B S2B Sb9B 63.03(10) . . ?
 Sb8A S2B Pb1A 95.09(11) 1_655 1_655 ?
 Sb8A S2B Pb1A 145.58(13) . 1_655 ?
 Sb8A S2B Pb1B 144.55(14) 1_655 . ?
 Sb8A S2B Pb1B 96.06(11) . . ?
 Sb8A S2B Ag4B' 75.3(6) 1_655 2_656 ?
 Sb8A S2B Ag4B' 48.0(6) . 2_656 ?
 Sb8A S2B Sb8A 119.05(12) . 1_655 ?
 Sb8B S2B Pb1A 153.3(2) . 1_655 ?
 Sb8B S2B Pb1B 157.1(2) . . ?
 Sb8B S2B Pb2A 101.3(2) . 1_655 ?
 Sb8B S2B Pb2B 102.8(2) . . ?
 Sb8B S2B Pb3A 100.29(19) . 1_655 ?
 Sb8B S2B Pb3B 104.0(2) . . ?
 Sb8B S2B Ag4B' 21.6(6) . 2_656 ?
 Sb8B S2B Sb8A 61.02(14) . . ?
 Sb8B S2B Sb8A 58.29(13) . 1_655 ?
 Sb8B S2B Sb9B 54.64(12) . . ?
 Sb9B S2B Pb1A 121.43(13) . 1_655 ?
 Sb9B S2B Pb1B 122.34(13) . . ?
 Sb9B S2B Ag4B' 41.4(5) . 2_656 ?
 Sb9B S2B Sb8A 75.05(9) . 1_655 ?
 Sb9B S2B Sb8A 75.27(9) . . ?
 Pb1A S3A Pb1B 82.20(14) 1_655 . ?
 Pb1A S3A Sb10A 64.42(11) 1_655 1_655 ?
 Pb1A S3A Sb10A 135.53(16) 1_655 . ?
 Pb1A S3A Pb10A 64.42(11) 1_655 1_655 ?
 Pb1A S3A Sb11B 62.77(10) 1_655 . ?
 Pb1A S3A Pb11B 66.0(8) 1_655 . ?
 Pb1B S3A Sb10A 134.54(16) . 1_655 ?
 Pb1B S3A Sb10A 65.91(11) . . ?
 Pb1B S3A Pb10A 134.54(16) . 1_655 ?
 Pb1B S3A Sb11B 63.00(10) . . ?
 Pb1B S3A Pb11B 57.0(9) . . ?
 Pb3A S3A Pb1A 90.06(17) 1_655 1_655 ?
 Pb3A S3A Pb1B 152.3(2) 1_655 . ?
 Pb3A S3A Sb10A 61.84(11) 1_655 1_655 ?
 Pb3A S3A Sb10A 132.10(16) 1_655 . ?
 Pb3A S3A Pb10A 61.84(11) 1_655 1_655 ?
 Pb3A S3A Sb11B 135.36(18) 1_655 . ?
 Pb3A S3A Pb11B 141.9(10) 1_655 . ?
 Pb3B S3A Pb1A 154.4(2) . 1_655 ?
 Pb3B S3A Pb1B 91.11(17) . . ?
 Pb3B S3A Pb3A 84.49(14) . 1_655 ?
 Pb3B S3A Sb10A 131.92(16) . 1_655 ?
 Pb3B S3A Sb10A 60.30(11) . . ?
 Pb3B S3A Pb10A 131.92(16) . 1_655 ?
 Pb3B S3A Sb11B 134.84(18) . . ?
 Pb3B S3A Pb11B 129.6(10) . . ?
 Sb10A S3A Sb10A 118.11(12) . 1_655 ?
 Sb10A S3A Pb10A 118.1 . 1_655 ?
 Sb10A S3A Pb11B 70.7(9) . . ?
 Sb10A S3A Pb11B 80.7(10) 1_655 . ?
 Pb10A S3A Sb10A 0.0 1_655 1_655 ?
 Pb10A S3A Pb11B 80.7(10) 1_655 . ?
 Sb10B S3A Pb1A 100.97(19) . 1_655 ?
 Sb10B S3A Pb1B 104.33(19) . . ?
 Sb10B S3A Pb3A 103.2(2) . 1_655 ?
 Sb10B S3A Pb3B 104.6(2) . . ?
 Sb10B S3A Sb10A 57.11(13) . 1_655 ?
 Sb10B S3A Sb10A 61.25(14) . . ?
 Sb10B S3A Pb10A 57.11(13) . 1_655 ?
 Sb10B S3A Sb11B 54.15(11) . . ?
 Sb10B S3A Pb11B 56.9(7) . . ?
 Sb11B S3A Sb10A 74.22(10) . 1_655 ?
 Sb11B S3A Sb10A 75.06(10) . . ?
 Sb11B S3A Pb10A 74.22(10) . 1_655 ?
 Sb11B S3A Pb11B 6.5(9) . . ?
 Pb1A S3B Pb1B 83.31(14) . . ?
 Pb1A S3B Pb3A 90.16(16) . . ?
 Pb1A S3B Sb10B 134.35(16) . . ?
 Pb1A S3B Sb10B 63.23(11) . 1_455 ?
 Pb1A S3B Pb10B 63.23(11) . 1_455 ?
 Pb1A S3B Sb11A 64.03(10) . . ?
 Pb1B S3B Pb3A 151.7(2) . . ?
 Pb1B S3B Sb10B 133.78(16) . 1_455 ?
 Pb1B S3B Sb10B 63.09(11) . . ?
 Pb1B S3B Pb10B 133.78(16) . 1_455 ?
 Pb1B S3B Sb11A 60.02(9) . . ?
 Pb3A S3B Sb10B 133.86(16) . . ?
 Pb3A S3B Sb10B 64.00(11) . 1_455 ?
 Pb3A S3B Pb10B 64.00(11) . 1_455 ?
 Pb3A S3B Sb11A 139.60(17) . . ?
 Pb3B S3B Pb1A 153.5(2) . . ?
 Pb3B S3B Pb1B 90.82(16) . . ?
 Pb3B S3B Pb3A 82.85(13) . . ?
 Pb3B S3B Sb10B 133.08(16) . 1_455 ?
 Pb3B S3B Sb10B 62.07(11) . . ?
 Pb3B S3B Pb10B 133.08(16) . 1_455 ?
 Pb3B S3B Sb11A 133.67(17) . . ?
 Sb10A S3B Pb1A 107.7(2) . . ?
 Sb10A S3B Pb1B 107.3(2) . . ?
 Sb10A S3B Pb3A 100.90(19) . . ?
 Sb10A S3B Pb3B 98.75(19) . . ?
 Sb10A S3B Sb10B 59.87(13) . . ?
 Sb10A S3B Sb10B 59.65(13) . 1_455 ?
 Sb10A S3B Pb10B 59.65(13) . 1_455 ?
 Sb10A S3B Sb11A 62.66(12) . . ?
 Sb10B S3B Sb10B 119.28(12) 1_455 . ?
 Sb10B S3B Sb11A 72.35(9) . . ?
 Sb10B S3B Sb11A 76.37(9) 1_455 . ?
 Pb10B S3B Sb10B 0.0 1_455 1_455 ?
 Pb10B S3B Sb10B 119.3 1_455 . ?
 Pb10B S3B Sb11A 76.37(9) 1_455 . ?
 Pb1A S4A Pb1B 88.24(17) . . ?
 Pb1A S4A Ag4B 156.4(2) . . ?
 Pb1A S4A Ag4B' 162.2(7) . . ?
 Pb1A S4A Sb5A 70.42(13) . . ?
 Pb1A S4A Pb11B 136.5(8) . . ?
 Pb1A S4A Ag12A 132.8(2) . . ?
 Pb1B S4A Ag4B 77.89(18) . . ?
 Pb1B S4A Ag4B' 78.3(7) . . ?
 Pb1B S4A Sb5A 70.25(12) . . ?
 Pb1B S4A Pb11B 64.1(8) . . ?
 Pb1B S4A Ag12A 131.3(2) . . ?
 Pb4A S4A Pb1A 89.4(2) . . ?
 Pb4A S4A Pb1B 160.1(2) . . ?
 Pb4A S4A Ag4B 97.2(2) . . ?
 Pb4A S4A Ag4B' 99.3(7) . . ?
 Pb4A S4A Sb5A 90.40(16) . . ?
 Pb4A S4A Pb11B 127.8(8) . . ?
 Pb4A S4A Ag12A 61.77(12) . . ?
 Sb4A S4A Pb1A 119.8(4) . . ?
 Sb4A S4A Pb1B 137.2(4) . . ?
 Sb4A S4A Pb4A 33.4(3) . . ?
 Sb4A S4A Ag4B 63.8(3) . . ?
 Sb4A S4A Ag4B' 66.2(8) . . ?
 Sb4A S4A Sb5A 88.4(3) . . ?
 Sb4A S4A Sb11A 94.1(3) . . ?
 Sb4A S4A Pb11B 102.7(8) . . ?
 Sb4A S4A Ag12A 51.5(2) . . ?
 Ag4B S4A Ag4B' 7.3(7) . . ?
 Ag4B S4A Sb5A 86.87(16) . . ?
 Ag4B S4A Pb11B 52.4(8) . . ?
 Ag4B S4A Ag12A 69.20(14) . . ?
 Ag4B' S4A Sb5A 93.9(7) . . ?
 Ag4B' S4A Pb11B 46.0(10) . . ?
 Ag4B' S4A Ag12A 64.7(7) . . ?
 Sb5A S4A Pb11B 123.0(8) . . ?
 Sb5A S4A Ag12A 139.04(15) . . ?
 Sb11A S4A Pb1A 113.5(2) . . ?
 Sb11A S4A Pb1B 103.9(2) . . ?
 Sb11A S4A Pb4A 95.1(2) . . ?
 Sb11A S4A Ag4B 88.6(2) . . ?
 Sb11A S4A Ag4B' 81.4(7) . . ?
 Sb11A S4A Sb5A 173.2(3) . . ?
 Sb11A S4A Pb11B 50.3(8) . . ?
 Sb11A S4A Ag12A 42.61(12) . . ?
 Pb11B S4A Ag12A 67.5(8) . . ?
 Pb1A S4B Pb1B 86.48(16) 1_655 . ?
 Pb1A S4B Sb4A 78.06(19) 1_655 1_655 ?
 Pb1A S4B Sb5B 72.03(12) 1_655 . ?
 Pb1A S4B Ag12B 135.8(2) 1_655 . ?
 Pb1B S4B Sb4A 156.9(2) . 1_655 ?
 Pb1B S4B Sb5B 68.53(12) . . ?
 Pb1B S4B Ag12B 129.1(2) . . ?
 Pb4A S4B Pb1A 88.0(2) 1_655 1_655 ?
 Pb4A S4B Pb1B 159.4(2) 1_655 . ?
 Pb4A S4B Sb4A 10.26(14) 1_655 1_655 ?
 Pb4A S4B Sb5B 90.88(16) 1_655 . ?
 Pb4A S4B Ag12B 66.38(13) 1_655 . ?
 Sb4A S4B Ag12B 72.95(16) 1_655 . ?
 Ag4B S4B Pb1A 154.6(3) . 1_655 ?
 Ag4B S4B Pb1B 90.4(3) . . ?
 Ag4B S4B Pb4A 86.2(2) . 1_655 ?
 Ag4B S4B Sb4A 96.3(3) . 1_655 ?
 Ag4B S4B Sb5B 83.35(19) . . ?
 Ag4B S4B Ag12B 62.67(18) . . ?
 Cu4B S4B Pb1A 134.8(10) . 1_655 ?
 Cu4B S4B Pb1B 124.0(9) . . ?
 Cu4B S4B Pb4A 51.2(10) . 1_655 ?
 Cu4B S4B Sb4A 61.4(10) . 1_655 ?
 Cu4B S4B Ag4B 35.1(9) . . ?
 Cu4B S4B Ag4B' 21.0(12) . . ?
 Cu4B S4B Sb5B 88.2(8) . . ?
 Cu4B S4B Sb11B 101.8(8) . . ?
 Cu4B S4B Pb11B 95.3(16) . . ?
 Cu4B S4B Ag12B 51.1(8) . . ?
 Ag4B' S4B Pb1A 155.1(13) . 1_655 ?
 Ag4B' S4B Pb1B 108.0(13) . . ?
 Ag4B' S4B Pb4A 71.3(13) . 1_655 ?
 Ag4B' S4B Sb4A 81.6(13) . 1_655 ?
 Ag4B' S4B Ag4B 18.2(12) . . ?
 Ag4B' S4B Sb5B 94.1(11) . . ?
 Ag4B' S4B Sb11B 93.8(11) . . ?
 Ag4B' S4B Ag12B 47.6(11) . . ?
 Sb5B S4B Sb4A 90.28(17) . 1_655 ?
 Sb5B S4B Ag12B 139.20(15) . . ?
 Sb11B S4B Pb1A 103.0(2) . 1_655 ?
 Sb11B S4B Pb1B 102.0(2) . . ?
 Sb11B S4B Pb4A 98.6(2) . 1_655 ?
 Sb11B S4B Sb4A 98.1(2) . 1_655 ?
 Sb11B S4B Ag4B 102.3(3) . . ?
 Sb11B S4B Sb5B 169.2(2) . . ?
 Sb11B S4B Ag12B 50.73(13) . . ?
 Pb11B S4B Pb1A 115.0(18) . 1_655 ?
 Pb11B S4B Pb1B 96.6(15) . . ?
 Pb11B S4B Pb4A 103.7(15) . 1_655 ?
 Pb11B S4B Sb4A 105.4(16) . 1_655 ?
 Pb11B S4B Ag4B 90.4(18) . . ?
 Pb11B S4B Ag4B' 84(2) . . ?
 Pb11B S4B Sb5B 163.7(18) . . ?
 Pb11B S4B Sb11B 13.2(19) . . ?
 Pb11B S4B Ag12B 46.1(13) . . ?
 Pb2A S5A Pb2B 84.17(15) . . ?
 Pb2A S5A Pb6B 132.65(16) . . ?
 Pb2A S5A Pb6B 62.62(10) . 1_455 ?
 Pb2A S5A Sb6B 62.62(10) . 1_455 ?
 Pb2A S5A Sb8A 67.68(11) . . ?
 Pb2A S5A Sb9B 137.09(18) . 4_576 ?
 Pb2B S5A Pb6B 62.37(10) . . ?
 Pb2B S5A Pb6B 133.41(15) . 1_455 ?
 Pb2B S5A Sb6B 133.41(15) . 1_455 ?
 Pb2B S5A Sb8A 66.27(11) . . ?
 Pb2B S5A Sb9B 136.57(17) . 4_576 ?
 Sb6A S5A Pb2A 98.53(18) . . ?
 Sb6A S5A Pb2B 99.06(18) . . ?
 Sb6A S5A Pb6B 58.83(13) . . ?
 Sb6A S5A Pb6B 58.60(13) . 1_455 ?
 Sb6A S5A Sb6B 58.60(13) . 1_455 ?
 Sb6A S5A Pb7A 106.4(2) . . ?
 Sb6A S5A Pb7B 106.6(2) . . ?
 Sb6A S5A Sb8A 160.1(2) . . ?
 Sb6A S5A Sb9B 67.44(14) . 4_576 ?
 Pb6B S5A Pb6B 117.20(11) 1_455 . ?
 Sb6B S5A Pb6B 117.2 1_455 . ?
 Sb6B S5A Pb6B 0.0 1_455 1_455 ?
 Pb7A S5A Pb2A 88.31(16) . . ?
 Pb7A S5A Pb2B 154.3(2) . . ?
 Pb7A S5A Pb6B 135.77(17) . . ?
 Pb7A S5A Pb6B 61.46(11) . 1_455 ?
 Pb7A S5A Sb6B 61.46(11) . 1_455 ?
 Pb7A S5A Sb8A 88.11(13) . . ?
 Pb7A S5A Sb9B 60.23(11) . 4_576 ?
 Pb7B S5A Pb2A 154.5(2) . . ?
 Pb7B S5A Pb2B 87.37(16) . . ?
 Pb7B S5A Pb6B 135.94(18) . 1_455 ?
 Pb7B S5A Pb6B 61.35(11) . . ?
 Pb7B S5A Sb6B 135.94(18) . 1_455 ?
 Pb7B S5A Pb7A 88.97(15) . . ?
 Pb7B S5A Sb8A 86.86(13) . . ?
 Pb7B S5A Sb9B 60.35(11) . 4_576 ?
 Sb8A S5A Pb6B 121.01(13) . 1_455 ?
 Sb8A S5A Pb6B 119.35(14) . . ?
 Sb8A S5A Sb6B 121.01(13) . 1_455 ?
 Sb8A S5A Sb9B 132.47(13) . 4_576 ?
 Sb9B S5A Pb6B 76.18(9) 4_576 . ?
 Sb9B S5A Pb6B 76.22(9) 4_576 1_455 ?
 Sb9B S5A Sb6B 76.22(9) 4_576 1_455 ?
 Pb2A S5B Sb6A 59.86(10) 1_655 1_655 ?
 Pb2A S5B Sb6A 131.64(16) 1_655 . ?
 Pb2A S5B Pb6A 59.86(10) 1_655 1_655 ?
 Pb2A S5B Pb7A 90.57(18) 1_655 1_655 ?
 Pb2A S5B Pb7B 159.8(2) 1_655 . ?
 Pb2A S5B Sb8B 68.88(11) 1_655 . ?
 Pb2A S5B Sb9A 133.72(18) 1_655 4_676 ?
 Pb2B S5B Pb2A 86.98(15) . 1_655 ?
 Pb2B S5B Sb6A 60.41(11) . . ?
 Pb2B S5B Sb6A 131.62(16) . 1_655 ?
 Pb2B S5B Pb6A 131.62(16) . 1_655 ?
 Pb2B S5B Pb7A 159.1(2) . 1_655 ?
 Pb2B S5B Pb7B 89.88(17) . . ?
 Pb2B S5B Sb8B 70.21(11) . . ?
 Pb2B S5B Sb9A 134.38(19) . 4_676 ?
 Sb6A S5B Sb6A 115.22(12) 1_655 . ?
 Pb6A S5B Sb6A 0.0 1_655 1_655 ?
 Pb6A S5B Sb6A 115.2 1_655 . ?
 Pb6B S5B Pb2A 101.88(18) . 1_655 ?
 Pb6B S5B Pb2B 102.28(19) . . ?
 Pb6B S5B Sb6A 57.76(11) . 1_655 ?
 Pb6B S5B Sb6A 57.67(12) . . ?
 Pb6B S5B Pb6A 57.76(11) . 1_655 ?
 Pb6B S5B Pb7A 98.55(18) . 1_655 ?
 Pb6B S5B Pb7B 98.28(19) . . ?
 Pb6B S5B Sb8B 167.91(19) . . ?
 Pb6B S5B Sb9A 56.63(11) . 4_676 ?
 Pb7A S5B Sb6A 62.77(11) 1_655 1_655 ?
 Pb7A S5B Sb6A 132.49(17) 1_655 . ?
 Pb7A S5B Pb6A 62.77(11) 1_655 1_655 ?
 Pb7A S5B Sb8B 89.54(14) 1_655 . ?
 Pb7A S5B Sb9A 58.25(10) 1_655 4_676 ?
 Pb7B S5B Sb6A 133.17(16) . 1_655 ?
 Pb7B S5B Sb6A 61.91(11) . . ?
 Pb7B S5B Pb6A 133.17(16) . 1_655 ?
 Pb7B S5B Pb7A 85.28(15) . 1_655 ?
 Pb7B S5B Sb8B 91.30(13) . . ?
 Pb7B S5B Sb9A 58.88(10) . 4_676 ?
 Sb8B S5B Sb6A 119.69(14) . 1_655 ?
 Sb8B S5B Sb6A 122.15(13) . . ?
 Sb8B S5B Pb6A 119.69(14) . 1_655 ?
 Sb8B S5B Sb9A 135.39(13) . 4_676 ?
 Sb9A S5B Sb6A 75.03(9) 4_676 . ?
 Sb9A S5B Sb6A 74.90(9) 4_676 1_655 ?
 Sb9A S5B Pb6A 74.90(9) 4_676 1_655 ?
 Pb3A S6A Pb6B 135.41(16) . 4_575 ?
 Pb3A S6A Sb6B 135.41(16) . 4_575 ?
 Pb3A S6A Pb7B 91.28(16) . 4_575 ?
 Pb3A S6A Sb8A 62.11(10) . . ?
 Pb3A S6A Sb9B 61.51(11) . 1_455 ?
 Pb3A S6A Sb9B 133.75(16) . . ?
 Pb3A S6A Sb10A 69.36(11) . . ?
 Pb3B S6A Pb3A 85.13(14) . . ?
 Pb3B S6A Pb6B 136.02(17) . 4_575 ?
 Pb3B S6A Sb6B 136.02(17) . 4_575 ?
 Pb3B S6A Pb7B 155.8(2) . 4_575 ?
 Pb3B S6A Sb8A 63.89(10) . . ?
 Pb3B S6A Sb9B 62.67(10) . . ?
 Pb3B S6A Sb9B 135.27(17) . 1_455 ?
 Pb3B S6A Sb10A 66.70(10) . . ?
 Pb6B S6A Sb6B 0.00(3) 4_575 4_575 ?
 Pb7A S6A Pb3A 157.8(2) 4_675 . ?
 Pb7A S6A Pb3B 90.01(16) 4_675 . ?
 Pb7A S6A Pb6B 58.61(9) 4_675 4_575 ?
 Pb7A S6A Sb6B 58.61(9) 4_675 4_575 ?
 Pb7A S6A Pb7B 84.35(15) 4_675 4_575 ?
 Pb7A S6A Sb8A 133.79(17) 4_675 . ?
 Pb7A S6A Sb9B 131.91(16) 4_675 1_455 ?
 Pb7A S6A Sb9B 60.24(10) 4_675 . ?
 Pb7A S6A Sb10A 88.86(14) 4_675 . ?
 Pb7B S6A Pb6B 58.34(9) 4_575 4_575 ?
 Pb7B S6A Sb6B 58.34(9) 4_575 4_575 ?
 Pb7B S6A Sb8A 134.19(17) 4_575 . ?
 Pb7B S6A Sb9B 131.53(16) 4_575 . ?
 Pb7B S6A Sb9B 60.37(10) 4_575 1_455 ?
 Pb7B S6A Sb10A 89.64(13) 4_575 . ?
 Sb8A S6A Pb6B 114.44(11) . 4_575 ?
 Sb8A S6A Sb6B 114.44(11) . 4_575 ?
 Sb9A S6A Pb3A 108.4(2) . . ?
 Sb9A S6A Pb3B 110.1(2) . . ?
 Sb9A S6A Pb6B 49.81(11) . 4_575 ?
 Sb9A S6A Sb6B 49.81(11) . 4_575 ?
 Sb9A S6A Pb7A 93.56(18) . 4_675 ?
 Sb9A S6A Pb7B 93.77(17) . 4_575 ?
 Sb9A S6A Sb8A 64.63(13) . . ?
 Sb9A S6A Sb9B 59.86(13) . . ?
 Sb9A S6A Sb9B 60.48(13) . 1_455 ?
 Sb9A S6A Sb10A 176.0(2) . . ?
 Sb9B S6A Pb6B 74.53(8) . 4_575 ?
 Sb9B S6A Pb6B 74.63(8) 1_455 4_575 ?
 Sb9B S6A Sb6B 74.63(8) 1_455 4_575 ?
 Sb9B S6A Sb6B 74.53(8) . 4_575 ?
 Sb9B S6A Sb8A 73.72(9) . . ?
 Sb9B S6A Sb8A 73.96(9) 1_455 . ?
 Sb9B S6A Sb9B 119.66(12) 1_455 . ?
 Sb10A S6A Pb6B 134.12(13) . 4_575 ?
 Sb10A S6A Sb6B 134.12(13) . 4_575 ?
 Sb10A S6A Sb8A 111.43(12) . . ?
 Sb10A S6A Sb9B 119.01(13) . . ?
 Sb10A S6A Sb9B 119.84(13) . 1_455 ?
 Pb3A S6B Sb6A 134.75(18) 1_655 4_675 ?
 Pb3A S6B Pb6A 134.75(18) 1_655 4_675 ?
 Pb3A S6B Sb8B 60.93(10) 1_655 . ?
 Pb3A S6B Sb9A 135.43(17) 1_655 . ?
 Pb3A S6B Sb9A 64.16(11) 1_655 1_655 ?
 Pb3A S6B Sb10B 68.11(10) 1_655 . ?
 Pb3B S6B Pb3A 84.86(14) . 1_655 ?
 Pb3B S6B Sb6A 135.84(17) . 4_675 ?
 Pb3B S6B Pb6A 135.84(17) . 4_675 ?
 Pb3B S6B Sb8B 64.18(11) . . ?
 Pb3B S6B Sb9A 137.10(17) . 1_655 ?
 Pb3B S6B Sb9A 65.56(12) . . ?
 Pb3B S6B Sb10B 67.94(10) . . ?
 Sb6A S6B Pb6A 0.00(5) 4_675 4_675 ?
 Pb7A S6B Pb3A 161.2(2) 4_675 1_655 ?
 Pb7A S6B Pb3B 89.82(18) 4_675 . ?
 Pb7A S6B Sb6A 58.33(9) 4_675 4_675 ?
 Pb7A S6B Pb6A 58.33(9) 4_675 4_675 ?
 Pb7A S6B Pb7B 87.68(16) 4_675 4_675 ?
 Pb7A S6B Sb8B 131.82(18) 4_675 . ?
 Pb7A S6B Sb9A 56.06(10) 4_675 . ?
 Pb7A S6B Sb9A 128.52(16) 4_675 1_655 ?
 Pb7A S6B Sb10B 93.21(14) 4_675 . ?
 Pb7B S6B Pb3A 90.96(18) 4_675 1_655 ?
 Pb7B S6B Pb3B 159.3(2) 4_675 . ?
 Pb7B S6B Sb6A 57.71(9) 4_675 4_675 ?
 Pb7B S6B Pb6A 57.71(9) 4_675 4_675 ?
 Pb7B S6B Sb8B 130.40(17) 4_675 . ?
 Pb7B S6B Sb9A 55.94(10) 4_675 1_655 ?
 Pb7B S6B Sb9A 127.99(15) 4_675 . ?
 Pb7B S6B Sb10B 91.67(14) 4_675 . ?
 Sb8B S6B Sb6A 112.96(11) . 4_675 ?
 Sb8B S6B Pb6A 112.96(11) . 4_675 ?
 Sb8B S6B Sb9A 75.97(9) . . ?
 Sb8B S6B Sb9A 74.67(9) . 1_655 ?
 Sb9A S6B Sb6A 70.98(8) 1_655 4_675 ?
 Sb9A S6B Sb6A 71.05(8) . 4_675 ?
 Sb9A S6B Pb6A 71.05(8) . 4_675 ?
 Sb9A S6B Pb6A 70.98(8) 1_655 4_675 ?
 Sb9A S6B Sb9A 116.57(11) . 1_655 ?
 Sb9B S6B Pb3A 99.26(19) . 1_655 ?
 Sb9B S6B Pb3B 102.1(2) . . ?
 Sb9B S6B Sb6A 59.79(12) . 4_675 ?
 Sb9B S6B Pb6A 59.79(12) . 4_675 ?
 Sb9B S6B Pb7A 99.45(19) . 4_675 ?
 Sb9B S6B Pb7B 98.6(2) . 4_675 ?
 Sb9B S6B Sb8B 53.17(11) . . ?
 Sb9B S6B Sb9A 58.34(13) . 1_655 ?
 Sb9B S6B Sb9A 58.92(13) . . ?
 Sb9B S6B Sb10B 164.0(2) . . ?
 Sb10B S6B Sb6A 136.12(13) . 4_675 ?
 Sb10B S6B Pb6A 136.12(13) . 4_675 ?
 Sb10B S6B Sb8B 110.87(12) . . ?
 Sb10B S6B Sb9A 122.85(14) . . ?
 Sb10B S6B Sb9A 119.91(14) . 1_655 ?
 Pb4A S7A Sb4A 29.4(2) . . ?
 Pb4A S7A Ag4B' 52.9(8) . 1_455 ?
 Pb4A S7A Sb8A 66.09(18) . 2_546 ?
 Pb4A S7A Sb10B 166.9(3) . 3_666 ?
 Pb4A S7A Pb10B 166.9(3) . 3_666 ?
 Pb4A S7A Sb11A 90.0(3) . . ?
 Pb4A S7A Sb11B 91.3(2) . 1_455 ?
 Pb4A S7A Pb11B 90.0(10) . 1_455 ?
 Pb4A S7A Ag12B 107.8(3) . 1_455 ?
 Sb4A S7A Ag4B' 80.9(8) . 1_455 ?
 Sb4A S7A Sb8A 64.6(2) . 2_546 ?
 Sb4A S7A Sb10B 155.0(3) . 3_666 ?
 Sb4A S7A Pb10B 155.0(3) . 3_666 ?
 Sb4A S7A Pb11B 116.7(10) . 1_455 ?
 Sb8A S7A Ag4B' 68.0(7) 2_546 1_455 ?
 Sb10B S7A Ag4B' 123.5(8) 3_666 1_455 ?
 Sb10B S7A Sb8A 126.0(2) 3_666 2_546 ?
 Pb10B S7A Ag4B' 123.5(8) 3_666 1_455 ?
 Pb10B S7A Sb8A 126.0(2) 3_666 2_546 ?
 Pb10B S7A Sb10B 0.0 3_666 3_666 ?
 Sb11A S7A Sb4A 73.0(3) . . ?
 Sb11A S7A Ag4B' 131.8(7) . 1_455 ?
 Sb11A S7A Sb8A 129.2(3) . 2_546 ?
 Sb11A S7A Sb10B 85.1(2) . 3_666 ?
 Sb11A S7A Pb10B 85.1(2) . 3_666 ?
 Sb11A S7A Sb11B 93.6(2) . 1_455 ?
 Sb11A S7A Pb11B 103.1(14) . 1_455 ?
 Sb11B S7A Sb4A 115.6(3) 1_455 . ?
 Sb11B S7A Ag4B' 62.2(7) 1_455 1_455 ?
 Sb11B S7A Sb8A 129.0(3) 1_455 2_546 ?
 Sb11B S7A Sb10B 76.9(2) 1_455 3_666 ?
 Sb11B S7A Pb10B 76.9(2) 1_455 3_666 ?
 Sb11B S7A Pb11B 9.6(13) 1_455 1_455 ?
 Pb11B S7A Ag4B' 54.6(14) 1_455 1_455 ?
 Pb11B S7A Sb8A 120.0(13) 1_455 2_546 ?
 Pb11B S7A Sb10B 79.4(10) 1_455 3_666 ?
 Pb11B S7A Pb10B 79.4(10) 1_455 3_666 ?
 Ag12A S7A Pb4A 109.3(3) . . ?
 Ag12A S7A Sb4A 81.7(3) . . ?
 Ag12A S7A Ag4B' 140.3(8) . 1_455 ?
 Ag12A S7A Sb8A 72.36(19) . 2_546 ?
 Ag12A S7A Sb10B 81.2(2) . 3_666 ?
 Ag12A S7A Pb10B 81.2(2) . 3_666 ?
 Ag12A S7A Sb11A 75.0(2) . . ?
 Ag12A S7A Sb11B 156.1(4) . 1_455 ?
 Ag12A S7A Pb11B 160.6(11) . 1_455 ?
 Ag12A S7A Ag12B 107.7(3) . 1_455 ?
 Ag12B S7A Sb4A 127.6(4) 1_455 . ?
 Ag12B S7A Ag4B' 58.8(8) 1_455 1_455 ?
 Ag12B S7A Sb8A 69.60(18) 1_455 2_546 ?
 Ag12B S7A Sb10B 75.2(2) 1_455 3_666 ?
 Ag12B S7A Pb10B 75.2(2) 1_455 3_666 ?
 Ag12B S7A Sb11A 159.2(4) 1_455 . ?
 Ag12B S7A Sb11B 75.8(2) 1_455 1_455 ?
 Ag12B S7A Pb11B 67.2(13) 1_455 1_455 ?
 Sb4A S7B Sb8B 68.3(2) . 2_646 ?
 Sb4A S7B Sb10A 137.7(3) . 3_666 ?
 Sb4A S7B Pb10A 137.7(3) . 3_666 ?
 Ag4B S7B Sb4A 61.0(3) . . ?
 Ag4B S7B Sb8B 68.8(2) . 2_646 ?
 Ag4B S7B Sb10A 158.0(3) . 3_666 ?
 Ag4B S7B Pb10A 158.0(3) . 3_666 ?
 Ag4B S7B Sb11B 82.0(2) . . ?
 Ag4B S7B Pb11B 82.2(12) . . ?
 Ag4B S7B Ag12B 98.8(3) . . ?
 Ag4B' S7B Sb4A 76.6(13) . . ?
 Ag4B' S7B Ag4B 17.7(12) . . ?
 Ag4B' S7B Sb8B 65.1(11) . 2_646 ?
 Ag4B' S7B Sb10A 145.3(13) . 3_666 ?
 Ag4B' S7B Pb10A 145.3(13) . 3_666 ?
 Ag4B' S7B Sb11A 120.3(11) . . ?
 Ag4B' S7B Sb11B 75.7(12) . . ?
 Ag4B' S7B Pb11B 77.1(17) . . ?
 Ag4B' S7B Ag12A 137.0(12) . . ?
 Ag4B' S7B Ag12B 81.1(12) . . ?
 Sb8B S7B Sb10A 124.33(19) 2_646 3_666 ?
 Sb8B S7B Pb10A 124.33(19) 2_646 3_666 ?
 Pb10A S7B Sb10A 0.0 3_666 3_666 ?
 Sb11A S7B Sb4A 73.3(2) . . ?
 Sb11A S7B Ag4B 105.4(3) . . ?
 Sb11A S7B Sb8B 138.6(3) . 2_646 ?
 Sb11A S7B Sb10A 76.6(2) . 3_666 ?
 Sb11A S7B Pb10A 76.6(2) . 3_666 ?
 Sb11A S7B Sb11B 84.2(2) . . ?
 Sb11A S7B Pb11B 80.2(14) . . ?
 Sb11A S7B Ag12A 82.6(2) . . ?
 Sb11A S7B Ag12B 142.0(3) . . ?
 Sb11B S7B Sb4A 128.0(3) . . ?
 Sb11B S7B Sb8B 132.4(2) . 2_646 ?
 Sb11B S7B Sb10A 76.45(17) . 3_666 ?
 Sb11B S7B Pb10A 76.45(17) . 3_666 ?
 Pb11B S7B Sb4A 125.3(12) . . ?
 Pb11B S7B Sb8B 135.7(13) . 2_646 ?
 Pb11B S7B Sb10A 76.6(11) . 3_666 ?
 Pb11B S7B Pb10A 76.6(11) . 3_666 ?
 Pb11B S7B Sb11B 4.1(13) . . ?
 Ag12A S7B Sb4A 76.5(3) . . ?
 Ag12A S7B Ag4B 131.1(3) . . ?
 Ag12A S7B Sb8B 73.98(18) . 2_646 ?
 Ag12A S7B Sb10A 70.76(19) . 3_666 ?
 Ag12A S7B Pb10A 70.76(19) . 3_666 ?
 Ag12A S7B Sb11B 146.7(3) . . ?
 Ag12A S7B Pb11B 145.8(12) . . ?
 Ag12A S7B Ag12B 103.0(2) . . ?
 Ag12B S7B Sb4A 144.7(3) . . ?
 Ag12B S7B Sb8B 77.52(17) . 2_646 ?
 Ag12B S7B Sb10A 70.31(18) . 3_666 ?
 Ag12B S7B Pb10A 70.31(18) . 3_666 ?
 Ag12B S7B Sb11B 70.61(18) . . ?
 Ag12B S7B Pb11B 74.6(13) . . ?
 Pb1A S8A Sb4A 86.0(2) . . ?
 Pb1A S8A Ag4B 86.87(14) . 1_455 ?
 Pb1A S8A Ag4B' 86.1(6) . 1_455 ?
 Pb1A S8A Pb6B 150.63(17) . 3_667 ?
 Pb1A S8A Sb6B 150.63(17) . 3_667 ?
 Pb1A S8A Sb9A 147.1(2) . 2_546 ?
 Pb4A S8A Pb1A 79.91(14) . . ?
 Pb4A S8A Sb4A 25.05(17) . . ?
 Pb4A S8A Ag4B 53.51(13) . 1_455 ?
 Pb4A S8A Ag4B' 43.4(7) . 1_455 ?
 Pb4A S8A Pb6B 129.28(16) . 3_667 ?
 Pb4A S8A Sb6B 129.28(16) . 3_667 ?
 Pb4A S8A Sb9A 67.23(12) . 2_546 ?
 Sb4A S8A Ag4B 77.8(2) . 1_455 ?
 Sb4A S8A Ag4B' 67.7(7) . 1_455 ?
 Sb4A S8A Pb6B 118.9(2) . 3_667 ?
 Sb4A S8A Sb6B 118.9(2) . 3_667 ?
 Ag4B' S8A Ag4B 10.1(7) 1_455 1_455 ?
 Sb5A S8A Pb1A 93.36(17) . . ?
 Sb5A S8A Pb4A 123.8(2) . . ?
 Sb5A S8A Sb4A 99.4(3) . . ?
 Sb5A S8A Ag4B 177.2(2) . 1_455 ?
 Sb5A S8A Ag4B' 167.1(7) . 1_455 ?
 Sb5A S8A Pb6B 68.68(13) . 3_667 ?
 Sb5A S8A Sb6B 68.68(13) . 3_667 ?
 Sb5A S8A Sb9A 105.26(19) . 2_546 ?
 Sb5B S8A Pb1A 98.29(19) 1_455 . ?
 Sb5B S8A Pb4A 130.1(2) 1_455 . ?
 Sb5B S8A Sb4A 153.7(3) 1_455 . ?
 Sb5B S8A Ag4B 76.57(18) 1_455 1_455 ?
 Sb5B S8A Ag4B' 86.7(7) 1_455 1_455 ?
 Sb5B S8A Sb5A 106.1(2) 1_455 . ?
 Sb5B S8A Pb6B 66.84(14) 1_455 3_667 ?
 Sb5B S8A Sb6B 66.84(14) 1_455 3_667 ?
 Sb5B S8A Sb9A 102.1(2) 1_455 2_546 ?
 Pb5B S8A Pb1A 98.29(19) 1_455 . ?
 Pb5B S8A Pb4A 130.1(2) 1_455 . ?
 Pb5B S8A Sb4A 153.7(3) 1_455 . ?
 Pb5B S8A Ag4B 76.57(18) 1_455 1_455 ?
 Pb5B S8A Ag4B' 86.7(7) 1_455 1_455 ?
 Pb5B S8A Sb5A 106.1(2) 1_455 . ?
 Pb5B S8A Sb5B 0.0 1_455 1_455 ?
 Pb5B S8A Pb6B 66.84(14) 1_455 3_667 ?
 Pb5B S8A Sb6B 66.84(14) 1_455 3_667 ?
 Pb5B S8A Sb9A 102.1(2) 1_455 2_546 ?
 Pb6B S8A Ag4B 112.22(15) 3_667 1_455 ?
 Pb6B S8A Ag4B' 116.6(6) 3_667 1_455 ?
 Sb6B S8A Ag4B 112.22(15) 3_667 1_455 ?
 Sb6B S8A Ag4B' 116.6(6) 3_667 1_455 ?
 Sb6B S8A Pb6B 0.0 3_667 3_667 ?
 Sb9A S8A Sb4A 64.66(18) 2_546 . ?
 Sb9A S8A Ag4B 73.28(13) 2_546 1_455 ?
 Sb9A S8A Ag4B' 69.7(6) 2_546 1_455 ?
 Sb9A S8A Pb6B 62.19(10) 2_546 3_667 ?
 Sb9A S8A Sb6B 62.19(10) 2_546 3_667 ?
 Pb1B S8B Sb4A 88.6(2) . . ?
 Pb1B S8B Ag4B' 84.8(8) . . ?
 Pb1B S8B Sb6A 146.72(18) . 3_667 ?
 Pb1B S8B Pb6A 146.72(18) . 3_667 ?
 Pb1B S8B Sb9A 124.63(18) . 2_646 ?
 Pb1B S8B Sb9B 144.4(2) . 2_646 ?
 Sb4A S8B Sb6A 113.1(2) . 3_667 ?
 Sb4A S8B Pb6A 113.1(2) . 3_667 ?
 Sb4A S8B Sb9A 105.11(18) . 2_646 ?
 Ag4B S8B Pb1B 83.78(18) . . ?
 Ag4B S8B Sb4A 50.0(2) . . ?
 Ag4B S8B Ag4B' 8.3(9) . . ?
 Ag4B S8B Sb6A 129.46(19) . 3_667 ?
 Ag4B S8B Pb6A 129.46(19) . 3_667 ?
 Ag4B S8B Sb9A 67.84(18) . 2_646 ?
 Ag4B S8B Sb9B 62.34(14) . 2_646 ?
 Ag4B' S8B Sb4A 58.2(10) . . ?
 Ag4B' S8B Sb6A 127.8(8) . 3_667 ?
 Ag4B' S8B Pb6A 127.8(8) . 3_667 ?
 Ag4B' S8B Sb9A 61.1(9) . 2_646 ?
 Sb5A S8B Pb1B 94.64(18) . . ?
 Sb5A S8B Sb4A 88.3(2) . . ?
 Sb5A S8B Ag4B 138.2(3) . . ?
 Sb5A S8B Ag4B' 146.5(10) . . ?
 Sb5A S8B Sb6A 62.78(12) . 3_667 ?
 Sb5A S8B Pb6A 62.78(12) . 3_667 ?
 Sb5A S8B Sb9A 138.06(19) . 2_646 ?
 Sb5A S8B Sb9B 103.24(19) . 2_646 ?
 Sb5B S8B Pb1B 96.40(19) . . ?
 Sb5B S8B Sb4A 168.8(3) . . ?
 Sb5B S8B Ag4B 120.5(3) . . ?
 Sb5B S8B Ag4B' 112.2(10) . . ?
 Sb5B S8B Sb5A 101.2(2) . . ?
 Sb5B S8B Sb6A 67.18(14) . 3_667 ?
 Sb5B S8B Pb6A 67.18(14) . 3_667 ?
 Sb5B S8B Sb9A 63.86(14) . 2_646 ?
 Sb5B S8B Sb9B 109.7(2) . 2_646 ?
 Sb6A S8B Sb9A 75.49(10) 3_667 2_646 ?
 Pb6A S8B Sb6A 0.0 3_667 3_667 ?
 Pb6A S8B Sb9A 75.49(10) 3_667 2_646 ?
 Sb9B S8B Sb4A 61.80(16) 2_646 . ?
 Sb9B S8B Ag4B' 63.4(8) 2_646 . ?
 Sb9B S8B Sb6A 68.25(11) 2_646 3_667 ?
 Sb9B S8B Pb6A 68.25(11) 2_646 3_667 ?
 Sb9B S8B Sb9A 54.21(9) 2_646 2_646 ?
 Pb2A S9A Sb5B 137.60(18) . 3_667 ?
 Pb2A S9A Sb5B 88.89(16) . 1_455 ?
 Pb2A S9A Pb5B 88.89(16) . 1_455 ?
 Pb2A S9A Pb6B 157.5(2) . 3_667 ?
 Pb2A S9A Sb6B 157.5(2) . 3_667 ?
 Sb5A S9A Pb2A 94.35(19) . . ?
 Sb5A S9A Sb5B 84.82(16) . 1_455 ?
 Sb5A S9A Sb5B 122.34(18) . 3_667 ?
 Sb5A S9A Pb5B 84.82(16) . 1_455 ?
 Sb5A S9A Pb6B 77.65(14) . 3_667 ?
 Sb5A S9A Pb6B 167.5(2) . 1_455 ?
 Sb5A S9A Sb6B 167.5(2) . 1_455 ?
 Sb5A S9A Sb6B 77.65(14) . 3_667 ?
 Sb5B S9A Sb5B 112.89(17) 1_455 3_667 ?
 Sb5B S9A Pb6B 69.60(12) 1_455 3_667 ?
 Sb5B S9A Sb6B 69.60(12) 1_455 3_667 ?
 Pb5B S9A Sb5B 112.9 1_455 3_667 ?
 Pb5B S9A Sb5B 0.0 1_455 1_455 ?
 Pb5B S9A Pb6B 69.60(12) 1_455 3_667 ?
 Pb5B S9A Sb6B 69.60(12) 1_455 3_667 ?
 Sb6A S9A Pb2A 97.55(19) . . ?
 Sb6A S9A Sb5A 92.8(2) . . ?
 Sb6A S9A Sb5B 173.3(2) . 1_455 ?
 Sb6A S9A Sb5B 63.24(14) . 3_667 ?
 Sb6A S9A Pb5B 173.3(2) . 1_455 ?
 Sb6A S9A Pb6B 97.4(2) . 1_455 ?
 Sb6A S9A Pb6B 103.78(19) . 3_667 ?
 Sb6A S9A Sb6B 103.78(19) . 3_667 ?
 Sb6A S9A Sb6B 97.4(2) . 1_455 ?
 Pb6B S9A Pb2A 91.43(17) 1_455 . ?
 Pb6B S9A Sb5B 84.22(18) 1_455 1_455 ?
 Pb6B S9A Sb5B 57.45(11) 1_455 3_667 ?
 Pb6B S9A Sb5B 61.14(10) 3_667 3_667 ?
 Pb6B S9A Pb5B 84.22(18) 1_455 1_455 ?
 Pb6B S9A Pb6B 92.87(18) 1_455 3_667 ?
 Pb6B S9A Sb6B 92.87(18) 1_455 3_667 ?
 Sb6B S9A Pb2A 91.43(17) 1_455 . ?
 Sb6B S9A Sb5B 61.14(10) 3_667 3_667 ?
 Sb6B S9A Sb5B 84.22(18) 1_455 1_455 ?
 Sb6B S9A Sb5B 57.45(11) 1_455 3_667 ?
 Sb6B S9A Pb5B 84.22(18) 1_455 1_455 ?
 Sb6B S9A Pb6B 92.9 1_455 3_667 ?
 Sb6B S9A Pb6B 0.0 1_455 1_455 ?
 Sb6B S9A Pb6B 0.0 3_667 3_667 ?
 Sb6B S9A Sb6B 92.87(18) 1_455 3_667 ?
 Pb2B S9B Pb5A 140.75(17) . 3_667 ?
 Pb2B S9B Sb5B 88.13(17) . . ?
 Pb2B S9B Sb6A 161.4(2) . 3_667 ?
 Pb2B S9B Pb6A 161.4(2) . 3_667 ?
 Sb5A S9B Pb2B 93.14(17) . . ?
 Sb5A S9B Pb5A 118.9 . 3_667 ?
 Sb5A S9B Sb5B 82.37(15) . . ?
 Sb5A S9B Sb6A 76.32(14) . 3_667 ?
 Sb5A S9B Pb6A 76.32(14) . 3_667 ?
 Sb5A S9B Pb6B 167.7(2) . . ?
 Sb5B S9B Pb5A 116.39(17) . 3_667 ?
 Sb5B S9B Sb6A 75.40(13) . 3_667 ?
 Sb5B S9B Pb6A 75.40(13) . 3_667 ?
 Sb6A S9B Pb2B 97.24(19) . . ?
 Sb6A S9B Sb5A 91.5(2) . . ?
 Sb6A S9B Pb5A 56.98(9) 3_667 3_667 ?
 Sb6A S9B Pb5A 62.40(14) . 3_667 ?
 Sb6A S9B Sb5B 172.0(3) . . ?
 Sb6A S9B Sb6A 98.3(2) . 3_667 ?
 Sb6A S9B Pb6A 98.3 . 3_667 ?
 Sb6A S9B Pb6B 99.3(2) . . ?
 Pb6A S9B Pb5A 56.98(9) 3_667 3_667 ?
 Pb6A S9B Sb6A 0.0 3_667 3_667 ?
 Pb6B S9B Pb2B 91.45(17) . . ?
 Pb6B S9B Pb5A 62.27(11) . 3_667 ?
 Pb6B S9B Sb5B 86.39(18) . . ?
 Pb6B S9B Sb6A 96.07(17) . 3_667 ?
 Pb6B S9B Pb6A 96.07(17) . 3_667 ?
 Ag4B S10A Ag4B' 9.0(6) 3_667 3_667 ?
 Ag4B S10A Pb7B 128.74(16) 3_667 1_455 ?
 Sb5B S10A Ag4B 65.59(11) 3_667 3_667 ?
 Sb5B S10A Ag4B' 69.5(5) 3_667 3_667 ?
 Sb5B S10A Pb7B 125.39(16) 3_667 1_455 ?
 Pb5B S10A Ag4B 65.59(11) 3_667 3_667 ?
 Pb5B S10A Ag4B' 69.5(5) 3_667 3_667 ?
 Pb5B S10A Sb5B 0.0 3_667 3_667 ?
 Pb5B S10A Pb7B 125.39(16) 3_667 1_455 ?
 Sb6A S10A Ag4B 106.50(17) . 3_667 ?
 Sb6A S10A Ag4B' 115.5(7) . 3_667 ?
 Sb6A S10A Sb5B 75.02(13) . 3_667 ?
 Sb6A S10A Pb5B 75.02(13) . 3_667 ?
 Sb6A S10A Pb7B 124.75(16) . 1_455 ?
 Pb6B S10A Ag4B 134.51(18) 1_455 3_667 ?
 Pb6B S10A Ag4B' 132.6(6) 1_455 3_667 ?
 Pb6B S10A Sb5B 74.75(13) 1_455 3_667 ?
 Pb6B S10A Pb5B 74.75(13) 1_455 3_667 ?
 Pb6B S10A Sb6A 82.79(15) 1_455 . ?
 Pb6B S10A Pb7B 60.95(11) 1_455 1_455 ?
 Pb6B S10A Sb9B 170.0(2) 1_455 4_576 ?
 Sb6B S10A Ag4B 134.51(18) 1_455 3_667 ?
 Sb6B S10A Ag4B' 132.6(6) 1_455 3_667 ?
 Sb6B S10A Sb5B 74.75(13) 1_455 3_667 ?
 Sb6B S10A Pb5B 74.75(13) 1_455 3_667 ?
 Sb6B S10A Sb6A 82.79(15) 1_455 . ?
 Sb6B S10A Pb6B 0.0 1_455 1_455 ?
 Sb6B S10A Pb7B 60.95(11) 1_455 1_455 ?
 Sb6B S10A Sb9B 170.0(2) 1_455 4_576 ?
 Pb7A S10A Ag4B 127.52(18) . 3_667 ?
 Pb7A S10A Ag4B' 125.0(5) . 3_667 ?
 Pb7A S10A Sb5B 163.8(2) . 3_667 ?
 Pb7A S10A Pb5B 163.8(2) . 3_667 ?
 Pb7A S10A Sb6A 90.91(18) . . ?
 Pb7A S10A Pb6B 95.90(18) . 1_455 ?
 Pb7A S10A Sb6B 95.90(18) . 1_455 ?
 Pb7A S10A Pb7B 56.73(10) . 1_455 ?
 Pb7A S10A Sb9B 90.71(17) . 4_576 ?
 Pb7B S10A Ag4B' 119.7(6) 1_455 3_667 ?
 Sb9A S10A Ag4B 73.36(16) 4_576 3_667 ?
 Sb9A S10A Ag4B' 64.4(7) 4_576 3_667 ?
 Sb9A S10A Sb5B 97.39(19) 4_576 3_667 ?
 Sb9A S10A Pb5B 97.39(19) 4_576 3_667 ?
 Sb9A S10A Sb6A 171.3(2) 4_576 . ?
 Sb9A S10A Pb6B 91.2(2) 4_576 1_455 ?
 Sb9A S10A Sb6B 91.2(2) 4_576 1_455 ?
 Sb9A S10A Pb7A 95.96(19) 4_576 . ?
 Sb9A S10A Pb7B 56.23(12) 4_576 1_455 ?
 Sb9A S10A Sb9B 95.59(19) 4_576 4_576 ?
 Sb9B S10A Ag4B 42.08(10) 4_576 3_667 ?
 Sb9B S10A Ag4B' 46.0(6) 4_576 3_667 ?
 Sb9B S10A Sb5B 97.03(16) 4_576 3_667 ?
 Sb9B S10A Pb5B 97.03(16) 4_576 3_667 ?
 Sb9B S10A Sb6A 89.59(17) 4_576 . ?
 Sb9B S10A Pb7B 129.07(16) 4_576 1_455 ?
 Sb4A S10B Pb4A 17.37(13) 3_667 3_667 ?
 Sb4A S10B Pb7A 108.93(18) 3_667 1_655 ?
 Sb5A S10B Pb4A 69.90(10) 3_667 3_667 ?
 Sb5A S10B Sb4A 70.88(15) 3_667 3_667 ?
 Sb5A S10B Pb7A 130.57(17) 3_667 1_655 ?
 Pb5A S10B Pb4A 69.90(10) 3_667 3_667 ?
 Pb5A S10B Sb4A 70.88(15) 3_667 3_667 ?
 Pb5A S10B Sb5A 0.0 3_667 3_667 ?
 Pb5A S10B Pb7A 130.57(17) 3_667 1_655 ?
 Sb6A S10B Pb4A 134.74(16) . 3_667 ?
 Sb6A S10B Sb4A 124.4(2) . 3_667 ?
 Sb6A S10B Sb5A 70.56(12) . 3_667 ?
 Sb6A S10B Pb5A 70.56(12) . 3_667 ?
 Sb6A S10B Pb7A 126.57(17) . 1_655 ?
 Pb6B S10B Pb4A 107.33(16) . 3_667 ?
 Pb6B S10B Sb4A 123.3(2) . 3_667 ?
 Pb6B S10B Sb5A 76.74(14) . 3_667 ?
 Pb6B S10B Pb5A 76.74(14) . 3_667 ?
 Pb6B S10B Sb6A 83.91(16) . . ?
 Pb6B S10B Pb7A 62.29(12) . 1_655 ?
 Pb6B S10B Sb9B 169.5(2) . 4_576 ?
 Pb7A S10B Pb4A 96.08(11) 1_655 3_667 ?
 Pb7B S10B Pb4A 129.36(18) . 3_667 ?
 Pb7B S10B Sb4A 126.2(2) . 3_667 ?
 Pb7B S10B Sb5A 160.5(2) . 3_667 ?
 Pb7B S10B Pb5A 160.5(2) . 3_667 ?
 Pb7B S10B Sb6A 90.44(17) . . ?
 Pb7B S10B Pb6B 97.35(19) . . ?
 Pb7B S10B Pb7A 57.71(11) . 1_655 ?
 Pb7B S10B Sb9B 89.94(17) . 4_576 ?
 Sb9A S10B Pb4A 40.00(10) 4_676 3_667 ?
 Sb9A S10B Sb4A 52.49(17) 4_676 3_667 ?
 Sb9A S10B Sb5A 101.63(18) 4_676 3_667 ?
 Sb9A S10B Pb5A 101.63(18) 4_676 3_667 ?
 Sb9A S10B Sb6A 171.9(2) 4_676 . ?
 Sb9A S10B Pb6B 92.3(2) 4_676 . ?
 Sb9A S10B Pb7A 56.65(12) 4_676 1_655 ?
 Sb9A S10B Pb7B 97.15(19) 4_676 . ?
 Sb9A S10B Sb9B 94.3(2) 4_676 4_576 ?
 Sb9B S10B Pb4A 73.12(12) 4_576 3_667 ?
 Sb9B S10B Sb4A 56.10(16) 4_576 3_667 ?
 Sb9B S10B Sb5A 93.92(16) 4_576 3_667 ?
 Sb9B S10B Pb5A 93.92(16) 4_576 3_667 ?
 Sb9B S10B Sb6A 88.57(17) 4_576 . ?
 Sb9B S10B Pb7A 128.16(17) 4_576 1_655 ?
 Pb2A S11A Pb2B 55.13(10) . . ?
 Pb2A S11A Pb3A 61.81(11) . . ?
 Pb2A S11A Pb4A 136.60(19) . 2_556 ?
 Pb2A S11A Sb4A 134.7(2) . 2_556 ?
 Pb2A S11A Pb7B 88.64(14) . . ?
 Pb2A S11A Ag12B 126.16(19) . 2_656 ?
 Pb2A S11A Ag12B 116.33(18) . 2_556 ?
 Pb3A S11A Pb2B 74.20(9) . . ?
 Pb3A S11A Pb7B 122.42(14) . . ?
 Pb3A S11A Ag12B 107.26(13) . 2_556 ?
 Pb4A S11A Pb2B 99.74(13) 2_556 . ?
 Pb4A S11A Pb3A 78.32(10) 2_556 . ?
 Pb4A S11A Pb7B 99.68(13) 2_556 . ?
 Pb4A S11A Ag12B 90.26(11) 2_556 2_556 ?
 Sb4A S11A Pb2B 113.8(2) 2_556 . ?
 Sb4A S11A Pb3A 72.91(15) 2_556 . ?
 Sb4A S11A Pb4A 18.22(14) 2_556 2_556 ?
 Sb4A S11A Pb7B 117.5(2) 2_556 . ?
 Sb4A S11A Ag12B 75.79(17) 2_556 2_556 ?
 Sb4A S11A Ag12B 70.31(17) 2_556 2_656 ?
 Pb7A S11A Pb2A 83.60(15) . . ?
 Pb7A S11A Pb2B 89.66(14) . . ?
 Pb7A S11A Pb3A 145.20(18) . . ?
 Pb7A S11A Pb4A 135.64(19) . 2_556 ?
 Pb7A S11A Sb4A 141.5(2) . 2_556 ?
 Pb7A S11A Pb7B 55.57(10) . . ?
 Pb7A S11A Ag12B 83.76(15) . 2_556 ?
 Pb7A S11A Ag12B 90.88(15) . 2_656 ?
 Pb7B S11A Pb2B 49.10(7) . . ?
 Sb8A S11A Pb2A 97.6(2) . . ?
 Sb8A S11A Pb2B 56.42(14) . . ?
 Sb8A S11A Pb3A 60.49(14) . . ?
 Sb8A S11A Pb4A 44.37(11) . 2_556 ?
 Sb8A S11A Sb4A 57.44(18) . 2_556 ?
 Sb8A S11A Pb7A 133.7(3) . . ?
 Sb8A S11A Pb7B 78.19(17) . . ?
 Sb8A S11A Sb8B 100.7(2) . 1_455 ?
 Sb8A S11A Ag12B 51.37(14) . 2_656 ?
 Sb8A S11A Ag12B 133.2(2) . 2_556 ?
 Sb8B S11A Pb2A 92.9(2) 1_455 . ?
 Sb8B S11A Pb2B 131.4(2) 1_455 . ?
 Sb8B S11A Pb3A 57.77(12) 1_455 . ?
 Sb8B S11A Pb4A 78.62(14) 1_455 2_556 ?
 Sb8B S11A Sb4A 60.81(18) 1_455 2_556 ?
 Sb8B S11A Pb7A 125.5(2) 1_455 . ?
 Sb8B S11A Pb7B 178.3(2) 1_455 . ?
 Sb8B S11A Ag12B 131.00(19) 1_455 2_656 ?
 Sb8B S11A Ag12B 49.56(12) 1_455 2_556 ?
 Ag12A S11A Pb2A 163.0(3) 2_556 . ?
 Ag12A S11A Pb2B 133.6(2) 2_556 . ?
 Ag12A S11A Pb3A 131.2(2) 2_556 . ?
 Ag12A S11A Pb4A 60.13(15) 2_556 2_556 ?
 Ag12A S11A Sb4A 59.51(19) 2_556 2_556 ?
 Ag12A S11A Pb7A 82.11(19) 2_556 . ?
 Ag12A S11A Pb7B 90.78(19) 2_556 . ?
 Ag12A S11A Sb8A 98.8(2) 2_556 . ?
 Ag12A S11A Sb8B 88.0(2) 2_556 1_455 ?
 Ag12A S11A Ag12B 63.27(17) 2_556 2_656 ?
 Ag12A S11A Ag12B 52.96(16) 2_556 2_556 ?
 Ag12B S11A Pb2B 71.39(10) 2_656 . ?
 Ag12B S11A Pb2B 169.95(15) 2_556 . ?
 Ag12B S11A Pb3A 111.82(14) 2_656 . ?
 Ag12B S11A Pb4A 52.99(8) 2_656 2_556 ?
 Ag12B S11A Pb7B 47.26(7) 2_656 . ?
 Ag12B S11A Pb7B 130.31(14) 2_556 . ?
 Ag12B S11A Ag12B 116.16(14) 2_656 2_556 ?
 Pb2A S11B Pb7A 48.72(6) . . ?
 Pb2B S11B Pb2A 54.12(10) . . ?
 Pb2B S11B Pb4A 133.73(16) . 2_556 ?
 Pb2B S11B Ag4B 132.34(18) . 2_656 ?
 Pb2B S11B Ag4B' 136.0(7) . 2_656 ?
 Pb2B S11B Pb7A 88.26(13) . . ?
 Pb2B S11B Ag12A 116.74(18) . 2_656 ?
 Pb2B S11B Ag12A 122.07(18) . 2_556 ?
 Pb4A S11B Pb2A 94.64(11) 2_556 . ?
 Pb4A S11B Pb7A 94.08(12) 2_556 . ?
 Ag4B S11B Pb2A 132.09(14) 2_656 . ?
 Ag4B S11B Pb4A 43.57(9) 2_656 2_556 ?
 Ag4B S11B Pb7A 133.63(15) 2_656 . ?
 Ag4B' S11B Pb2A 128.4(8) 2_656 . ?
 Ag4B' S11B Pb4A 37.9(8) 2_656 2_556 ?
 Ag4B' S11B Ag4B 6.0(8) 2_656 2_656 ?
 Ag4B' S11B Pb7A 127.8(8) 2_656 . ?
 Ag4B' S11B Ag12A 84.2(8) 2_656 2_556 ?
 Ag4B' S11B Ag12A 62.2(8) 2_656 2_656 ?
 Pb7B S11B Pb2A 87.30(13) . . ?
 Pb7B S11B Pb2B 83.20(14) . . ?
 Pb7B S11B Pb4A 133.65(18) . 2_556 ?
 Pb7B S11B Ag4B 136.21(17) . 2_656 ?
 Pb7B S11B Ag4B' 136.3(7) . 2_656 ?
 Pb7B S11B Pb7A 54.07(10) . . ?
 Pb7B S11B Ag12A 85.00(13) . 2_656 ?
 Pb7B S11B Ag12A 88.47(15) . 2_556 ?
 Sb8A S11B Pb2A 56.40(13) . . ?
 Sb8A S11B Pb2B 96.23(19) . . ?
 Sb8A S11B Pb4A 40.16(10) . 2_556 ?
 Sb8A S11B Ag4B 76.50(16) . 2_656 ?
 Sb8A S11B Ag4B' 72.3(8) . 2_656 ?
 Sb8A S11B Pb7A 77.86(17) . . ?
 Sb8A S11B Pb7B 131.9(3) . . ?
 Sb8A S11B Sb8B 101.6(2) . . ?
 Sb8A S11B Ag12A 134.4(2) . 2_656 ?
 Sb8A S11B Ag12A 51.35(13) . 2_556 ?
 Sb8A S11B Ag12B 94.1(2) . 2_656 ?
 Sb8B S11B Pb2A 131.94(17) . . ?
 Sb8B S11B Pb2B 92.98(18) . . ?
 Sb8B S11B Pb4A 84.80(13) . 2_556 ?
 Sb8B S11B Ag4B 45.09(11) . 2_656 ?
 Sb8B S11B Ag4B' 50.9(8) . 2_656 ?
 Sb8B S11B Pb7A 178.71(18) . . ?
 Sb8B S11B Pb7B 126.5(2) . . ?
 Sb8B S11B Ag12A 134.70(18) . 2_556 ?
 Sb8B S11B Ag12A 49.56(11) . 2_656 ?
 Ag12A S11B Pb2A 68.33(10) 2_556 . ?
 Ag12A S11B Pb2A 168.84(14) 2_656 . ?
 Ag12A S11B Pb4A 96.52(11) 2_656 2_556 ?
 Ag12A S11B Pb4A 50.61(7) 2_556 2_556 ?
 Ag12A S11B Ag4B 90.14(12) 2_556 2_656 ?
 Ag12A S11B Ag4B 58.17(11) 2_656 2_656 ?
 Ag12A S11B Pb7A 44.09(7) 2_556 . ?
 Ag12A S11B Pb7A 130.07(13) 2_656 . ?
 Ag12A S11B Ag12A 119.43(13) 2_556 2_656 ?
 Ag12B S11B Pb2A 129.5(2) 2_656 . ?
 Ag12B S11B Pb2B 168.4(2) 2_656 . ?
 Ag12B S11B Pb4A 57.68(13) 2_656 2_556 ?
 Ag12B S11B Ag4B 55.69(13) 2_656 2_656 ?
 Ag12B S11B Ag4B' 52.9(7) 2_656 2_656 ?
 Ag12B S11B Pb7A 88.69(18) 2_656 . ?
 Ag12B S11B Pb7B 85.95(17) 2_656 . ?
 Ag12B S11B Sb8B 90.2(2) 2_656 . ?
 Ag12B S11B Ag12A 61.51(15) 2_656 2_556 ?
 Ag12B S11B Ag12A 57.98(15) 2_656 2_656 ?
 Pb3A S12A Pb3B 54.20(9) . 1_455 ?
 Pb3A S12A Pb4A 139.5(2) . 2_556 ?
 Pb3A S12A Ag4B 141.1(2) . 2_556 ?
 Pb3A S12A Ag4B' 132.9(8) . 2_556 ?
 Pb3A S12A Pb7B 59.06(10) . 4_575 ?
 Pb3A S12A Sb8A 86.36(15) . . ?
 Pb3A S12A Ag12A 122.65(16) . 2_556 ?
 Pb4A S12A Pb3B 165.95(18) 2_556 1_455 ?
 Pb4A S12A Ag4B 79.23(16) 2_556 2_556 ?
 Pb4A S12A Ag4B' 86.7(7) 2_556 2_556 ?
 Pb4A S12A Pb7B 115.57(15) 2_556 4_575 ?
 Pb4A S12A Ag12A 60.15(10) 2_556 2_556 ?
 Sb4A S12A Pb3A 162.2(4) 2_556 . ?
 Sb4A S12A Pb3B 142.9(3) 2_556 1_455 ?
 Sb4A S12A Pb4A 23.1(3) 2_556 2_556 ?
 Sb4A S12A Ag4B 56.2(3) 2_556 2_556 ?
 Sb4A S12A Ag4B' 63.6(8) 2_556 2_556 ?
 Sb4A S12A Pb7B 123.8(3) 2_556 4_575 ?
 Sb4A S12A Sb8A 78.1(3) 2_556 . ?
 Sb4A S12A Sb8B 95.2(3) 2_556 1_455 ?
 Sb4A S12A Sb9A 80.9(3) 2_556 . ?
 Sb4A S12A Sb9B 100.7(3) 2_556 1_455 ?
 Sb4A S12A Ag12A 53.1(2) 2_556 2_556 ?
 Ag4B S12A Pb3B 86.94(16) 2_556 1_455 ?
 Ag4B S12A Ag4B' 10.5(6) 2_556 2_556 ?
 Ag4B S12A Pb7B 114.38(15) 2_556 4_575 ?
 Ag4B S12A Ag12A 67.30(13) 2_556 2_556 ?
 Ag4B' S12A Pb3B 79.3(7) 2_556 1_455 ?
 Ag4B' S12A Pb7B 117.9(7) 2_556 4_575 ?
 Ag4B' S12A Ag12A 64.6(7) 2_556 2_556 ?
 Pb7B S12A Pb3B 72.48(8) 4_575 1_455 ?
 Sb8A S12A Pb3B 123.26(15) . 1_455 ?
 Sb8A S12A Pb4A 63.16(12) . 2_556 ?
 Sb8A S12A Ag4B 119.49(19) . 2_556 ?
 Sb8A S12A Ag4B' 117.9(7) . 2_556 ?
 Sb8A S12A Pb7B 123.95(17) . 4_575 ?
 Sb8A S12A Ag12A 53.34(10) . 2_556 ?
 Sb8B S12A Pb3A 92.45(17) 1_455 . ?
 Sb8B S12A Pb3B 60.19(12) 1_455 1_455 ?
 Sb8B S12A Pb4A 110.4(2) 1_455 2_556 ?
 Sb8B S12A Ag4B 63.35(16) 1_455 2_556 ?
 Sb8B S12A Ag4B' 53.3(7) 1_455 2_556 ?
 Sb8B S12A Pb7B 132.62(19) 1_455 4_575 ?
 Sb8B S12A Sb8A 86.63(17) 1_455 . ?
 Sb8B S12A Sb9A 173.6(2) 1_455 . ?
 Sb8B S12A Ag12A 51.96(11) 1_455 2_556 ?
 Sb9A S12A Pb3A 89.97(17) . . ?
 Sb9A S12A Pb3B 125.68(16) . 1_455 ?
 Sb9A S12A Pb4A 64.35(12) . 2_556 ?
 Sb9A S12A Ag4B 117.52(19) . 2_556 ?
 Sb9A S12A Ag4B' 127.9(7) . 2_556 ?
 Sb9A S12A Pb7B 53.44(9) . 4_575 ?
 Sb9A S12A Sb8A 87.64(17) . . ?
 Sb9A S12A Ag12A 121.97(17) . 2_556 ?
 Sb9B S12A Pb3A 94.80(18) 1_455 . ?
 Sb9B S12A Pb3B 58.00(12) 1_455 1_455 ?
 Sb9B S12A Pb4A 115.53(19) 1_455 2_556 ?
 Sb9B S12A Ag4B 59.82(15) 1_455 2_556 ?
 Sb9B S12A Ag4B' 61.7(7) 1_455 2_556 ?
 Sb9B S12A Pb7B 56.39(12) 1_455 4_575 ?
 Sb9B S12A Sb8A 178.7(2) 1_455 . ?
 Sb9B S12A Sb8B 93.9(2) 1_455 1_455 ?
 Sb9B S12A Sb9A 91.76(18) 1_455 . ?
 Sb9B S12A Ag12A 126.2(2) 1_455 2_556 ?
 Ag12A S12A Pb3B 112.06(13) 2_556 1_455 ?
 Ag12A S12A Pb7B 175.40(16) 2_556 4_575 ?
 Pb3B S12B Pb4A 130.6(2) . 2_556 ?
 Pb3B S12B Sb4A 114.0(2) . 2_556 ?
 Pb3B S12B Sb4A 123.0(2) . 2_656 ?
 Pb3B S12B Ag12B 122.96(17) . 2_656 ?
 Pb4A S12B Sb4A 16.59(12) 2_556 2_556 ?
 Pb4A S12B Sb4A 106.13(19) 2_556 2_656 ?
 Pb4A S12B Ag12B 60.60(11) 2_556 2_656 ?
 Sb4A S12B Sb4A 122.7(2) 2_556 2_656 ?
 Ag4B S12B Pb3B 162.0(3) 2_656 . ?
 Ag4B S12B Pb4A 67.32(19) 2_656 2_556 ?
 Ag4B S12B Sb4A 39.03(19) 2_656 2_656 ?
 Ag4B S12B Sb4A 83.9(2) 2_656 2_556 ?
 Ag4B S12B Sb8A 108.5(2) 2_656 . ?
 Ag4B S12B Sb9A 107.2(2) 2_656 . ?
 Ag4B S12B Ag12B 60.66(17) 2_656 2_656 ?
 Cu4B S12B Pb3B 164.4(10) 2_656 . ?
 Cu4B S12B Pb4A 35.6(10) 2_656 2_556 ?
 Cu4B S12B Sb4A 52.1(10) 2_656 2_556 ?
 Cu4B S12B Sb4A 70.7(10) 2_656 2_656 ?
 Cu4B S12B Ag4B 32.4(10) 2_656 2_656 ?
 Cu4B S12B Ag4B' 20.6(12) 2_656 2_656 ?
 Cu4B S12B Sb8A 81.7(9) 2_656 . ?
 Cu4B S12B Sb8B 93.8(10) 2_656 . ?
 Cu4B S12B Sb9A 88.4(10) 2_656 . ?
 Cu4B S12B Sb9B 103.5(9) 2_656 . ?
 Cu4B S12B Ag12B 49.0(8) 2_656 2_656 ?
 Ag4B' S12B Pb3B 166.2(11) 2_656 . ?
 Ag4B' S12B Pb4A 55.9(13) 2_656 2_556 ?
 Ag4B' S12B Sb4A 51.0(13) 2_656 2_656 ?
 Ag4B' S12B Sb4A 72.2(13) 2_656 2_556 ?
 Ag4B' S12B Ag4B 16.3(12) 2_656 2_656 ?
 Ag4B' S12B Sb8A 92.2(12) 2_656 . ?
 Ag4B' S12B Sb8B 76.6(12) 2_656 . ?
 Ag4B' S12B Sb9A 106.7(12) 2_656 . ?
 Ag4B' S12B Sb9B 92.9(12) 2_656 . ?
 Ag4B' S12B Ag12B 46.2(11) 2_656 2_656 ?
 Sb8A S12B Pb3B 83.47(16) . . ?
 Sb8A S12B Pb4A 60.10(12) . 2_556 ?
 Sb8A S12B Sb4A 128.3(2) . 2_656 ?
 Sb8A S12B Sb4A 51.06(14) . 2_556 ?
 Sb8A S12B Ag12B 52.81(11) . 2_656 ?
 Sb8B S12B Pb3B 89.96(18) . . ?
 Sb8B S12B Pb4A 117.6(2) . 2_556 ?
 Sb8B S12B Sb4A 124.9(2) . 2_556 ?
 Sb8B S12B Sb4A 53.76(16) . 2_656 ?
 Sb8B S12B Ag4B 77.7(2) . 2_656 ?
 Sb8B S12B Sb8A 86.87(18) . . ?
 Sb8B S12B Sb9A 173.3(3) . . ?
 Sb8B S12B Ag12B 57.33(13) . 2_656 ?
 Sb9A S12B Pb3B 86.28(17) . . ?
 Sb9A S12B Pb4A 61.61(12) . 2_556 ?
 Sb9A S12B Sb4A 132.9(2) . 2_656 ?
 Sb9A S12B Sb4A 52.33(15) . 2_556 ?
 Sb9A S12B Sb8A 87.17(17) . . ?
 Sb9A S12B Ag12B 120.63(18) . 2_656 ?
 Sb9B S12B Pb3B 91.34(19) . . ?
 Sb9B S12B Pb4A 124.1(2) . 2_556 ?
 Sb9B S12B Sb4A 132.1(2) . 2_556 ?
 Sb9B S12B Sb4A 54.94(18) . 2_656 ?
 Sb9B S12B Ag4B 76.5(2) . 2_656 ?
 Sb9B S12B Sb8A 174.8(3) . . ?
 Sb9B S12B Sb8B 93.1(2) . . ?
 Sb9B S12B Sb9A 92.5(2) . . ?
 Sb9B S12B Ag12B 131.1(2) . 2_656 ?
 Ag12B S12B Sb4A 68.33(15) 2_656 2_556 ?
 Ag12B S12B Sb4A 76.49(16) 2_656 2_656 ?
 Pb3A S13A Pb1A 59.60(9) . . ?
 Pb3A S13A Pb7B 82.88(13) . 4_575 ?
 Pb3A S13A Sb11B 145.86(17) . 3_666 ?
 Pb3A S13A Pb11B 148.8(8) . 3_666 ?
 Pb3A S13A Ag12A 121.53(17) . 3_666 ?
 Pb3A S13A Ag12A 117.69(17) . 3_566 ?
 Pb7B S13A Pb1A 142.48(16) 4_575 . ?
 Pb7B S13A Sb11B 130.86(17) 4_575 3_666 ?
 Pb7B S13A Pb11B 128.2(8) 4_575 3_666 ?
 Pb7B S13A Ag12A 83.35(13) 4_575 3_566 ?
 Pb7B S13A Ag12A 84.43(13) 4_575 3_666 ?
 Sb10A S13A Pb1A 62.47(12) . . ?
 Sb10A S13A Pb3A 96.30(19) . . ?
 Sb10A S13A Pb7B 128.2(2) . 4_575 ?
 Sb10A S13A Sb10B 101.8(2) . 1_455 ?
 Sb10A S13A Pb10B 101.8(2) . 1_455 ?
 Sb10A S13A Sb11B 68.31(13) . 3_666 ?
 Sb10A S13A Pb11B 64.1(9) . 3_666 ?
 Sb10A S13A Ag12A 52.06(13) . 3_666 ?
 Sb10A S13A Ag12A 137.48(19) . 3_566 ?
 Sb10A S13A Ag12B 95.1(2) . 3_666 ?
 Sb10B S13A Pb1A 58.64(11) 1_455 . ?
 Sb10B S13A Pb3A 94.22(19) 1_455 . ?
 Sb10B S13A Pb7B 129.9(2) 1_455 4_575 ?
 Sb10B S13A Sb11B 61.70(13) 1_455 3_666 ?
 Sb10B S13A Pb11B 68.7(11) 1_455 3_666 ?
 Sb10B S13A Ag12A 135.00(19) 1_455 3_666 ?
 Sb10B S13A Ag12A 53.95(12) 1_455 3_566 ?
 Pb10B S13A Pb1A 58.64(11) 1_455 . ?
 Pb10B S13A Pb3A 94.22(19) 1_455 . ?
 Pb10B S13A Pb7B 129.9(2) 1_455 4_575 ?
 Pb10B S13A Sb10B 0.0 1_455 1_455 ?
 Pb10B S13A Sb11B 61.70(13) 1_455 3_666 ?
 Pb10B S13A Pb11B 68.7(11) 1_455 3_666 ?
 Pb10B S13A Ag12A 53.95(12) 1_455 3_566 ?
 Pb10B S13A Ag12A 135.00(19) 1_455 3_666 ?
 Sb11B S13A Pb1A 86.48(10) 3_666 . ?
 Sb11B S13A Ag12A 73.86(11) 3_666 3_666 ?
 Sb11B S13A Ag12A 69.27(10) 3_666 3_566 ?
 Pb11B S13A Pb1A 89.3(8) 3_666 . ?
 Pb11B S13A Sb11B 7.1(11) 3_666 3_666 ?
 Pb11B S13A Ag12A 74.0(10) 3_666 3_566 ?
 Pb11B S13A Ag12A 66.8(11) 3_666 3_666 ?
 Ag12A S13A Pb1A 114.44(13) 3_666 . ?
 Ag12A S13A Pb1A 112.15(13) 3_566 . ?
 Ag12A S13A Ag12A 117.05(13) 3_666 3_566 ?
 Ag12B S13A Pb1A 135.37(18) 3_666 . ?
 Ag12B S13A Pb3A 164.7(2) 3_666 . ?
 Ag12B S13A Pb7B 82.05(16) 3_666 4_575 ?
 Ag12B S13A Sb10B 93.4(2) 3_666 1_455 ?
 Ag12B S13A Pb10B 93.4(2) 3_666 1_455 ?
 Ag12B S13A Sb11B 48.90(11) 3_666 3_666 ?
 Ag12B S13A Pb11B 46.4(7) 3_666 3_666 ?
 Ag12B S13A Ag12A 59.41(15) 3_666 3_666 ?
 Ag12B S13A Ag12A 57.80(14) 3_666 3_566 ?
 Pb3B S13B Pb7A 84.36(15) . 4_675 ?
 Pb3B S13B Pb7B 89.07(14) . 4_575 ?
 Pb3B S13B Sb11A 145.48(18) . 3_666 ?
 Pb3B S13B Pb11A 145.48(18) . 3_666 ?
 Pb3B S13B Ag12B 124.78(19) . 3_666 ?
 Pb3B S13B Ag12B 116.80(18) . 3_766 ?
 Pb7A S13B Pb7B 53.28(10) 4_675 4_575 ?
 Pb7A S13B Sb11A 130.12(19) 4_675 3_666 ?
 Pb7A S13B Pb11A 130.12(19) 4_675 3_666 ?
 Pb7A S13B Ag12B 85.63(14) 4_675 3_766 ?
 Pb7A S13B Ag12B 89.95(15) 4_675 3_666 ?
 Sb10A S13B Pb3B 95.0(2) . . ?
 Sb10A S13B Pb7A 134.4(3) . 4_675 ?
 Sb10A S13B Pb7B 81.13(18) . 4_575 ?
 Sb10A S13B Sb10B 99.4(2) . . ?
 Sb10A S13B Sb11A 63.34(14) . 3_666 ?
 Sb10A S13B Pb11A 63.34(14) . 3_666 ?
 Sb10A S13B Ag12B 53.44(14) . 3_666 ?
 Sb10A S13B Ag12B 132.6(2) . 3_766 ?
 Sb10B S13B Pb3B 89.84(18) . . ?
 Sb10B S13B Pb7A 126.1(2) . 4_675 ?
 Sb10B S13B Pb7B 178.8(2) . 4_575 ?
 Sb10B S13B Sb11A 69.40(13) . 3_666 ?
 Sb10B S13B Pb11A 69.40(13) . 3_666 ?
 Sb10B S13B Ag12B 134.06(19) . 3_666 ?
 Sb10B S13B Ag12B 50.27(11) . 3_766 ?
 Sb11A S13B Pb7B 111.79(15) 3_666 4_575 ?
 Sb11A S13B Ag12B 65.25(10) 3_666 3_666 ?
 Sb11A S13B Ag12B 71.13(10) 3_666 3_766 ?
 Pb11A S13B Pb7B 111.79(15) 3_666 4_575 ?
 Pb11A S13B Sb11A 0.0 3_666 3_666 ?
 Pb11A S13B Ag12B 65.25(10) 3_666 3_666 ?
 Pb11A S13B Ag12B 71.13(10) 3_666 3_766 ?
 Ag12A S13B Pb3B 165.3(3) 3_666 . ?
 Ag12A S13B Pb7A 81.81(18) 3_666 4_675 ?
 Ag12A S13B Pb7B 86.59(19) 3_666 4_575 ?
 Ag12A S13B Sb10A 98.1(2) 3_666 . ?
 Ag12A S13B Sb10B 94.4(2) 3_666 . ?
 Ag12A S13B Sb11A 48.40(13) 3_666 3_666 ?
 Ag12A S13B Pb11A 48.40(13) 3_666 3_666 ?
 Ag12A S13B Ag12B 57.31(16) 3_666 3_766 ?
 Ag12A S13B Ag12B 60.27(17) 3_666 3_666 ?
 Ag12B S13B Pb7B 129.98(13) 3_766 4_575 ?
 Ag12B S13B Pb7B 47.09(7) 3_666 4_575 ?
 Ag12B S13B Ag12B 117.41(14) 3_666 3_766 ?
 Pb1B S14A Ag4B 56.94(12) . . ?
 Pb1B S14A Sb10A 90.81(17) . . ?
 Pb1B S14A Sb11A 160.1(2) . 3_666 ?
 Pb1B S14A Pb11A 160.1(2) . 3_666 ?
 Sb10A S14A Ag4B 133.6(2) . . ?
 Sb10A S14A Sb11A 69.93(13) . 3_666 ?
 Sb10A S14A Pb11A 69.93(13) . 3_666 ?
 Sb10B S14A Pb1B 92.77(19) . . ?
 Sb10B S14A Ag4B 124.3(2) . . ?
 Sb10B S14A Sb10A 85.57(18) . . ?
 Sb10B S14A Sb11A 81.26(17) . 3_666 ?
 Sb10B S14A Pb11A 81.26(17) . 3_666 ?
 Sb11A S14A Pb1B 93.0(2) . . ?
 Sb11A S14A Ag4B 141.06(18) 3_666 . ?
 Sb11A S14A Ag4B 60.09(15) . . ?
 Sb11A S14A Sb10A 93.5(2) . . ?
 Sb11A S14A Sb10B 174.2(3) . . ?
 Sb11A S14A Sb11A 93.00(18) . 3_666 ?
 Sb11A S14A Pb11A 93.0 . 3_666 ?
 Pb11A S14A Ag4B 141.06(18) 3_666 . ?
 Pb11A S14A Sb11A 0.0 3_666 3_666 ?
 Sb11B S14A Pb1B 96.7(2) . . ?
 Sb11B S14A Ag4B 56.93(17) . . ?
 Sb11B S14A Sb10A 169.4(3) . . ?
 Sb11B S14A Sb10B 86.7(2) . . ?
 Sb11B S14A Sb11A 93.5(2) . . ?
 Sb11B S14A Sb11A 101.8(2) . 3_666 ?
 Sb11B S14A Pb11A 101.8(2) . 3_666 ?
 Pb11B S14A Pb1B 95.1(13) . . ?
 Pb11B S14A Ag4B 47.9(17) . . ?
 Pb11B S14A Sb10A 172.4(15) . . ?
 Pb11B S14A Sb10B 99(2) . . ?
 Pb11B S14A Sb11A 104.5(13) . 3_666 ?
 Pb11B S14A Sb11A 81(2) . . ?
 Pb11B S14A Pb11A 104.5(13) . 3_666 ?
 Pb11B S14A Sb11B 12.3(19) . . ?
 Pb1A S14B Pb4A 56.90(9) . . ?
 Pb1A S14B Sb10A 87.86(16) . . ?
 Pb1A S14B Sb11A 87.68(15) . . ?
 Pb1A S14B Sb11B 169.4(2) . 3_666 ?
 Pb1A S14B Pb11B 161.3(13) . 3_666 ?
 Sb10A S14B Pb4A 123.02(17) . . ?
 Sb10A S14B Sb11A 84.26(16) . . ?
 Sb10A S14B Sb11B 81.83(16) . 3_666 ?
 Sb10A S14B Pb11B 73.5(12) . 3_666 ?
 Sb10B S14B Pb1A 93.53(19) 1_455 . ?
 Sb10B S14B Pb4A 133.2(2) 1_455 . ?
 Sb10B S14B Sb10A 86.59(17) 1_455 . ?
 Sb10B S14B Sb11A 170.7(2) 1_455 . ?
 Sb10B S14B Sb11B 83.31(17) 1_455 3_666 ?
 Sb10B S14B Pb11B 86.2(10) 1_455 3_666 ?
 Sb10B S14B Pb11B 91.0(12) 1_455 1_455 ?
 Pb10B S14B Pb1A 93.53(19) 1_455 . ?
 Pb10B S14B Pb4A 133.2(2) 1_455 . ?
 Pb10B S14B Sb10A 86.59(17) 1_455 . ?
 Pb10B S14B Sb10B 0.0 1_455 1_455 ?
 Pb10B S14B Sb11A 170.7(2) 1_455 . ?
 Pb10B S14B Sb11B 83.31(17) 1_455 3_666 ?
 Pb10B S14B Pb11B 91.0(12) 1_455 1_455 ?
 Pb10B S14B Pb11B 86.2(10) 1_455 3_666 ?
 Sb11A S14B Pb4A 54.50(9) . . ?
 Sb11A S14B Sb11B 93.83(18) . 3_666 ?
 Sb11A S14B Pb11B 89.7(11) . 3_666 ?
 Sb11B S14B Pb1A 95.7(2) 1_455 . ?
 Sb11B S14B Pb4A 58.21(13) 1_455 . ?
 Sb11B S14B Pb4A 131.74(17) 3_666 . ?
 Sb11B S14B Sb10A 176.1(3) 1_455 . ?
 Sb11B S14B Sb10B 94.8(2) 1_455 1_455 ?
 Sb11B S14B Pb10B 94.8(2) 1_455 1_455 ?
 Sb11B S14B Sb11A 94.20(19) 1_455 . ?
 Sb11B S14B Sb11B 94.7(2) 1_455 3_666 ?
 Sb11B S14B Pb11B 4.3(12) 1_455 1_455 ?
 Sb11B S14B Pb11B 8.9(13) 3_666 3_666 ?
 Sb11B S14B Pb11B 103.0(13) 1_455 3_666 ?
 Pb11B S14B Pb1A 93.9(10) 1_455 . ?
 Pb11B S14B Pb4A 59.9(11) 1_455 . ?
 Pb11B S14B Pb4A 133.7(9) 3_666 . ?
 Pb11B S14B Sb10A 177.1(11) 1_455 . ?
 Pb11B S14B Sb11A 98.1(12) 1_455 . ?
 Pb11B S14B Sb11B 96.3(11) 1_455 3_666 ?
 Pb11B S14B Pb11B 104.7(16) 1_455 3_666 ?

loop_
  _geom_torsion_atom_site_label_1
  _geom_torsion_atom_site_label_2
  _geom_torsion_atom_site_label_3
  _geom_torsion_atom_site_label_4
  _geom_torsion
  _geom_torsion_site_symmetry_1
  _geom_torsion_site_symmetry_2
  _geom_torsion_site_symmetry_3
  _geom_torsion_site_symmetry_4
  _geom_torsion_publ_flag
 Pb4A Ag4B Cu4B Sb4A 12.6(18) 1_655 . . 1_655 ?
 Pb4A Ag4B Cu4B Ag4B' -118(10) 1_655 . . . ?
 Pb4A Ag4B Cu4B Sb8A -166(7) 1_655 . . 2_646 ?
 Pb4A Ag4B Cu4B Sb8B -169(5) 1_655 . . 2_646 ?
 Pb4A Ag4B Cu4B Sb9B 122(4) 1_655 . . 2_646 ?
 Pb4A Ag4B Cu4B Sb11B -55(4) 1_655 . . . ?
 Pb4A Ag4B Cu4B Pb11B -58(5) 1_655 . . . ?
 Pb4A Ag4B Cu4B Ag12B -110(5) 1_655 . . . ?
 Pb4A Ag4B Cu4B S4B -14(4) 1_655 . . . ?
 Pb4A Ag4B Cu4B S12B 147(5) 1_655 . . 2_646 ?
 Pb4A Ag4B Ag4B' Cu4B 22(4) 1_655 . . . ?
 Pb4A Ag4B Ag4B' Sb8B 146(5) 1_655 . . 2_646 ?
 Pb4A Ag4B Ag4B' Sb9B 89(4) 1_655 . . 2_646 ?
 Pb4A Ag4B Ag4B' Sb11B -82(4) 1_655 . . . ?
 Pb4A Ag4B Ag4B' Pb11B -89(5) 1_655 . . . ?
 Pb4A Ag4B Ag4B' Ag12B -145(9) 1_655 . . . ?
 Pb4A Ag4B Ag4B' S4B -43(4) 1_655 . . . ?
 Pb4A Ag4B Ag4B' S7B -143(5) 1_655 . . . ?
 Pb4A Ag4B Ag4B' S8B 10(8) 1_655 . . . ?
 Pb4A Ag4B Ag4B' S12B 90(5) 1_655 . . 2_646 ?
 Pb4A Cu4B Ag4B' Ag4B -118(9) 1_655 . . . ?
 Pb4A Cu4B Ag4B' Sb8B 125(8) 1_655 . . 2_646 ?
 Pb4A Cu4B Ag4B' Sb9B -169(9) 1_655 . . 2_646 ?
 Pb4A Cu4B Ag4B' Sb11B -6(10) 1_655 . . . ?
 Pb4A Cu4B Ag4B' Pb11B -6(11) 1_655 . . . ?
 Pb4A Cu4B Ag4B' Ag12B 54(10) 1_655 . . . ?
 Pb4A Cu4B Ag4B' S4B -45(9) 1_655 . . . ?
 Pb4A Cu4B Ag4B' S7B 38(15) 1_655 . . . ?
 Pb4A Cu4B Ag4B' S8B -112(9) 1_655 . . . ?
 Pb4A Cu4B Ag4B' S12B 155(10) 1_655 . . 2_646 ?
 Sb4A Ag4B Cu4B Pb4A 171.8(17) . . . 1_655 ?
 Sb4A Ag4B Cu4B Sb4A -176(3) . . . 1_655 ?
 Sb4A Ag4B Cu4B Ag4B' 54(9) . . . . ?
 Sb4A Ag4B Cu4B Sb8A 6(5) . . . 2_646 ?
 Sb4A Ag4B Cu4B Sb8B 2(3) . . . 2_646 ?
 Sb4A Ag4B Cu4B Sb9B -66(3) . . . 2_646 ?
 Sb4A Ag4B Cu4B Sb11B 117(3) . . . . ?
 Sb4A Ag4B Cu4B Pb11B 113(3) . . . . ?
 Sb4A Ag4B Cu4B Ag12B 61(3) . . . . ?
 Sb4A Ag4B Cu4B S4B 158(3) . . . . ?
 Sb4A Ag4B Cu4B S12B -41(4) . . . 2_646 ?
 Sb4A Ag4B Ag4B' Pb4A -176.5(10) . . . 1_655 ?
 Sb4A Ag4B Ag4B' Cu4B -154(5) . . . . ?
 Sb4A Ag4B Ag4B' Sb8B -31(5) . . . 2_646 ?
 Sb4A Ag4B Ag4B' Sb9B -88(4) . . . 2_646 ?
 Sb4A Ag4B Ag4B' Sb11B 101(3) . . . . ?
 Sb4A Ag4B Ag4B' Pb11B 95(4) . . . . ?
 Sb4A Ag4B Ag4B' Ag12B 39(8) . . . . ?
 Sb4A Ag4B Ag4B' S4B 140(3) . . . . ?
 Sb4A Ag4B Ag4B' S7B 40(4) . . . . ?
 Sb4A Ag4B Ag4B' S8B -166(8) . . . . ?
 Sb4A Ag4B Ag4B' S12B -87(4) . . . 2_646 ?
 Sb4A Cu4B Ag4B' Pb4A -19(5) 1_655 . . 1_655 ?
 Sb4A Cu4B Ag4B' Ag4B -138(9) 1_655 . . . ?
 Sb4A Cu4B Ag4B' Sb8B 105(11) 1_655 . . 2_646 ?
 Sb4A Cu4B Ag4B' Sb9B 171(11) 1_655 . . 2_646 ?
 Sb4A Cu4B Ag4B' Sb11B -25(12) 1_655 . . . ?
 Sb4A Cu4B Ag4B' Pb11B -25(13) 1_655 . . . ?
 Sb4A Cu4B Ag4B' Ag12B 34(13) 1_655 . . . ?
 Sb4A Cu4B Ag4B' S4B -65(12) 1_655 . . . ?
 Sb4A Cu4B Ag4B' S7B 18(18) 1_655 . . . ?
 Sb4A Cu4B Ag4B' S8B -131(11) 1_655 . . . ?
 Sb4A Cu4B Ag4B' S12B 135(13) 1_655 . . 2_646 ?
 Ag4B Pb4A Sb4A Ag4B -160.8(7) 1_455 . . . ?
 Ag4B Pb4A Sb4A Ag4B' 174(2) 1_455 . . . ?
 Ag4B Pb4A Sb4A Sb8A 45.5(12) 1_455 . . 2_546 ?
 Ag4B Pb4A Sb4A Sb9A -33.1(12) 1_455 . . 2_546 ?
 Ag4B Pb4A Sb4A Sb11A 156.5(11) 1_455 . . . ?
 Ag4B Pb4A Sb4A S4A -159.6(11) 1_455 . . . ?
 Ag4B Pb4A Sb4A S7A 116.0(12) 1_455 . . . ?
 Ag4B Pb4A Sb4A S7B 133.9(10) 1_455 . . . ?
 Ag4B Pb4A Sb4A S8A -91.1(12) 1_455 . . . ?
 Ag4B Pb4A Sb4A S12A 3.8(16) 1_455 . . 2_546 ?
 Ag4B Cu4B Ag4B' Pb4A 118(9) . . . 1_655 ?
 Ag4B Cu4B Ag4B' Sb8B -117(8) . . . 2_646 ?
 Ag4B Cu4B Ag4B' Sb9B -51(6) . . . 2_646 ?
 Ag4B Cu4B Ag4B' Sb11B 112(7) . . . . ?
 Ag4B Cu4B Ag4B' Pb11B 113(7) . . . . ?
 Ag4B Cu4B Ag4B' Ag12B 172(8) . . . . ?
 Ag4B Cu4B Ag4B' S4B 73(7) . . . . ?
 Ag4B Cu4B Ag4B' S7B 156(13) . . . . ?
 Ag4B Cu4B Ag4B' S8B 6(6) . . . . ?
 Ag4B Cu4B Ag4B' S12B -87(7) . . . 2_646 ?
 Cu4B Pb4A Sb4A Ag4B -175(2) 1_455 . . . ?
 Cu4B Pb4A Sb4A Ag4B' 159(3) 1_455 . . . ?
 Cu4B Pb4A Sb4A Sb8A 31(2) 1_455 . . 2_546 ?
 Cu4B Pb4A Sb4A Sb9A -47(2) 1_455 . . 2_546 ?
 Cu4B Pb4A Sb4A Sb11A 142(2) 1_455 . . . ?
 Cu4B Pb4A Sb4A S4A -174(2) 1_455 . . . ?
 Cu4B Pb4A Sb4A S7A 102(2) 1_455 . . . ?
 Cu4B Pb4A Sb4A S7B 120(2) 1_455 . . . ?
 Cu4B Pb4A Sb4A S8A -105(2) 1_455 . . . ?
 Cu4B Pb4A Sb4A S12A -10(2) 1_455 . . 2_546 ?
 Cu4B Ag4B Ag4B' Pb4A -22(4) . . . 1_655 ?
 Cu4B Ag4B Ag4B' Sb8B 123(8) . . . 2_646 ?
 Cu4B Ag4B Ag4B' Sb9B 66(8) . . . 2_646 ?
 Cu4B Ag4B Ag4B' Sb11B -105(8) . . . . ?
 Cu4B Ag4B Ag4B' Pb11B -111(8) . . . . ?
 Cu4B Ag4B Ag4B' Ag12B -167(12) . . . . ?
 Cu4B Ag4B Ag4B' S4B -66(7) . . . . ?
 Cu4B Ag4B Ag4B' S7B -166(8) . . . . ?
 Cu4B Ag4B Ag4B' S8B -12(11) . . . . ?
 Cu4B Ag4B Ag4B' S12B 67(7) . . . 2_646 ?
 Cu4B Sb11B Pb11B Ag4B 14(3) . . . . ?
 Cu4B Sb11B Pb11B Ag4B' 1(2) . . . . ?
 Cu4B Sb11B Pb11B Sb11A 153(17) . . . . ?
 Cu4B Sb11B Pb11B Ag12B -64(3) . . . . ?
 Cu4B Sb11B Pb11B S4B 36.5(19) . . . . ?
 Cu4B Sb11B Pb11B S7A -43(4) . . . 1_655 ?
 Cu4B Sb11B Pb11B S7B -52(14) . . . . ?
 Cu4B Sb11B Pb11B S14A 131(5) . . . . ?
 Cu4B Sb11B Pb11B S14B 107(13) . . . 1_655 ?
 Ag4B' Pb4A Sb4A Ag4B 171(3) 1_455 . . . ?
 Ag4B' Pb4A Sb4A Ag4B' 146(5) 1_455 . . . ?
 Ag4B' Pb4A Sb4A Sb8A 18(3) 1_455 . . 2_546 ?
 Ag4B' Pb4A Sb4A Sb9A -61(3) 1_455 . . 2_546 ?
 Ag4B' Pb4A Sb4A Sb11A 129(3) 1_455 . . . ?
 Ag4B' Pb4A Sb4A S4A 172(3) 1_455 . . . ?
 Ag4B' Pb4A Sb4A S7A 88(3) 1_455 . . . ?
 Ag4B' Pb4A Sb4A S7B 106(3) 1_455 . . . ?
 Ag4B' Pb4A Sb4A S8A -119(3) 1_455 . . . ?
 Ag4B' Pb4A Sb4A S12A -24(3) 1_455 . . 2_546 ?
 Ag4B' Ag4B Cu4B Pb4A 118(10) . . . 1_655 ?
 Ag4B' Ag4B Cu4B Sb4A 131(11) . . . 1_655 ?
 Ag4B' Ag4B Cu4B Sb8A -48(7) . . . 2_646 ?
 Ag4B' Ag4B Cu4B Sb8B -51(8) . . . 2_646 ?
 Ag4B' Ag4B Cu4B Sb9B -120(8) . . . 2_646 ?
 Ag4B' Ag4B Cu4B Sb11B 63(8) . . . . ?
 Ag4B' Ag4B Cu4B Pb11B 60(8) . . . . ?
 Ag4B' Ag4B Cu4B Ag12B 8(7) . . . . ?
 Ag4B' Ag4B Cu4B S4B 104(8) . . . . ?
 Ag4B' Ag4B Cu4B S12B -95(8) . . . 2_646 ?
 Ag4B' Sb11B Pb11B Ag4B 12.9(17) . . . . ?
 Ag4B' Sb11B Pb11B Cu4B -1(2) . . . . ?
 Ag4B' Sb11B Pb11B Sb11A 153(19) . . . . ?
 Ag4B' Sb11B Pb11B Ag12B -65(4) . . . . ?
 Ag4B' Sb11B Pb11B S4B 36(4) . . . . ?
 Ag4B' Sb11B Pb11B S7A -44(6) . . . 1_655 ?
 Ag4B' Sb11B Pb11B S7B -53(13) . . . . ?
 Ag4B' Sb11B Pb11B S14A 130(6) . . . . ?
 Ag4B' Sb11B Pb11B S14B 106(13) . . . 1_655 ?
 Sb8A Pb4A Sb4A Ag4B 153.7(14) 2_546 . . . ?
 Sb8A Pb4A Sb4A Ag4B' 128(3) 2_546 . . . ?
 Sb8A Pb4A Sb4A Sb9A -78.57(7) 2_546 . . 2_546 ?
 Sb8A Pb4A Sb4A Sb11A 111.04(16) 2_546 . . . ?
 Sb8A Pb4A Sb4A S4A 154.9(3) 2_546 . . . ?
 Sb8A Pb4A Sb4A S7A 70.46(18) 2_546 . . . ?
 Sb8A Pb4A Sb4A S7B 88.4(4) 2_546 . . . ?
 Sb8A Pb4A Sb4A S8A -136.56(13) 2_546 . . . ?
 Sb8A Pb4A Sb4A S12A -41.7(4) 2_546 . . 2_546 ?
 Sb8A Cu4B Ag4B' Pb4A -95(10) 2_646 . . 1_655 ?
 Sb8A Cu4B Ag4B' Ag4B 146(5) 2_646 . . . ?
 Sb8A Cu4B Ag4B' Sb8B 29(5) 2_646 . . 2_646 ?
 Sb8A Cu4B Ag4B' Sb9B 95(3) 2_646 . . 2_646 ?
 Sb8A Cu4B Ag4B' Sb11B -102(3) 2_646 . . . ?
 Sb8A Cu4B Ag4B' Pb11B -101(3) 2_646 . . . ?
 Sb8A Cu4B Ag4B' Ag12B -42(3) 2_646 . . . ?
 Sb8A Cu4B Ag4B' S4B -141(3) 2_646 . . . ?
 Sb8A Cu4B Ag4B' S7B -58(8) 2_646 . . . ?
 Sb8A Cu4B Ag4B' S8B 153(2) 2_646 . . . ?
 Sb8A Cu4B Ag4B' S12B 59(2) 2_646 . . 2_646 ?
 Sb8B Ag4B Cu4B Pb4A 169(5) 2_646 . . 1_655 ?
 Sb8B Ag4B Cu4B Sb4A -178(6) 2_646 . . 1_655 ?
 Sb8B Ag4B Cu4B Ag4B' 51(8) 2_646 . . . ?
 Sb8B Ag4B Cu4B Sb8A 4(2) 2_646 . . 2_646 ?
 Sb8B Ag4B Cu4B Sb9B -68.6(2) 2_646 . . 2_646 ?
 Sb8B Ag4B Cu4B Sb11B 114.8(4) 2_646 . . . ?
 Sb8B Ag4B Cu4B Pb11B 110.9(10) 2_646 . . . ?
 Sb8B Ag4B Cu4B Ag12B 59.0(7) 2_646 . . . ?
 Sb8B Ag4B Cu4B S4B 155.3(7) 2_646 . . . ?
 Sb8B Ag4B Cu4B S12B -43.5(9) 2_646 . . 2_646 ?
 Sb8B Ag4B Ag4B' Pb4A -146(5) 2_646 . . 1_655 ?
 Sb8B Ag4B Ag4B' Cu4B -123(8) 2_646 . . . ?
 Sb8B Ag4B Ag4B' Sb9B -57(3) 2_646 . . 2_646 ?
 Sb8B Ag4B Ag4B' Sb11B 132(3) 2_646 . . . ?
 Sb8B Ag4B Ag4B' Pb11B 125(3) 2_646 . . . ?
 Sb8B Ag4B Ag4B' Ag12B 69(5) 2_646 . . . ?
 Sb8B Ag4B Ag4B' S4B 171(2) 2_646 . . . ?
 Sb8B Ag4B Ag4B' S7B 71.0(16) 2_646 . . . ?
 Sb8B Ag4B Ag4B' S8B -136(3) 2_646 . . . ?
 Sb8B Ag4B Ag4B' S12B -56.2(16) 2_646 . . 2_646 ?
 Sb8B Cu4B Ag4B' Pb4A -125(8) 2_646 . . 1_655 ?
 Sb8B Cu4B Ag4B' Ag4B 117(8) 2_646 . . . ?
 Sb8B Cu4B Ag4B' Sb9B 66(2) 2_646 . . 2_646 ?
 Sb8B Cu4B Ag4B' Sb11B -131(3) 2_646 . . . ?
 Sb8B Cu4B Ag4B' Pb11B -130(4) 2_646 . . . ?
 Sb8B Cu4B Ag4B' Ag12B -71(2) 2_646 . . . ?
 Sb8B Cu4B Ag4B' S4B -170(2) 2_646 . . . ?
 Sb8B Cu4B Ag4B' S7B -87(7) 2_646 . . . ?
 Sb8B Cu4B Ag4B' S8B 123(3) 2_646 . . . ?
 Sb8B Cu4B Ag4B' S12B 30(3) 2_646 . . 2_646 ?
 Sb9A Pb4A Sb4A Ag4B -127.7(14) 2_546 . . . ?
 Sb9A Pb4A Sb4A Ag4B' -153(3) 2_546 . . . ?
 Sb9A Pb4A Sb4A Sb8A 78.57(7) 2_546 . . 2_546 ?
 Sb9A Pb4A Sb4A Sb11A -170.39(17) 2_546 . . . ?
 Sb9A Pb4A Sb4A S4A -126.6(3) 2_546 . . . ?
 Sb9A Pb4A Sb4A S7A 149.02(18) 2_546 . . . ?
 Sb9A Pb4A Sb4A S7B 166.9(5) 2_546 . . . ?
 Sb9A Pb4A Sb4A S8A -57.99(13) 2_546 . . . ?
 Sb9A Pb4A Sb4A S12A 36.8(4) 2_546 . . 2_546 ?
 Sb9B Ag4B Cu4B Pb4A -122(5) 2_646 . . 1_655 ?
 Sb9B Ag4B Cu4B Sb4A -109(6) 2_646 . . 1_655 ?
 Sb9B Ag4B Cu4B Ag4B' 120(8) 2_646 . . . ?
 Sb9B Ag4B Cu4B Sb8A 73(2) 2_646 . . 2_646 ?
 Sb9B Ag4B Cu4B Sb8B 68.6(2) 2_646 . . 2_646 ?
 Sb9B Ag4B Cu4B Sb11B -176.5(3) 2_646 . . . ?
 Sb9B Ag4B Cu4B Pb11B 179.6(10) 2_646 . . . ?
 Sb9B Ag4B Cu4B Ag12B 127.6(6) 2_646 . . . ?
 Sb9B Ag4B Cu4B S4B -136.1(5) 2_646 . . . ?
 Sb9B Ag4B Cu4B S12B 25.1(11) 2_646 . . 2_646 ?
 Sb9B Ag4B Ag4B' Pb4A -89(4) 2_646 . . 1_655 ?
 Sb9B Ag4B Ag4B' Cu4B -66(8) 2_646 . . . ?
 Sb9B Ag4B Ag4B' Sb8B 57(3) 2_646 . . 2_646 ?
 Sb9B Ag4B Ag4B' Sb11B -171.2(6) 2_646 . . . ?
 Sb9B Ag4B Ag4B' Pb11B -177.8(13) 2_646 . . . ?
 Sb9B Ag4B Ag4B' Ag12B 126(5) 2_646 . . . ?
 Sb9B Ag4B Ag4B' S4B -132.2(10) 2_646 . . . ?
 Sb9B Ag4B Ag4B' S7B 127.8(12) 2_646 . . . ?
 Sb9B Ag4B Ag4B' S8B -79(4) 2_646 . . . ?
 Sb9B Ag4B Ag4B' S12B 1(3) 2_646 . . 2_646 ?
 Sb9B Cu4B Ag4B' Pb4A 169(9) 2_646 . . 1_655 ?
 Sb9B Cu4B Ag4B' Ag4B 51(6) 2_646 . . . ?
 Sb9B Cu4B Ag4B' Sb8B -66(2) 2_646 . . 2_646 ?
 Sb9B Cu4B Ag4B' Sb11B 163.1(16) 2_646 . . . ?
 Sb9B Cu4B Ag4B' Pb11B 164(2) 2_646 . . . ?
 Sb9B Cu4B Ag4B' Ag12B -136.9(16) 2_646 . . . ?
 Sb9B Cu4B Ag4B' S4B 124.0(10) 2_646 . . . ?
 Sb9B Cu4B Ag4B' S7B -153(7) 2_646 . . . ?
 Sb9B Cu4B Ag4B' S8B 57.3(10) 2_646 . . . ?
 Sb9B Cu4B Ag4B' S12B -35.9(16) 2_646 . . 2_646 ?
 Sb10B Sb11B Pb11B Ag4B -113(5) . . . . ?
 Sb10B Sb11B Pb11B Cu4B -127(2) . . . . ?
 Sb10B Sb11B Pb11B Ag4B' -126(4) . . . . ?
 Sb10B Sb11B Pb11B Sb11A 26(17) . . . . ?
 Sb10B Sb11B Pb11B Ag12B 168.6(5) . . . . ?
 Sb10B Sb11B Pb11B S4B -91(3) . . . . ?
 Sb10B Sb11B Pb11B S7A -171(4) . . . 1_655 ?
 Sb10B Sb11B Pb11B S7B -179(100) . . . . ?
 Sb10B Sb11B Pb11B S14A 4(5) . . . . ?
 Sb10B Sb11B Pb11B S14B -20(11) . . . 1_655 ?
 Sb11B Cu4B Ag4B' Pb4A 6(10) . . . 1_655 ?
 Sb11B Cu4B Ag4B' Ag4B -112(7) . . . . ?
 Sb11B Cu4B Ag4B' Sb8B 131(3) . . . 2_646 ?
 Sb11B Cu4B Ag4B' Sb9B -163.1(16) . . . 2_646 ?
 Sb11B Cu4B Ag4B' Pb11B 0.5(11) . . . . ?
 Sb11B Cu4B Ag4B' Ag12B 59.9(10) . . . . ?
 Sb11B Cu4B Ag4B' S4B -39.1(11) . . . . ?
 Sb11B Cu4B Ag4B' S7B 44(6) . . . . ?
 Sb11B Cu4B Ag4B' S8B -105.8(15) . . . . ?
 Sb11B Cu4B Ag4B' S12B 160.9(10) . . . 2_646 ?
 Pb11B Ag4B Cu4B Pb4A 58(5) . . . 1_655 ?
 Pb11B Ag4B Cu4B Sb4A 71(6) . . . 1_655 ?
 Pb11B Ag4B Cu4B Ag4B' -60(8) . . . . ?
 Pb11B Ag4B Cu4B Sb8A -107(3) . . . 2_646 ?
 Pb11B Ag4B Cu4B Sb8B -110.9(10) . . . 2_646 ?
 Pb11B Ag4B Cu4B Sb9B -179.6(10) . . . 2_646 ?
 Pb11B Ag4B Cu4B Sb11B 3.9(10) . . . . ?
 Pb11B Ag4B Cu4B Ag12B -52.0(11) . . . . ?
 Pb11B Ag4B Cu4B S4B 44.4(11) . . . . ?
 Pb11B Ag4B Cu4B S12B -154.5(15) . . . 2_646 ?
 Pb11B Ag4B Ag4B' Pb4A 89(5) . . . 1_655 ?
 Pb11B Ag4B Ag4B' Cu4B 111(8) . . . . ?
 Pb11B Ag4B Ag4B' Sb8B -125(3) . . . 2_646 ?
 Pb11B Ag4B Ag4B' Sb9B 177.8(13) . . . 2_646 ?
 Pb11B Ag4B Ag4B' Sb11B 6.7(13) . . . . ?
 Pb11B Ag4B Ag4B' Ag12B -56(5) . . . . ?
 Pb11B Ag4B Ag4B' S4B 45.6(17) . . . . ?
 Pb11B Ag4B Ag4B' S7B -54.3(19) . . . . ?
 Pb11B Ag4B Ag4B' S8B 99(5) . . . . ?
 Pb11B Ag4B Ag4B' S12B 178(4) . . . 2_646 ?
 Pb11B Cu4B Ag4B' Pb4A 6(11) . . . 1_655 ?
 Pb11B Cu4B Ag4B' Ag4B -113(7) . . . . ?
 Pb11B Cu4B Ag4B' Sb8B 130(4) . . . 2_646 ?
 Pb11B Cu4B Ag4B' Sb9B -164(2) . . . 2_646 ?
 Pb11B Cu4B Ag4B' Sb11B -0.5(11) . . . . ?
 Pb11B Cu4B Ag4B' Ag12B 59.4(16) . . . . ?
 Pb11B Cu4B Ag4B' S4B -39.6(19) . . . . ?
 Pb11B Cu4B Ag4B' S7B 43(6) . . . . ?
 Pb11B Cu4B Ag4B' S8B -106(2) . . . . ?
 Pb11B Cu4B Ag4B' S12B 160.4(15) . . . 2_646 ?
 Ag12B Cu4B Ag4B' Pb4A -54(10) . . . 1_655 ?
 Ag12B Cu4B Ag4B' Ag4B -172(8) . . . . ?
 Ag12B Cu4B Ag4B' Sb8B 71(2) . . . 2_646 ?
 Ag12B Cu4B Ag4B' Sb9B 136.9(16) . . . 2_646 ?
 Ag12B Cu4B Ag4B' Sb11B -59.9(10) . . . . ?
 Ag12B Cu4B Ag4B' Pb11B -59.4(16) . . . . ?
 Ag12B Cu4B Ag4B' S4B -99.1(12) . . . . ?
 Ag12B Cu4B Ag4B' S7B -16(6) . . . . ?
 Ag12B Cu4B Ag4B' S8B -166(2) . . . . ?
 Ag12B Cu4B Ag4B' S12B 101.0(14) . . . 2_646 ?
 Ag12B Sb11B Pb11B Ag4B 78(5) . . . . ?
 Ag12B Sb11B Pb11B Cu4B 64(3) . . . . ?
 Ag12B Sb11B Pb11B Ag4B' 65(4) . . . . ?
 Ag12B Sb11B Pb11B Sb11A -142(17) . . . . ?
 Ag12B Sb11B Pb11B S4B 101(3) . . . . ?
 Ag12B Sb11B Pb11B S7A 21(4) . . . 1_655 ?
 Ag12B Sb11B Pb11B S7B 12(12) . . . . ?
 Ag12B Sb11B Pb11B S14A -165(5) . . . . ?
 Ag12B Sb11B Pb11B S14B 171(11) . . . 1_655 ?
 S4A Pb4A Sb4A Ag4B -1.2(12) . . . . ?
 S4A Pb4A Sb4A Ag4B' -27(3) . . . . ?
 S4A Pb4A Sb4A Sb8A -154.9(3) . . . 2_546 ?
 S4A Pb4A Sb4A Sb9A 126.6(3) . . . 2_546 ?
 S4A Pb4A Sb4A Sb11A -43.8(2) . . . . ?
 S4A Pb4A Sb4A S7A -84.4(3) . . . . ?
 S4A Pb4A Sb4A S7B -66.5(4) . . . . ?
 S4A Pb4A Sb4A S8A 68.6(3) . . . . ?
 S4A Pb4A Sb4A S12A 163.4(6) . . . 2_546 ?
 S4A Ag4B Cu4B Pb4A 34(7) . . . 1_655 ?
 S4A Ag4B Cu4B Sb4A 47(8) . . . 1_655 ?
 S4A Ag4B Cu4B Ag4B' -84(8) . . . . ?
 S4A Ag4B Cu4B Sb8A -131(2) . . . 2_646 ?
 S4A Ag4B Cu4B Sb8B -135(3) . . . 2_646 ?
 S4A Ag4B Cu4B Sb9B 156(3) . . . 2_646 ?
 S4A Ag4B Cu4B Sb11B -20(3) . . . . ?
 S4A Ag4B Cu4B Pb11B -24(3) . . . . ?
 S4A Ag4B Cu4B Ag12B -76(3) . . . . ?
 S4A Ag4B Cu4B S4B 20(4) . . . . ?
 S4A Ag4B Cu4B S12B -179(2) . . . 2_646 ?
 S4A Ag4B Ag4B' Pb4A 118(5) . . . 1_655 ?
 S4A Ag4B Ag4B' Cu4B 140(5) . . . . ?
 S4A Ag4B Ag4B' Sb8B -97(4) . . . 2_646 ?
 S4A Ag4B Ag4B' Sb9B -153(6) . . . 2_646 ?
 S4A Ag4B Ag4B' Sb11B 35(6) . . . . ?
 S4A Ag4B Ag4B' Pb11B 29(6) . . . . ?
 S4A Ag4B Ag4B' Ag12B -27(10) . . . . ?
 S4A Ag4B Ag4B' S4B 74(5) . . . . ?
 S4A Ag4B Ag4B' S7B -26(6) . . . . ?
 S4A Ag4B Ag4B' S8B 128(8) . . . . ?
 S4A Ag4B Ag4B' S12B -153(3) . . . 2_646 ?
 S4B Pb4A Sb4A Ag4B -7(2) 1_455 . . . ?
 S4B Pb4A Sb4A Ag4B' -33(3) 1_455 . . . ?
 S4B Pb4A Sb4A Sb8A -160.8(6) 1_455 . . 2_546 ?
 S4B Pb4A Sb4A Sb9A 120.6(7) 1_455 . . 2_546 ?
 S4B Pb4A Sb4A Sb11A -49.8(8) 1_455 . . . ?
 S4B Pb4A Sb4A S4A -5.9(9) 1_455 . . . ?
 S4B Pb4A Sb4A S7A -90.4(7) 1_455 . . . ?
 S4B Pb4A Sb4A S7B -72.4(9) 1_455 . . . ?
 S4B Pb4A Sb4A S8A 62.6(7) 1_455 . . . ?
 S4B Pb4A Sb4A S12A 157.5(4) 1_455 . . 2_546 ?
 S4B Ag4B Cu4B Pb4A 14(4) . . . 1_655 ?
 S4B Ag4B Cu4B Sb4A 27(5) . . . 1_655 ?
 S4B Ag4B Cu4B Ag4B' -104(8) . . . . ?
 S4B Ag4B Cu4B Sb8A -151(3) . . . 2_646 ?
 S4B Ag4B Cu4B Sb8B -155.3(7) . . . 2_646 ?
 S4B Ag4B Cu4B Sb9B 136.1(5) . . . 2_646 ?
 S4B Ag4B Cu4B Sb11B -40.5(4) . . . . ?
 S4B Ag4B Cu4B Pb11B -44.4(11) . . . . ?
 S4B Ag4B Cu4B Ag12B -96.3(10) . . . . ?
 S4B Ag4B Cu4B S12B 161.1(15) . . . 2_646 ?
 S4B Ag4B Ag4B' Pb4A 43(4) . . . 1_655 ?
 S4B Ag4B Ag4B' Cu4B 66(7) . . . . ?
 S4B Ag4B Ag4B' Sb8B -171(2) . . . 2_646 ?
 S4B Ag4B Ag4B' Sb9B 132.2(10) . . . 2_646 ?
 S4B Ag4B Ag4B' Sb11B -39.0(14) . . . . ?
 S4B Ag4B Ag4B' Pb11B -45.6(17) . . . . ?
 S4B Ag4B Ag4B' Ag12B -102(6) . . . . ?
 S4B Ag4B Ag4B' S7B -100.0(15) . . . . ?
 S4B Ag4B Ag4B' S8B 53(5) . . . . ?
 S4B Ag4B Ag4B' S12B 133(3) . . . 2_646 ?
 S4B Cu4B Ag4B' Pb4A 45(9) . . . 1_655 ?
 S4B Cu4B Ag4B' Ag4B -73(7) . . . . ?
 S4B Cu4B Ag4B' Sb8B 170(2) . . . 2_646 ?
 S4B Cu4B Ag4B' Sb9B -124.0(10) . . . 2_646 ?
 S4B Cu4B Ag4B' Sb11B 39.1(11) . . . . ?
 S4B Cu4B Ag4B' Pb11B 39.6(19) . . . . ?
 S4B Cu4B Ag4B' Ag12B 99.1(12) . . . . ?
 S4B Cu4B Ag4B' S7B 83(7) . . . . ?
 S4B Cu4B Ag4B' S8B -66.7(13) . . . . ?
 S4B Cu4B Ag4B' S12B -159.9(17) . . . 2_646 ?
 S4B Sb11B Pb11B Ag4B -23(4) . . . . ?
 S4B Sb11B Pb11B Cu4B -36.5(19) . . . . ?
 S4B Sb11B Pb11B Ag4B' -36(4) . . . . ?
 S4B Sb11B Pb11B Sb11A 117(15) . . . . ?
 S4B Sb11B Pb11B Ag12B -101(3) . . . . ?
 S4B Sb11B Pb11B S7A -80(2) . . . 1_655 ?
 S4B Sb11B Pb11B S7B -89(15) . . . . ?
 S4B Sb11B Pb11B S14A 95(3) . . . . ?
 S4B Sb11B Pb11B S14B 70(13) . . . 1_655 ?
 S7A Pb4A Sb4A Ag4B 83.2(14) . . . . ?
 S7A Pb4A Sb4A Ag4B' 58(3) . . . . ?
 S7A Pb4A Sb4A Sb8A -70.46(18) . . . 2_546 ?
 S7A Pb4A Sb4A Sb9A -149.02(18) . . . 2_546 ?
 S7A Pb4A Sb4A Sb11A 40.6(2) . . . . ?
 S7A Pb4A Sb4A S4A 84.4(3) . . . . ?
 S7A Pb4A Sb4A S7B 17.9(5) . . . . ?
 S7A Pb4A Sb4A S8A 153.0(2) . . . . ?
 S7A Pb4A Sb4A S12A -112.2(5) . . . 2_546 ?
 S7A Sb11B Pb11B Ag4B 57(6) 1_655 . . . ?
 S7A Sb11B Pb11B Cu4B 43(4) 1_655 . . . ?
 S7A Sb11B Pb11B Ag4B' 44(6) 1_655 . . . ?
 S7A Sb11B Pb11B Sb11A -163(13) 1_655 . . . ?
 S7A Sb11B Pb11B Ag12B -21(4) 1_655 . . . ?
 S7A Sb11B Pb11B S4B 80(2) 1_655 . . . ?
 S7A Sb11B Pb11B S7B -9(17) 1_655 . . . ?
 S7A Sb11B Pb11B S14A 174.5(9) 1_655 . . . ?
 S7A Sb11B Pb11B S14B 150(15) 1_655 . . 1_655 ?
 S7B Ag4B Cu4B Pb4A 104(5) . . . 1_655 ?
 S7B Ag4B Cu4B Sb4A 117(6) . . . 1_655 ?
 S7B Ag4B Cu4B Ag4B' -14(8) . . . . ?
 S7B Ag4B Cu4B Sb8A -61(2) . . . 2_646 ?
 S7B Ag4B Cu4B Sb8B -65.2(3) . . . 2_646 ?
 S7B Ag4B Cu4B Sb9B -133.8(4) . . . 2_646 ?
 S7B Ag4B Cu4B Sb11B 49.6(6) . . . . ?
 S7B Ag4B Cu4B Pb11B 45.7(11) . . . . ?
 S7B Ag4B Cu4B Ag12B -6.2(9) . . . . ?
 S7B Ag4B Cu4B S4B 90.1(7) . . . . ?
 S7B Ag4B Cu4B S12B -108.7(9) . . . 2_646 ?
 S7B Ag4B Ag4B' Pb4A 143(5) . . . 1_655 ?
 S7B Ag4B Ag4B' Cu4B 166(8) . . . . ?
 S7B Ag4B Ag4B' Sb8B -71.0(16) . . . 2_646 ?
 S7B Ag4B Ag4B' Sb9B -127.8(12) . . . 2_646 ?
 S7B Ag4B Ag4B' Sb11B 61.0(18) . . . . ?
 S7B Ag4B Ag4B' Pb11B 54.3(19) . . . . ?
 S7B Ag4B Ag4B' Ag12B -2(5) . . . . ?
 S7B Ag4B Ag4B' S4B 100.0(15) . . . . ?
 S7B Ag4B Ag4B' S8B 153(3) . . . . ?
 S7B Ag4B Ag4B' S12B -127(3) . . . 2_646 ?
 S7B Sb11B Pb11B Ag4B 66(14) . . . . ?
 S7B Sb11B Pb11B Cu4B 52(14) . . . . ?
 S7B Sb11B Pb11B Ag4B' 53(13) . . . . ?
 S7B Sb11B Pb11B Sb11A -154(29) . . . . ?
 S7B Sb11B Pb11B Ag12B -12(12) . . . . ?
 S7B Sb11B Pb11B S4B 89(15) . . . . ?
 S7B Sb11B Pb11B S7A 9(17) . . . 1_655 ?
 S7B Sb11B Pb11B S14A -177(18) . . . . ?
 S7B Sb11B Pb11B S14B 159(6) . . . 1_655 ?
 S8A Pb4A Sb4A Ag4B -69.7(14) . . . . ?
 S8A Pb4A Sb4A Ag4B' -95(3) . . . . ?
 S8A Pb4A Sb4A Sb8A 136.56(13) . . . 2_546 ?
 S8A Pb4A Sb4A Sb9A 57.99(13) . . . 2_546 ?
 S8A Pb4A Sb4A Sb11A -112.40(17) . . . . ?
 S8A Pb4A Sb4A S4A -68.6(3) . . . . ?
 S8A Pb4A Sb4A S7A -153.0(2) . . . . ?
 S8A Pb4A Sb4A S7B -135.1(4) . . . . ?
 S8A Pb4A Sb4A S12A 94.8(4) . . . 2_546 ?
 S8B Ag4B Cu4B Pb4A -54(5) . . . 1_655 ?
 S8B Ag4B Cu4B Sb4A -41(6) . . . 1_655 ?
 S8B Ag4B Cu4B Ag4B' -172(8) . . . . ?
 S8B Ag4B Cu4B Sb8A 140.9(19) . . . 2_646 ?
 S8B Ag4B Cu4B Sb8B 137.0(5) . . . 2_646 ?
 S8B Ag4B Cu4B Sb9B 68.4(5) . . . 2_646 ?
 S8B Ag4B Cu4B Sb11B -108.1(6) . . . . ?
 S8B Ag4B Cu4B Pb11B -112.0(11) . . . . ?
 S8B Ag4B Cu4B Ag12B -164.0(3) . . . . ?
 S8B Ag4B Cu4B S4B -67.7(9) . . . . ?
 S8B Ag4B Cu4B S12B 93.5(10) . . . 2_646 ?
 S8B Ag4B Ag4B' Pb4A -10(8) . . . 1_655 ?
 S8B Ag4B Ag4B' Cu4B 12(11) . . . . ?
 S8B Ag4B Ag4B' Sb8B 136(3) . . . 2_646 ?
 S8B Ag4B Ag4B' Sb9B 79(4) . . . 2_646 ?
 S8B Ag4B Ag4B' Sb11B -92(5) . . . . ?
 S8B Ag4B Ag4B' Pb11B -99(5) . . . . ?
 S8B Ag4B Ag4B' Ag12B -155(3) . . . . ?
 S8B Ag4B Ag4B' S4B -53(5) . . . . ?
 S8B Ag4B Ag4B' S7B -153(3) . . . . ?
 S8B Ag4B Ag4B' S12B 79(5) . . . 2_646 ?
 S12A Pb4A Sb4A Ag4B -164.6(18) 2_546 . . . ?
 S12A Pb4A Sb4A Ag4B' 170(3) 2_546 . . . ?
 S12A Pb4A Sb4A Sb8A 41.7(4) 2_546 . . 2_546 ?
 S12A Pb4A Sb4A Sb9A -36.8(4) 2_546 . . 2_546 ?
 S12A Pb4A Sb4A Sb11A 152.8(5) 2_546 . . . ?
 S12A Pb4A Sb4A S4A -163.4(6) 2_546 . . . ?
 S12A Pb4A Sb4A S7A 112.2(5) 2_546 . . . ?
 S12A Pb4A Sb4A S7B 130.1(7) 2_546 . . . ?
 S12A Pb4A Sb4A S8A -94.8(4) 2_546 . . . ?
 S12B Pb4A Sb4A Ag4B -166.0(12) 2_546 . . . ?
 S12B Pb4A Sb4A Ag4B' 168(3) 2_546 . . . ?
 S12B Pb4A Sb4A Sb8A 40.3(3) 2_546 . . 2_546 ?
 S12B Pb4A Sb4A Sb9A -38.3(3) 2_546 . . 2_546 ?
 S12B Pb4A Sb4A Sb11A 151.30(17) 2_546 . . . ?
 S12B Pb4A Sb4A S4A -164.9(2) 2_546 . . . ?
 S12B Pb4A Sb4A S7A 110.7(3) 2_546 . . . ?
 S12B Pb4A Sb4A S7B 128.6(4) 2_546 . . . ?
 S12B Pb4A Sb4A S8A -96.3(3) 2_546 . . . ?
 S12B Pb4A Sb4A S12A -1.5(6) 2_546 . . 2_546 ?
 S12B Ag4B Cu4B Pb4A -147(5) 2_646 . . 1_655 ?
 S12B Ag4B Cu4B Sb4A -134(7) 2_646 . . 1_655 ?
 S12B Ag4B Cu4B Ag4B' 95(8) 2_646 . . . ?
 S12B Ag4B Cu4B Sb8A 47.4(17) 2_646 . . 2_646 ?
 S12B Ag4B Cu4B Sb8B 43.5(9) 2_646 . . 2_646 ?
 S12B Ag4B Cu4B Sb9B -25.1(11) 2_646 . . 2_646 ?
 S12B Ag4B Cu4B Sb11B 158.4(13) 2_646 . . . ?
 S12B Ag4B Cu4B Pb11B 154.5(15) 2_646 . . . ?
 S12B Ag4B Cu4B Ag12B 102.5(12) 2_646 . . . ?
 S12B Ag4B Cu4B S4B -161.1(15) 2_646 . . . ?
 S12B Ag4B Ag4B' Pb4A -90(5) 2_646 . . 1_655 ?
 S12B Ag4B Ag4B' Cu4B -67(7) 2_646 . . . ?
 S12B Ag4B Ag4B' Sb8B 56.2(16) 2_646 . . 2_646 ?
 S12B Ag4B Ag4B' Sb9B -1(4) 2_646 . . 2_646 ?
 S12B Ag4B Ag4B' Sb11B -172(4) 2_646 . . . ?
 S12B Ag4B Ag4B' Pb11B -178(4) 2_646 . . . ?
 S12B Ag4B Ag4B' Ag12B 126(7) 2_646 . . . ?
 S12B Ag4B Ag4B' S4B -133(3) 2_646 . . . ?
 S12B Ag4B Ag4B' S7B 127(3) 2_646 . . . ?
 S12B Ag4B Ag4B' S8B -79(5) 2_646 . . . ?
 S12B Cu4B Ag4B' Pb4A -155(10) 2_646 . . 1_655 ?
 S12B Cu4B Ag4B' Ag4B 87(7) 2_646 . . . ?
 S12B Cu4B Ag4B' Sb8B -30(3) 2_646 . . 2_646 ?
 S12B Cu4B Ag4B' Sb9B 35.9(16) 2_646 . . 2_646 ?
 S12B Cu4B Ag4B' Sb11B -160.9(10) 2_646 . . . ?
 S12B Cu4B Ag4B' Pb11B -160.4(15) 2_646 . . . ?
 S12B Cu4B Ag4B' Ag12B -101.0(14) 2_646 . . . ?
 S12B Cu4B Ag4B' S4B 159.9(17) 2_646 . . . ?
 S12B Cu4B Ag4B' S7B -117(6) 2_646 . . . ?
 S12B Cu4B Ag4B' S8B 93.2(14) 2_646 . . . ?
 S14A Sb11B Pb11B Ag4B -117(7) . . . . ?
 S14A Sb11B Pb11B Cu4B -131(5) . . . . ?
 S14A Sb11B Pb11B Ag4B' -130(6) . . . . ?
 S14A Sb11B Pb11B Sb11A 22(13) . . . . ?
 S14A Sb11B Pb11B Ag12B 165(5) . . . . ?
 S14A Sb11B Pb11B S4B -95(3) . . . . ?
 S14A Sb11B Pb11B S7A -174.5(9) . . . 1_655 ?
 S14A Sb11B Pb11B S7B 177(18) . . . . ?
 S14A Sb11B Pb11B S14B -24(16) . . . 1_655 ?
 S14B Sb11B Pb11B Ag4B 160(4) 3_666 . . . ?
 S14B Sb11B Pb11B Ag4B -93(14) 1_655 . . . ?
 S14B Sb11B Pb11B Cu4B 145.8(17) 3_666 . . . ?
 S14B Sb11B Pb11B Cu4B -107(13) 1_655 . . . ?
 S14B Sb11B Pb11B Ag4B' 147(3) 3_666 . . . ?
 S14B Sb11B Pb11B Ag4B' -106(13) 1_655 . . . ?
 S14B Sb11B Pb11B Sb11A -61(16) 3_666 . . . ?
 S14B Sb11B Pb11B Sb11A 47(26) 1_655 . . . ?
 S14B Sb11B Pb11B Ag12B 82(3) 3_666 . . . ?
 S14B Sb11B Pb11B Ag12B -171(11) 1_655 . . . ?
 S14B Sb11B Pb11B S4B -70(13) 1_655 . . . ?
 S14B Sb11B Pb11B S4B -177.7(4) 3_666 . . . ?
 S14B Sb11B Pb11B S7A -150(15) 1_655 . . 1_655 ?
 S14B Sb11B Pb11B S7A 102(2) 3_666 . . 1_655 ?
 S14B Sb11B Pb11B S7B -159(6) 1_655 . . . ?
 S14B Sb11B Pb11B S7B 94(15) 3_666 . . . ?
 S14B Sb11B Pb11B S14A -83(3) 3_666 . . . ?
 S14B Sb11B Pb11B S14A 24(16) 1_655 . . . ?
 S14B Sb11B Pb11B S14B -107(14) 3_666 . . 1_655 ?

_shelx_res_file
;
    owy_c1_twin1_hklf4.res created by SHELXL-2014/7

TITL
REM UNIT 11.06 0.37 40.91 112 43.56
REM EADP Pb4A Pb4b
CELL 0.71073 8.188172 27.264079 22.867926 90 90.2828 90
ZERR 4 0.000283 0.000727 0.000701 0 0.003 0
LATT 1
SYMM 0.5-X,0.5+Y,0.5-Z
SFAC Ag Cu Pb S Sb
UNIT 11.21 0.79 39.09 112 44.91
EADP Pb4A Sb4A
EADP Sb5A Pb5A
EADP Sb5B Pb5B
EADP Sb6A Pb6A
EADP Pb6B Sb6B
EADP SbAA PbAA
EADP SbAB PbAB
EADP SbBA PbBA
EADP SbBB PbBB
EADP Cu4B Ag4C
EXYZ Sb5A Pb5A
EXYZ Sb5B Pb5B
EXYZ Sb6A Pb6A
EXYZ Pb6B Sb6B
EXYZ SbAA PbAA
EXYZ SbAB PbAB
EXYZ SbBA PbBA
SUMP 1 0.00001 1 11 1 12 1 13

L.S. 10
PLAN  28
TEMP 25
CONF
CONN 12 3.9 $Pb
CONN 12 3.9 $Sb
CONN 12 3.9 $Ag
list 4
MORE -1
fmap 2 53
acta 60
SHEL 99 0.7
OMIT 8 -6 -3
OMIT 8 6 -3
OMIT 6 6 1
OMIT -2 7 6
REM <olex2.extras>
REM <HklSrc "%./Owy_c1_twin1_hklf5.hkl">
REM </olex2.extras>

WGHT    0.050600  282.610413
BASF   0.33279
FVAR       0.02402   0.73564   0.76150   0.96541   0.95362   0.95365   0.95959
FVAR       0.98001   0.93559   0.97638   0.69959   0.19771   0.10269
PB1A  3    0.138090    0.541961    0.711292    11.00000    0.02373    0.02572 =
         0.03075   -0.00253   -0.00050    0.00114
PB1B  3    0.639072    0.539985    0.712507    11.00000    0.02469    0.02545 =
         0.03185   -0.00428    0.00123   -0.00141
PB2A  3    0.132001    0.638421    0.865307    11.00000    0.02197    0.03249 =
         0.02037   -0.00156    0.00054   -0.00162
PB2B  3    0.637766    0.639314    0.865086    11.00000    0.02300    0.03018 =
         0.02138   -0.00143   -0.00035    0.00293
PB3A  3    0.136097    0.701011    0.684246    11.00000    0.02250    0.02589 =
         0.02616    0.00706    0.00017   -0.00121
PB3B  3    0.634273    0.698407    0.679957    11.00000    0.02266    0.02566 =
         0.02870    0.00713    0.00062   -0.00014
PB4A  3    0.143069    0.395762    0.701563    31.00000    0.04907    0.03279 =
         0.03886   -0.00768    0.00073    0.00001
SB4A  5    0.323003    0.382818    0.708218   -31.00000    0.04907    0.03279 =
         0.03886   -0.00768    0.00073    0.00001
AG4B  1    0.698825    0.396289    0.709596   111.00000    0.12789    0.03628 =
         0.03918    0.00761    0.00664   -0.03211
CU4B  2    0.872356    0.381256    0.705863   121.00000    0.07925
AG4C  1    0.771351    0.383282    0.692779   131.00000    0.07925
SB5A  5    0.383745    0.497047    0.867258    61.00000    0.03130    0.01662 =
         0.01610    0.00084    0.00127   -0.00116
PB5A  3    0.383745    0.497047    0.867258   -61.00000    0.03130    0.01662 =
         0.01610    0.00084    0.00127   -0.00116
SB5B  5    0.876881    0.492909    0.863048    41.00000    0.02018    0.02015 =
         0.01561    0.00206   -0.00015    0.00162
PB5B  3    0.876881    0.492909    0.863048   -41.00000    0.02018    0.02015 =
         0.01561    0.00206   -0.00015    0.00162
SB6A  5    0.383580    0.575214    1.007942    81.00000    0.01672    0.01798 =
         0.01486   -0.00054   -0.00041   -0.00037
PB6A  3    0.383580    0.575214    1.007942   -81.00000    0.01672    0.01798 =
         0.01486   -0.00054   -0.00041   -0.00037
PB6B  3    0.884373    0.577518    1.016512    21.00000    0.01882    0.02610 =
         0.01883   -0.00270    0.00182   -0.00119
SB6B  5    0.884373    0.577518    1.016512   -21.00000    0.01882    0.02610 =
         0.01883   -0.00270    0.00182   -0.00119
PB7A  3    0.129780    0.715487    1.025261    11.00000    0.01983    0.02208 =
         0.01910    0.00278    0.00115   -0.00043
PB7B  3    0.636210    0.714590    1.024066    11.00000    0.02058    0.02191 =
         0.02142    0.00248    0.00110   -0.00042
SB8A  5    0.389501    0.771145    0.829489    11.00000    0.02173    0.01300 =
         0.01806    0.00156    0.00159   -0.00107
SB8B  5    0.894665    0.775162    0.821429    11.00000    0.02507    0.01666 =
         0.01422   -0.00145   -0.00030    0.00119
SB9A  5    0.387362    0.844208    0.658147    11.00000    0.01777    0.01639 =
         0.01511   -0.00030    0.00180    0.00122
SB9B  5    0.886695    0.836246    0.670415    11.00000    0.01865    0.01516 =
         0.01732    0.00134    0.00237   -0.00104
SBAA  5    0.387447    0.610276    0.559112    51.00000    0.02370    0.01912 =
         0.01933   -0.00268    0.00054   -0.00066
PBAA  3    0.387447    0.610276    0.559112   -51.00000    0.02370    0.01912 =
         0.01933   -0.00268    0.00054   -0.00066
SBAB  5    0.895151    0.602931    0.561800    71.00000    0.03089    0.02097 =
         0.01588    0.00002    0.00080   -0.00060
PBAB  3    0.895151    0.602931    0.561800   -71.00000    0.03089    0.02097 =
         0.01588    0.00002    0.00080   -0.00060
SBBA  5    0.411982    0.451004    0.579277    91.00000    0.04931    0.04125 =
         0.02986   -0.00504   -0.00019    0.01660
PBBA  3    0.411982    0.451004    0.579277   -91.00000    0.04931    0.04125 =
         0.02986   -0.00504   -0.00019    0.01660
SBBB  5    0.889373    0.464155    0.575913   101.00000    0.02183    0.02031 =
         0.02226   -0.00302    0.00377   -0.00491
PBBB  3    0.826662    0.456173    0.580450  -101.00000    0.02183    0.02031 =
         0.02226   -0.00302    0.00377   -0.00491
AGCA  1    0.375830    0.331317    0.560071    11.00000    0.06995    0.04290 =
         0.04039    0.00794    0.00435   -0.00325
AGCB  1    0.868269    0.337508    0.561872    11.00000    0.07048    0.03170 =
         0.02826    0.00545   -0.00156   -0.00420
S1A   4    0.385618    0.569637    0.806438    11.00000    0.01519    0.01237 =
         0.01928   -0.00088   -0.00386   -0.00107
S1B   4    0.882098    0.571185    0.811275    11.00000    0.01282    0.01303 =
         0.02047    0.00020    0.00012    0.00173
S2A   4    0.388058    0.692242    0.779882    11.00000    0.02079    0.01586 =
         0.01414   -0.00449   -0.00021   -0.00145
S2B   4    0.886393    0.692132    0.782332    11.00000    0.01714    0.01576 =
         0.01891    0.00044    0.00100   -0.00295
S3A   4    0.884850    0.617800    0.666073    11.00000    0.01742    0.01458 =
         0.01640   -0.00043    0.00408   -0.00051
S3B   4    0.386995    0.616041    0.665465    11.00000    0.01562    0.01495 =
         0.01413    0.00004    0.00056    0.00117
S4A   4    0.379412    0.466715    0.685300    11.00000    0.02147    0.02163 =
         0.02080   -0.00022    0.00128   -0.00338
S4B   4    0.895863    0.464762    0.684230    11.00000    0.02770    0.02134 =
         0.01546    0.00008    0.00054    0.00107
S5A   4    0.383548    0.657426    0.962983    11.00000    0.01403    0.01157 =
         0.02183   -0.00044    0.00032    0.00022
S5B   4    0.884185    0.659563    0.955152    11.00000    0.01428    0.02101 =
         0.01229   -0.00249    0.00097    0.00365
S6A   4    0.384903    0.760883    0.617890    11.00000    0.01085    0.01483 =
         0.01782    0.00112   -0.00120    0.00157
S6B   4    0.883492    0.759142    0.613934    11.00000    0.02315    0.01277 =
         0.01408   -0.00146   -0.00169    0.00264
S7A   4    0.138951    0.384452    0.589733    11.00000    0.03913    0.02920 =
         0.05427   -0.00385    0.01011   -0.00145
S7B   4    0.603948    0.382079    0.601676    11.00000    0.02003    0.02398 =
         0.04700   -0.00684    0.00312    0.00225
S8A   4    0.121528    0.461283    0.809973    11.00000    0.02341    0.01427 =
         0.01699   -0.00094    0.00104   -0.00193
S8B   4    0.644064    0.459541    0.806273    11.00000    0.01979    0.02021 =
         0.02033    0.00109    0.00037   -0.00018
S9A   4    0.162014    0.545467    0.943359    11.00000    0.02560    0.02182 =
         0.01918   -0.00018   -0.00721   -0.00142
S9B   4    0.610323    0.545516    0.945746    11.00000    0.02052    0.02246 =
         0.01758   -0.00440   -0.00167    0.00195
S10A  4    0.114310    0.627886    1.092641    11.00000    0.01692    0.01678 =
         0.02046   -0.00202   -0.00170    0.00125
S10B  4    0.661223    0.627577    1.090515    11.00000    0.01678    0.02096 =
         0.02082    0.00183   -0.00132   -0.00123
S11A  4    0.156988    0.751713    0.894230    11.00000    0.02808    0.02365 =
         0.01943    0.00516    0.00401    0.00263
S11B  4    0.620925    0.752237    0.894720    11.00000    0.02796    0.01585 =
         0.01476    0.00035   -0.00231   -0.00173
S12A  4    0.108864    0.806205    0.740906    11.00000    0.01912    0.02130 =
         0.01717    0.00357   -0.00238   -0.00282
S12B  4    0.670020    0.811996    0.742470    11.00000    0.01636    0.03421 =
         0.02400    0.00441    0.00719    0.00362
S13A  4    0.142213    0.666015    0.549392    11.00000    0.02025    0.01815 =
         0.01755   -0.00141    0.00152    0.00270
S13B  4    0.612467    0.669806    0.546467    11.00000    0.02401    0.01937 =
         0.02604    0.00277    0.00945   -0.00286
S14A  4    0.649347    0.525382    0.577123    11.00000    0.01971    0.02746 =
         0.02941   -0.00538   -0.00418    0.01093
S14B  4    0.104798    0.529523    0.572270    11.00000    0.01882    0.01550 =
         0.02709    0.00192   -0.00287   -0.00248
HKLF 5

REM
REM R1 =  0.0655 for   15639 Fo > 4sig(Fo)  and  0.1009 for all   22895 data
REM    495 parameters refined using      1 restraints

END

WGHT      0.0506    282.9237

REM Highest difference peak  2.219,  deepest hole -4.447,  1-sigma level  0.476
Q1    1   0.0160  0.3973  0.7000  11.00000  0.05    2.22
Q2    1   0.0501  0.7008  0.6756  11.00000  0.05    2.22
Q3    1   0.5614  0.6394  0.8583  11.00000  0.05    2.21
Q4    1   0.5634  0.5410  0.7036  11.00000  0.05    2.20
Q5    1   0.5580  0.6996  0.6782  11.00000  0.05    2.14
Q6    1   0.5514  0.7188  1.0200  11.00000  0.05    2.01
Q7    1   0.0749  0.6393  0.8431  11.00000  0.05    1.94
Q8    1   0.9070  0.5978  1.0177  11.00000  0.05    1.91
Q9    1   0.3106  0.4624  0.5684  11.00000  0.05    1.91
Q10   1   0.1558  0.7375  1.0175  11.00000  0.05    1.88
Q11   1   0.4063  0.5989  1.0195  11.00000  0.05    1.80
Q12   1   0.5496  0.3996  0.7129  11.00000  0.05    1.79
Q13   1   0.8035  0.5819  1.0010  11.00000  0.05    1.76
Q14   1   0.9243  0.3375  0.6384  11.00000  0.05    1.70
Q15   1   0.1646  0.6569  0.8612  11.00000  0.05    1.70
Q16   1   0.0638  0.5395  0.7025  11.00000  0.05    1.67
Q17   1   0.9237  0.4208  0.5839  11.00000  0.05    1.67
Q18   1   0.3407  0.3988  0.7393  11.00000  0.05    1.65
Q19   1   0.6596  0.4848  0.8016  11.00000  0.05    1.64
Q20   1   0.0413  0.7196  1.0186  11.00000  0.05    1.63
Q21   1   0.8204  0.6070  0.5379  11.00000  0.05    1.61
Q22   1   0.8047  0.8429  0.6625  11.00000  0.05    1.61
Q23   1   0.2981  0.7770  0.8197  11.00000  0.05    1.60
Q24   1   0.8886  0.5579  0.8414  11.00000  0.05    1.59
Q25   1   0.7532  0.5161  0.8819  11.00000  0.05    1.57
Q26   1   0.6387  0.2983  0.5218  11.00000  0.05    1.55
Q27   1   0.3663  0.8181  0.8809  11.00000  0.05    1.52
Q28   1   0.6692  0.6987  1.1036  11.00000  0.05    1.51
;
_shelx_res_checksum                64373
_shelx_hkl_file
;
   0   0  -4 14.8549 0.48652   1
   0  -4   2 37.2008 2.63186  -2
   0   0   4 37.2008 2.63186   1
   0   0  -6 485.984 2.91184   1
   0  -6   3 944.539 8.69701  -2
   0   0   6 944.539 8.69701   1
   0   0   8 561.624 7.82737   1
   0   8  -4 1038.29 5.28320  -2
   0   0  -8 1038.29 5.28320   1
   0   0  10 15.8525 0.84682   1
   0  13  -6 274.106 4.08550  -2
   0   0 -12 274.106 4.08550   1
   0  15  -7 99.0091 3.87829  -2
   0   0 -14 99.0091 3.87829   1
   0  17  -8 95.4613 2.70660  -2
   0   0 -16 95.4613 2.70660   1
   0  19  -9 65.9471 2.53137  -2
   0   0 -18 65.9471 2.53137   1
   0   0 -20 163.069 5.18057   1
   0   0 -22 2.46980 2.09373   1
   0 -23  10 2.36764 1.06668  -2
   0   0  22 2.36764 1.06668   1
   0   0 -24 10.7289 2.37256   1
   0 -25  11 9.53202 1.16366  -2
   0   0  24 9.53202 1.16366   1
   0  27 -12 280.179 7.23355  -2
   0   0 -26 280.179 7.23355   1
   0  29 -13 5.00166 3.35092  -2
   0   0 -28 5.00166 3.35092   1
   0  -1  -3 42.5439 1.48546   1
   0  -3   2 56.8861 2.10878  -2
   0  -1   3 56.8861 2.10878   1
   0   1  -4 0.09811 0.41293   1
   0  -4   3 1.01928 1.72256  -2
   0  -1   4 1.01928 1.72256   1
   0   5  -1 14.3074 1.61658  -2
   0  -1  -4 14.3074 1.61658   1
   0   1  -5 20.6531 1.48179   1
   0  -5   3 63.7416 2.88995  -2
   0  -1   5 63.7416 2.88995   1
   0  -6   2 74.8585 3.15399  -2
   0   1   5 74.8585 3.15399   1
   0   1  -6 289.669 2.63886   1
   0  -6   4 440.671 5.69902  -2
   0  -1   6 440.671 5.69902   1
   0  -7   2 339.802 5.26897  -2
   0   1   6 339.802 5.26897   1
   0  -1  -7 2243.76 10.1278   1
   0  -7   4 3067.83 10.6322  -2
   0  -1   7 3067.83 10.6322   1
   0  -1   8 233.715 2.57856   1
   0   9  -3 397.787 3.56214  -2
   0  -1  -8 397.787 3.56214   1
   0  -1  -9 67.1752 1.51251   1
   0  -9   5 123.598 2.99571  -2
   0  -1   9 123.598 2.99571   1
   0  -1  10 1.10431 0.65104   1
   0 -11   4 20.4883 1.33320  -2
   0   1  10 20.4883 1.33320   1
   0  -1 -11 72.8621 1.40339   1
   0  11  -6 141.997 3.86996  -2
   0   1 -11 141.997 3.86996   1
   0   1 -12 298.800 3.16252   1
   0  13  -5 448.104 5.20627  -2
   0  -1 -12 448.104 5.20627   1
   0  -1 -13 3.94903 0.69661   1
   0  13  -7 5.62146 1.80236  -2
   0   1 -13 5.62146 1.80236   1
   0  14  -7 392.903 6.72094  -2
   0   1 -14 392.903 6.72094   1
   0  15  -6 223.388 4.30273  -2
   0  -1 -14 223.388 4.30273   1
   0  15  -8 28.6263 2.92268  -2
   0   1 -15 28.6263 2.92268   1
   0  16  -6 18.7612 1.90524  -2
   0  -1 -15 18.7612 1.90524   1
   0  16  -8 134.826 3.31128  -2
   0   1 -16 134.826 3.31128   1
   0  17  -7 34.1741 2.31482  -2
   0  -1 -16 34.1741 2.31482   1
   0  17  -9 3.73316 2.30940  -2
   0   1 -17 3.73316 2.30940   1
   0  18  -7 5.08206 1.74057  -2
   0  -1 -17 5.08206 1.74057   1
   0  18  -9 34.3602 2.08059  -2
   0   1 -18 34.3602 2.08059   1
   0  19  -8 81.2052 2.86465  -2
   0  -1 -18 81.2052 2.86465   1
   0   1 -19 122.604 4.40748   1
   0  20  -8 139.244 4.93957  -2
   0  -1 -19 139.244 4.93957   1
   0  -1 -20 24.9053 2.58610   1
   0  20 -10 19.6858 2.98009  -2
   0   1 -20 19.6858 2.98009   1
   0  22  -9 105.007 4.57175  -2
   0  -1 -21 105.007 4.57175   1
   0  22 -11 80.9567 2.53441  -2
   0   1 -21 80.9567 2.53441   1
   0   1 -22 3.44378 1.98678   1
   0 -23  11 3.36018 1.19680  -2
   0  -1  22 3.36018 1.19680   1
   0  24 -10 17.6418 1.66404  -2
   0  -1 -22 17.6418 1.66404   1
   0  -1 -23 0.75303 1.86736   1
   0  24 -12 4.18037 1.16742  -2
   0   1 -23 4.18037 1.16742   1
   0 -25  10 7.21566 1.11559  -2
   0   1  23 7.21566 1.11559   1
   0  25 -12 43.6552 1.59423  -2
   0   1 -24 43.6552 1.59423   1
   0  26 -11 49.0128 1.42435  -2
   0  -1 -24 49.0128 1.42435   1
   0  26 -13 34.6040 3.83264  -2
   0   1 -25 34.6040 3.83264   1
   0  27 -11 5.59138 1.70169  -2
   0  -1 -25 5.59138 1.70169   1
   0  27 -13 5.77073 3.33440  -2
   0   1 -26 5.77073 3.33440   1
   0  28 -12 48.8676 4.35932  -2
   0  -1 -26 48.8676 4.35932   1
   0  28 -14 43.1959 4.29307  -2
   0   1 -27 43.1959 4.29307   1
   0  29 -12 26.2259 4.06037  -2
   0  -1 -27 26.2259 4.06037   1
   0  29 -14 1.25566 3.42292  -2
   0   1 -28 1.25566 3.42292   1
   0  30 -13 7.67972 3.45170  -2
   0  -1 -28 7.67972 3.45170   1
   0   2  -3 0.77106 0.35406   1
   0   2  -3 2.21823 0.71859  -2
   0   2  -3 2.21823 0.71859   1
   0   4   0 0.67527 1.90850  -2
   0  -2  -3 0.67527 1.90850   1
   0   2  -4 0.34750 0.35036   1
   0  -3   3 1.57566 0.39352  -2
   0  -2   4 1.57566 0.39352   1
   0  -4   4 99.9336 1.24576  -2
   0  -2   5 99.9336 1.24576   1
   0   6  -1 125.326 5.09517  -2
   0  -2  -5 125.326 5.09517   1
   0  -2   6 300.647 1.99563   1
   0  -5   4 292.641 4.71494  -2
   0  -2   6 292.641 4.71494   1
   0   2  -7 5.17648 0.72372   1
   0   8  -2 4.63968 2.74683  -2
   0  -2  -7 4.63968 2.74683   1
   0  -2  -8 2.65249 0.37727   1
   0   7  -5 58.3280 1.54119  -2
   0   2  -8 58.3280 1.54119   1
   0   2  -9 19.2415 1.05956   1
   0  10  -3 18.6693 2.68724  -2
   0  -2  -9 18.6693 2.68724   1
   0   2 -10 65.6844 1.23616   1
   0  -2 -11 14.4197 1.49091   1
   0  11  -7 53.8172 2.41002  -2
   0   2 -11 53.8172 2.41002   1
   0  -2 -12 80.6861 3.35587   1
   0  12  -7 252.258 4.30343  -2
   0   2 -12 252.258 4.30343   1
   0  14  -4 82.9702 1.72115  -2
   0  -2 -12 82.9702 1.72115   1
   0  15  -5 525.227 4.71272  -2
   0  -2 -13 525.227 4.71272   1
   0  16  -5 1128.25 8.11228  -2
   0  -2 -14 1128.25 8.11228   1
   0  17  -6 155.907 3.35058  -2
   0  -2 -15 155.907 3.35058   1
   0  18  -6 2.59431 1.54818  -2
   0  -2 -16 2.59431 1.54818   1
   0  19  -7 60.3268 2.70471  -2
   0  -2 -17 60.3268 2.70471   1
   0  20  -7 24.5803 2.48183  -2
   0  -2 -18 24.5803 2.48183   1
   0  -2 -19 7.56830 2.08725   1
   0 -20  11 129.703 3.12066  -2
   0  -2  20 129.703 3.12066   1
   0  22  -8 108.657 6.18646  -2
   0  -2 -20 108.657 6.18646   1
   0  -2 -21 80.6337 3.95460   1
   0 -21  11 160.705 2.88064  -2
   0  -2  21 160.705 2.88064   1
   0 -22  12 37.5832 2.03835  -2
   0  -2  22 37.5832 2.03835   1
   0  24  -9 6.60315 3.06796  -2
   0  -2 -22 6.60315 3.06796   1
   0  -2 -23 36.6873 3.14314   1
   0 -23  12 57.1676 1.94604  -2
   0  -2  23 57.1676 1.94604   1
   0 -24  13 55.8020 2.06336  -2
   0  -2  24 55.8020 2.06336   1
   0  26 -10 49.0112 1.83514  -2
   0  -2 -24 49.0112 1.83514   1
   0  27 -10 1.77286 3.17609  -2
   0  -2 -25 1.77286 3.17609   1
   0  28 -11 0.62760 3.19771  -2
   0  -2 -26 0.62760 3.19771   1
   0  29 -11 28.6019 3.95813  -2
   0  -2 -27 28.6019 3.95813   1
   0  30 -12 1.95326 3.17191  -2
   0  -2 -28 1.95326 3.17191   1
   0  -3  -2 37.6322 0.99015   1
   0  -1   3 52.6625 1.52261  -2
   0  -3   2 52.6625 1.52261   1
   0   3  -3 2.31882 0.66667   1
   0   2  -4 3.14130 0.87968  -2
   0   3  -3 3.14130 0.87968   1
   0   5   1 9.79943 1.70529  -2
   0  -3  -3 9.79943 1.70529   1
   0   3  -4 1.16017 0.81336   1
   0  -3   4 1.94578 1.03385  -2
   0  -3   4 1.94578 1.03385   1
   0  -3  -5-1.00748 0.47656   1
   0  -4   5 69.7404 1.51177  -2
   0  -3   5 69.7404 1.51177   1
   0  -3  -6 12.5021 2.02978   1
   0  -5   5 27.4101 1.43744  -2
   0  -3   6 27.4101 1.43744   1
   0   3  -7 20.6441 0.75192   1
   0   9  -1 28.0756 3.29485  -2
   0  -3  -7 28.0756 3.29485   1
   0  -3  -8 6.08673 1.97813   1
   0  -7   6 16.5113 1.35090  -2
   0  -3   8 16.5113 1.35090   1
   0   3  -9 277.151 3.05818   1
   0  11  -2 444.818 10.8858  -2
   0  -3  -9 444.818 10.8858   1
   0  -3 -10 17.7731 0.61254   1
   0   9  -7 20.5373 1.50926  -2
   0   3 -10 20.5373 1.50926   1
   0  13  -3 165.068 2.71705  -2
   0  -3 -11 165.068 2.71705   1
   0   3  12 59.6483 1.53216   1
   0  15  -4 209.505 2.51914  -2
   0  -3 -13 209.505 2.51914   1
   0  -3 -14 41.2007 2.05665   1
   0  16  -4 110.536 2.22248  -2
   0  -3 -14 110.536 2.22248   1
   0  17  -5 52.3045 1.99968  -2
   0  -3 -15 52.3045 1.99968   1
   0  18  -5 40.7746 2.32901  -2
   0  -3 -16 40.7746 2.32901   1
   0  19  -6 432.024 6.72905  -2
   0  -3 -17 432.024 6.72905   1
   0  20  -6 19.4643 2.21179  -2
   0  -3 -18 19.4643 2.21179   1
   0  21  -7 9.71474 2.77378  -2
   0  -3 -19 9.71474 2.77378   1
   0 -20  12 294.244 4.16261  -2
   0  -3  20 294.244 4.16261   1
   0  22  -7 349.204 7.78602  -2
   0  -3 -20 349.204 7.78602   1
   0  -3 -21 119.836 4.77932   1
   0 -21  12 108.130 2.73781  -2
   0  -3  21 108.130 2.73781   1
   0 -22  13 67.7312 2.09699  -2
   0  -3  22 67.7312 2.09699   1
   0  24  -8 8.62355 3.02390  -2
   0  -3 -22 8.62355 3.02390   1
   0 -23  13 16.5344 1.48972  -2
   0  -3  23 16.5344 1.48972   1
   0 -26   9 13.4438 1.82530  -2
   0   3  23 13.4438 1.82530   1
   0  -3 -24 51.5776 3.61526   1
   0 -24  14 50.7726 1.49270  -2
   0  -3  24 50.7726 1.49270   1
   0 -27   9 47.9760 1.35900  -2
   0   3  24 47.9760 1.35900   1
   0  28 -10 28.9622 3.96597  -2
   0  -3 -25 28.9622 3.96597   1
   0  29 -10 76.7448 5.11271  -2
   0  -3 -26 76.7448 5.11271   1
   0  30 -11 23.0599 3.86618  -2
   0  -3 -27 23.0599 3.86618   1
   0  31 -11 5.63987 3.47353  -2
   0  -3 -28 5.63987 3.47353   1
   0  -2  -3 1.78255 0.43356  -2
   0   4   0 1.78255 0.43356   1
   0   4  -1 3.04604 0.44737   1
   0   4  -2 37.3663 1.35955   1
   0   0   4 46.6869 1.43397  -2
   0  -4   2 46.6869 1.43397   1
   0   4   2 64.4101 1.48579  -2
   0  -4  -2 64.4101 1.48579   1
   0  -4  -3 1.45353 0.91706   1
   0  -1   4 2.17933 0.90842  -2
   0  -4   3 2.17933 0.90842   1
   0  -2   5 72.0488 1.92120  -2
   0  -4   4 72.0488 1.92120   1
   0   6   1 36.0356 2.62589  -2
   0  -4  -4 36.0356 2.62589   1
   0   4  -5 152.565 1.75616   1
   0  -3   5 154.813 3.14758  -2
   0  -4   5 154.813 3.14758   1
   0   4  -6 18.2308 1.45907   1
   0  -4   6 25.7670 1.82338  -2
   0  -4   6 25.7670 1.82338   1
   0   8   0 24.3908 2.79723  -2
   0  -4  -6 24.3908 2.79723   1
   0  -4  -7 7.70411 1.05029   1
   0  -5   6 28.9969 1.33660  -2
   0  -4   7 28.9969 1.33660   1
   0   4  -8 2.66795 0.59417   1
   0  10  -1 0.38147 2.38668  -2
   0  -4  -8 0.38147 2.38668   1
   0  -4   9 38.6157 1.36158   1
   0  12  -2 217.785 3.84761  -2
   0  -4 -10 217.785 3.84761   1
   0  -4 -11 24.9255 0.64244   1
   0  13  -2 45.1059 2.42571  -2
   0  -4 -11 45.1059 2.42571   1
   0  -4 -12 1.54438 0.87768   1
   0  14  -3 13.6173 0.86554  -2
   0  -4 -12 13.6173 0.86554   1
   0   4  13 30.4515 1.03657   1
   0  16  -3 25.1824 1.02057  -2
   0  -4 -13 25.1824 1.02057   1
   0   4  14 115.529 1.41397   1
   0  17  -4 119.349 2.87233  -2
   0  -4 -14 119.349 2.87233   1
   0  18  -4 16.6681 1.27409  -2
   0  -4 -15 16.6681 1.27409   1
   0  19  -5 21.1977 2.28216  -2
   0  -4 -16 21.1977 2.28216   1
   0  20  -5 187.446 4.46807  -2
   0  -4 -17 187.446 4.46807   1
   0  -4 -18 25.8698 1.71065   1
   0 -17  12 36.9682 1.82141  -2
   0  -4  18 36.9682 1.82141   1
   0  21  -6 57.0870 3.92316  -2
   0  -4 -18 57.0870 3.92316   1
   0 -18  12 31.3843 1.95848  -2
   0  -4  19 31.3843 1.95848   1
   0  22  -6 38.9161 4.44906  -2
   0  -4 -19 38.9161 4.44906   1
   0  -4 -20 138.581 5.16680   1
   0 -19  12 133.962 3.05541  -2
   0  -4  20 133.962 3.05541   1
   0 -20  13 116.398 3.35062  -2
   0  -4  21 116.398 3.35062   1
   0  24  -7 150.623 7.42431  -2
   0  -4 -21 150.623 7.42431   1
   0  -4 -22-0.15785 2.18555   1
   0 -21  13 1.23044 1.26437  -2
   0  -4  22 1.23044 1.26437   1
   0  22 -14 121.804 3.68347  -2
   0   4 -23 121.804 3.68347   1
   0  26  -8 119.096 2.36566  -2
   0  -4 -23 119.096 2.36566   1
   0  -4 -24 2.59589 2.19850   1
   0  23 -14 16.6996 1.18365  -2
   0   4 -24 16.6996 1.18365   1
   0 -27   8 1.19433 0.70479  -2
   0   4  24 1.19433 0.70479   1
   0  28  -9 6.92559 3.53804  -2
   0  -4 -25 6.92559 3.53804   1
   0  -4 -26 7.00659 2.36785   1
   0  30 -10 58.6798 5.64655  -2
   0  -4 -27 58.6798 5.64655   1
   0  31 -10 24.6312 4.07773  -2
   0  -4 -28 24.6312 4.07773   1
   0  -5  -1 17.0842 0.52460   1
   0  -1  -4 17.2653 1.76088  -2
   0   5  -1 17.2653 1.76088   1
   0   3   3 14.9258 0.83904  -2
   0  -5  -1 14.9258 0.83904   1
   0   5  -2 19.4487 0.70494   1
   0   5  -3 85.7552 2.07898   1
   0   1  -5 91.0972 1.56027  -2
   0   5  -3 91.0972 1.56027   1
   0   2  -6 145.339 3.55681  -2
   0   5  -4 145.339 3.55681   1
   0   7   2 43.1702 1.69445  -2
   0  -5  -4 43.1702 1.69445   1
   0  -5  -5 38.8835 1.44865   1
   0  -3   6 41.9365 1.96982  -2
   0  -5   5 41.9365 1.96982   1
   0  -4   7 40.1887 1.28230  -2
   0  -5   6 40.1887 1.28230   1
   0  -9  -1 43.6025 1.67444  -2
   0   5   6 43.6025 1.67444   1
   0  -5  -7 0.49099 0.97537   1
   0   5  -7 0.43950 0.58052  -2
   0   5  -7 0.43950 0.58052   1
   0  -5  -8 3.81992 0.57766   1
   0  -5  -9 48.4224 1.75563   1
   0  -7   8 66.7046 2.99728  -2
   0  -5   9 66.7046 2.99728   1
   0  -8   8 1365.67 6.47583  -2
   0  -5  10 1365.67 6.47583   1
   0  13  -1 1777.51 13.6505  -2
   0  -5 -10 1777.51 13.6505   1
   0  -5 -11 440.638 3.68660   1
   0   9  -9 574.645 8.78906  -2
   0   5 -11 574.645 8.78906   1
   0  10  -9 31.6740 2.39675  -2
   0   5 -12 31.6740 2.39675   1
   0  15  -2 7.55071 0.61767  -2
   0  -5 -12 7.55071 0.61767   1
   0   5  13 0.14098 0.35050   1
   0  11 -10 9.85816 2.01469  -2
   0   5 -13 9.85816 2.01469   1
   0   5 -14 88.9443 3.46142   1
   0  12 -10 180.930 4.43907  -2
   0   5 -14 180.930 4.43907   1
   0  17  -3 151.064 2.98432  -2
   0  -5 -14 151.064 2.98432   1
   0  -5 -15 1.24740 0.69147   1
   0  13 -11 0.64677 0.82444  -2
   0   5 -15 0.64677 0.82444   1
   0  18  -3 2.35521 0.90017  -2
   0  -5 -15 2.35521 0.90017   1
   0  14 -11 398.884 6.38840  -2
   0   5 -16 398.884 6.38840   1
   0  19  -4 576.856 9.90184  -2
   0  -5 -16 576.856 9.90184   1
   0   5 -17 129.015 2.21648   1
   0 -15  12 160.592 3.19954  -2
   0  -5  17 160.592 3.19954   1
   0  16 -12-0.07922 0.99929  -2
   0   5 -18-0.07922 0.99929   1
   0  21  -5 199.568 5.09696  -2
   0  -5 -18 199.568 5.09696   1
   0 -18  13 35.4174 1.63243  -2
   0  -5  19 35.4174 1.63243   1
   0  22  -5 32.7577 3.95379  -2
   0  -5 -19 32.7577 3.95379   1
   0   5 -20 2.69386 1.85782   1
   0 -19  13 1.63104 0.74893  -2
   0  -5  20 1.63104 0.74893   1
   0  23  -6 17.6476 3.46560  -2
   0  -5 -20 17.6476 3.46560   1
   0 -20  14 46.5286 1.82420  -2
   0  -5  21 46.5286 1.82420   1
   0  24  -6 39.8058 4.01286  -2
   0  -5 -21 39.8058 4.01286   1
   0  -5 -22 1.62324 2.20009   1
   0  21 -14 9.73276 1.29405  -2
   0   5 -22 9.73276 1.29405   1
   0  22 -15 58.7081 1.53108  -2
   0   5 -23 58.7081 1.53108   1
   0  26  -7 125.292 5.88137  -2
   0  -5 -23 125.292 5.88137   1
   0   5  24 15.6922 0.71570   1
   0 -23  15 22.3179 1.58874  -2
   0  -5  24 22.3179 1.58874   1
   0  28  -8 53.9542 4.78724  -2
   0  -5 -24 53.9542 4.78724   1
   0  24 -16 4.43090 2.96727  -2
   0   5 -25 4.43090 2.96727   1
   0  29  -8 11.8086 3.82356  -2
   0  -5 -25 11.8086 3.82356   1
   0  25 -16 11.9369 3.31962  -2
   0   5 -26 11.9369 3.31962   1
   0  30  -9 13.4733 3.95133  -2
   0  -5 -26 13.4733 3.95133   1
   0   5 -27 56.6336 3.74429   1
   0  31  -9 58.9917 4.84635  -2
   0  -5 -27 58.9917 4.84635   1
   0  27 -17 32.8375 4.32745  -2
   0   5 -28 32.8375 4.32745   1
   0  32 -10 20.8686 4.02470  -2
   0  -5 -28 20.8686 4.02470   1
   0  -6   0 26.5480 0.82401   1
   0  -2  -5 82.2034 1.53825  -2
   0   6  -1 82.2034 1.53825   1
   0   4   4 51.4172 1.24011  -2
   0  -6  -1 51.4172 1.24011   1
   0   6  -2 81.5326 1.45680   1
   0   6  -3 766.256 6.14816   1
   0   0  -6 1022.96 4.28320  -2
   0   6  -3 1022.96 4.28320   1
   0   6   3 1286.23 4.89444  -2
   0  -6  -3 1286.23 4.89444   1
   0  -6  -4 339.808 2.76218   1
   0   1  -6 458.974 3.01530  -2
   0   6  -4 458.974 3.01530   1
   0   6  -5 0.68383 0.55032   1
   0   8   2 0.81289 1.39792  -2
   0  -6  -5 0.81289 1.39792   1
   0   6   6 3.53895 0.61044   1
   0  -3   7 12.4029 0.99025  -2
   0  -6   6 12.4029 0.99025   1
   0  -6   7 7.33697 0.64712   1
   0  10   1 7.78669 2.09109  -2
   0  -6  -7 7.78669 2.09109   1
   0  -6  -8 0.08081 0.38171   1
   0  -7   9 917.640 4.51542  -2
   0  -6   9 917.640 4.51542   1
   0  12   0 962.483 7.24692  -2
   0  -6  -9 962.483 7.24692   1
   0  -6 -10 468.664 3.82581   1
   0   8  -9 658.438 5.06080  -2
   0   6 -10 658.438 5.06080   1
   0   9 -10 71.7856 2.17699  -2
   0   6 -11 71.7856 2.17699   1
   0 -14   1 327.224 4.99601  -2
   0   6  11 327.224 4.99601   1
   0   6  12 20.8039 1.59957   1
   0  10 -10 27.8932 2.28182  -2
   0   6 -12 27.8932 2.28182   1
   0  15  -1 254.388 4.33861  -2
   0  -6 -12 254.388 4.33861   1
   0  -6 -13 64.2653 2.16224   1
   0  11 -11 98.3957 2.00824  -2
   0   6 -13 98.3957 2.00824   1
   0 -16   2 77.2411 1.41479  -2
   0   6  13 77.2411 1.41479   1
   0  -6 -14 24.7128 0.97877   1
   0  12 -11 50.5740 1.66826  -2
   0   6 -14 50.5740 1.66826   1
   0  18  -2 53.7276 1.17063  -2
   0  -6 -14 53.7276 1.17063   1
   0   6  15 2.24261 0.88337   1
   0 -13  12 172.578 2.60469  -2
   0  -6  15 172.578 2.60469   1
   0  19  -3 3.33688 1.20401  -2
   0  -6 -15 3.33688 1.20401   1
   0 -14  12 10.1186 1.20734  -2
   0  -6  16 10.1186 1.20734   1
   0 -20   3 7.52368 1.45616  -2
   0   6  16 7.52368 1.45616   1
   0  -6  17 241.533 3.41761   1
   0  21  -4 279.061 4.70809  -2
   0  -6 -17 279.061 4.70809   1
   0  16 -13 16.5129 0.88995  -2
   0   6 -18 16.5129 0.88995   1
   0  22  -4 31.6332 2.67650  -2
   0  -6 -18 31.6332 2.67650   1
   0   6 -19 14.4499 2.06672   1
   0 -17  13 14.6083 1.62684  -2
   0  -6  19 14.6083 1.62684   1
   0  23  -5 18.8547 3.60728  -2
   0  -6 -19 18.8547 3.60728   1
   0 -18  14 4.26259 1.29391  -2
   0  -6  20 4.26259 1.29391   1
   0  24  -5 14.7575 3.79638  -2
   0  -6 -20 14.7575 3.79638   1
   0  -6 -21 24.9723 2.99449   1
   0  19 -14 32.0580 1.80851  -2
   0   6 -21 32.0580 1.80851   1
   0  20 -15 159.501 2.63975  -2
   0   6 -22 159.501 2.63975   1
   0  26  -6 143.633 7.87756  -2
   0  -6 -22 143.633 7.87756   1
   0  -6 -23 0.33698 2.23950   1
   0  21 -15 38.1217 1.40921  -2
   0   6 -23 38.1217 1.40921   1
   0  22 -16 9.57799 1.10364  -2
   0   6 -24 9.57799 1.10364   1
   0  28  -7 18.2242 1.37677  -2
   0  -6 -24 18.2242 1.37677   1
   0  -6 -25 7.05078 2.47713   1
   0  23 -16 9.54990 3.04390  -2
   0   6 -25 9.54990 3.04390   1
   0  24 -17 5.27725 2.93163  -2
   0   6 -26 5.27725 2.93163   1
   0  30  -8 29.9189 4.89634  -2
   0  -6 -26 29.9189 4.89634   1
   0  -6 -27 7.38812 2.59910   1
   0  25 -17 16.7714 3.31771  -2
   0   6 -27 16.7714 3.31771   1
   0  32  -9 11.1199 4.10513  -2
   0  -6 -28 11.1199 4.10513   1
   0  -7   1 1.72817 0.47885   1
   0  -1  -6 228.453 2.18322  -2
   0   7  -2 228.453 2.18322   1
   0   5   4 91.8497 1.08601  -2
   0  -7  -2 91.8497 1.08601   1
   0   7  -3 2322.85 5.13690   1
   0  -7  -4 1766.36 4.31330   1
   0   1  -7 2868.93 7.93411  -2
   0   7  -4 2868.93 7.93411   1
   0   2  -8 107.078 1.53553  -2
   0   7  -5 107.078 1.53553   1
   0   9   3 258.184 2.52574  -2
   0  -7  -5 258.184 2.52574   1
   0  -7  -6 27.9488 1.00714   1
   0   3  -8 30.2228 1.03202  -2
   0   7  -6 30.2228 1.03202   1
   0   7  -7 48.3221 1.17736   1
   0  11   2 131.402 2.42285  -2
   0  -7  -7 131.402 2.42285   1
   0  -7  -8 45.5659 1.45188   1
   0  -5   9 65.5356 1.62705  -2
   0  -7   8 65.5356 1.62705   1
   0  -6   9 562.768 2.87919  -2
   0  -7   9 562.768 2.87919   1
   0 -13  -1 534.478 6.00792  -2
   0   7   9 534.478 6.00792   1
   0   7  10 50.1887 1.49753   1
   0  -7  10 74.7358 1.58828  -2
   0  -7  10 74.7358 1.58828   1
   0  -7 -11 12.0622 0.77047   1
   0   8 -10 72.4471 1.46905  -2
   0   7 -11 72.4471 1.46905   1
   0  -7 -12 142.143 2.24293   1
   0  -9  11 267.505 3.24397  -2
   0  -7  12 267.505 3.24397   1
   0  10 -11 29.2557 1.54105  -2
   0   7 -13 29.2557 1.54105   1
   0 -17   1 25.2077 1.25843  -2
   0   7  13 25.2077 1.25843   1
   0  -7 -14 0.34846 0.50149   1
   0 -11  12 1.09368 1.00189  -2
   0  -7  14 1.09368 1.00189   1
   0  12 -12 68.3660 1.63548  -2
   0   7 -15 68.3660 1.63548   1
   0  19  -2 73.1405 1.22137  -2
   0  -7 -15 73.1405 1.22137   1
   0  -7 -16 1.30080 0.56313   1
   0  14 -13 16.1302 1.19988  -2
   0   7 -17 16.1302 1.19988   1
   0  21  -3 50.8001 1.82932  -2
   0  -7 -17 50.8001 1.82932   1
   0  -7 -18 68.6575 2.53142   1
   0 -16  14 64.1055 2.18751  -2
   0  -7  18 64.1055 2.18751   1
   0   7 -19 44.2596 2.88735   1
   0 -17  14 42.7820 2.17086  -2
   0  -7  19 42.7820 2.17086   1
   0  23  -4 136.426 6.66379  -2
   0  -7 -19 136.426 6.66379   1
   0  18 -15 14.8873 1.20448  -2
   0   7 -20 14.8873 1.20448   1
   0  24  -4 21.0663 3.87792  -2
   0  -7 -20 21.0663 3.87792   1
   0 -19  15 151.684 2.55332  -2
   0  -7  21 151.684 2.55332   1
   0  25  -5 69.9584 4.97636  -2
   0  -7 -21 69.9584 4.97636   1
   0  20 -16 35.2313 1.41982  -2
   0   7 -22 35.2313 1.41982   1
   0  26  -5 43.0437 4.54173  -2
   0  -7 -22 43.0437 4.54173   1
   0  -7 -23 312.883 8.01481   1
   0 -21  16 291.362 3.52462  -2
   0  -7  23 291.362 3.52462   1
   0 -22  17 35.4540 1.40760  -2
   0  -7  24 35.4540 1.40760   1
   0  28  -6 10.9463 3.91945  -2
   0  -7 -24 10.9463 3.91945   1
   0  23 -17 0.15166 1.52565  -2
   0   7 -25 0.15166 1.52565   1
   0  30  -7 1.35918 3.82436  -2
   0  -7 -25 1.35918 3.82436   1
   0   7 -26-0.29224 2.02182   1
   0  31  -7 12.1080 4.13778  -2
   0  -7 -26 12.1080 4.13778   1
   0  25 -18 1.17992 2.91169  -2
   0   7 -27 1.17992 2.91169   1
   0  32  -8 7.94292 3.91132  -2
   0  -7 -27 7.94292 3.91132   1
   0   7 -28 6.01857 2.31065   1
   0  33  -8 8.16151 3.83317  -2
   0  -7 -28 8.16151 3.83317   1
   0   4   6 21.3097 1.09159  -2
   0  -8   0 21.3097 1.09159   1
   0   8  -1 51.0455 0.78486   1
   0   8  -2 0.48371 0.57978   1
   0  -2  -7 4.14321 1.03558  -2
   0   8  -2 4.14321 1.03558   1
   0   6   5 0.14817 0.58822  -2
   0  -8  -2 0.14817 0.58822   1
   0   8  -3 39.5651 0.94727   1
   0  -1  -7 1220.16 4.78457  -2
   0   8  -3 1220.16 4.78457   1
   0   8  -4 842.307 4.35570   1
   0   0  -8 1142.58 8.18582  -2
   0   8  -4 1142.58 8.18582   1
   0   8   4 1322.45 6.32932  -2
   0  -8  -4 1322.45 6.32932   1
   0   8  -5 68.2090 0.97493   1
   0  -8   6 29.5336 0.82890   1
   0  10   3 20.6007 1.67672  -2
   0  -8  -6 20.6007 1.67672   1
   0   8  -7 7.77772 0.55548   1
   0   8  -8 296.561 3.99944   1
   0   5 -10 926.863 4.29296  -2
   0   8  -8 926.863 4.29296   1
   0 -12  -2 342.617 5.02388  -2
   0   8   8 342.617 5.02388   1
   0   8   9 393.767 2.53061   1
   0   6 -10 633.498 3.74508  -2
   0   8  -9 633.498 3.74508   1
   0   7 -11 128.760 1.87163  -2
   0   8 -10 128.760 1.87163   1
   0  14   1 374.377 4.77876  -2
   0  -8 -10 374.377 4.77876   1
   0  -8 -11 910.512 7.00978   1
   0  -8  11 1501.42 7.26105  -2
   0  -8  11 1501.42 7.26105   1
   0  15   1 1202.18 9.75745  -2
   0  -8 -11 1202.18 9.75745   1
   0   9 -12 147.687 2.48091  -2
   0   8 -12 147.687 2.48091   1
   0  16   0 185.577 3.44828  -2
   0  -8 -12 185.577 3.44828   1
   0  -8 -13 0.21981 0.55550   1
   0  10 -12 1.19912 0.72818  -2
   0   8 -13 1.19912 0.72818   1
   0  -8 -14 45.8934 2.70780   1
   0 -11  13 94.2591 1.82205  -2
   0  -8  14 94.2591 1.82205   1
   0  18  -1 69.7611 1.15119  -2
   0  -8 -14 69.7611 1.15119   1
   0  -8 -15 226.020 5.57597   1
   0  12 -13 383.266 5.56439  -2
   0   8 -15 383.266 5.56439   1
   0 -20   1 299.580 3.13612  -2
   0   8  15 299.580 3.13612   1
   0   8 -16 1.00402 0.61391   1
   0 -13  14 22.9939 1.77421  -2
   0  -8  16 22.9939 1.77421   1
   0  21  -2 70.8436 2.94236  -2
   0  -8 -16 70.8436 2.94236   1
   0  14 -14 16.8877 2.12210  -2
   0   8 -17 16.8877 2.12210   1
   0  22  -2 20.2314 1.38050  -2
   0  -8 -17 20.2314 1.38050   1
   0   8 -18 9.26197 0.95661   1
   0 -15  14 89.2948 2.65494  -2
   0  -8  18 89.2948 2.65494   1
   0  23  -3 11.8353 2.10279  -2
   0  -8 -18 11.8353 2.10279   1
   0 -16  15 71.2705 2.12496  -2
   0  -8  19 71.2705 2.12496   1
   0  24  -3 7.39545 3.37886  -2
   0  -8 -19 7.39545 3.37886   1
   0 -17  15 12.9873 1.17044  -2
   0  -8  20 12.9873 1.17044   1
   0  25  -4 46.0167 4.38359  -2
   0  -8 -20 46.0167 4.38359   1
   0  18 -16 11.3673 1.19704  -2
   0   8 -21 11.3673 1.19704   1
   0  26  -4 3.09649 3.35378  -2
   0  -8 -21 3.09649 3.35378   1
   0  -8 -22 9.62817 2.49330   1
   0  19 -16 33.1020 1.39387  -2
   0   8 -22 33.1020 1.39387   1
   0 -27   5 12.6100 0.99897  -2
   0   8  22 12.6100 0.99897   1
   0  20 -17 18.5482 1.26951  -2
   0   8 -23 18.5482 1.26951   1
   0  28  -5 22.8388 2.40286  -2
   0  -8 -23 22.8388 2.40286   1
   0  -8 -24 3.69970 2.38698   1
   0  21 -17 19.0249 1.27109  -2
   0   8 -24 19.0249 1.27109   1
   0  22 -18 58.6365 4.00079  -2
   0   8 -25 58.6365 4.00079   1
   0  30  -6 40.3744 6.90957  -2
   0  -8 -25 40.3744 6.90957   1
   0  -8 -26 21.1232 3.16079   1
   0  23 -18 30.3540 3.52789  -2
   0   8 -26 30.3540 3.52789   1
   0  25 -19 38.6753 3.88678  -2
   0   8 -27 38.6753 3.88678   1
   0  32  -7 22.6271 5.47905  -2
   0  -8 -27 22.6271 5.47905   1
   0  -8 -28 1.24760 1.65825   1
   0  -3  -7 25.4599 1.05368  -2
   0   9  -1 25.4599 1.05368   1
   0   5   6 32.8040 1.09888  -2
   0  -9  -1 32.8040 1.09888   1
   0  -9  -2 233.876 1.59590   1
   0  -2  -8 220.539 2.88599  -2
   0   9  -2 220.539 2.88599   1
   0   9   3 298.191 3.55085   1
   0  -1  -8 398.187 2.16090  -2
   0   9  -3 398.187 2.16090   1
   0   7   5 355.681 1.97208  -2
   0  -9  -3 355.681 1.97208   1
   0   9  -4 70.6969 1.74971   1
   0   9   5 173.285 1.25442   1
   0   1  -9 195.351 2.58589  -2
   0   9  -5 195.351 2.58589   1
   0   9  -6 6.41976 0.76873   1
   0  11   4 33.8176 0.81823  -2
   0  -9  -6 33.8176 0.81823   1
   0   9   7 0.99032 0.52799   1
   0   3 -10 9.63622 0.81056  -2
   0   9  -7 9.63622 0.81056   1
   0   9  -8 395.375 5.45461   1
   0   4 -10 472.325 2.60172  -2
   0   9  -8 472.325 2.60172   1
   0  13   3 489.439 4.09514  -2
   0  -9  -8 489.439 4.09514   1
   0  -9  -9 245.772 2.94971   1
   0   5 -11 464.934 3.07500  -2
   0   9  -9 464.934 3.07500   1
   0   6 -11 39.4181 1.00138  -2
   0   9 -10 39.4181 1.00138   1
   0  15   2 2.61915 1.10372  -2
   0  -9 -10 2.61915 1.10372   1
   0  -9 -11 247.119 3.11908   1
   0   7 -12 317.824 2.92735  -2
   0   9 -11 317.824 2.92735   1
   0  -8  12 134.781 2.38330  -2
   0  -9  12 134.781 2.38330   1
   0  17   1 94.6161 3.47234  -2
   0  -9 -12 94.6161 3.47234   1
   0  -9 -13 0.97823 0.74615   1
   0   9 -13 1.98628 1.15948  -2
   0   9 -13 1.98628 1.15948   1
   0  -9 -14 0.30531 0.43507   1
   0  10 -13 100.638 1.84502  -2
   0   9 -14 100.638 1.84502   1
   0  -9 -15 21.9507 0.79567   1
   0  12 -14 4.31336 0.87189  -2
   0   9 -16 4.31336 0.87189   1
   0  21  -1 8.73535 2.13825  -2
   0  -9 -16 8.73535 2.13825   1
   0  -9 -17 200.649 2.86947   1
   0  14 -15 204.834 2.22125  -2
   0   9 -17 204.834 2.22125   1
   0   9 -18 385.886 4.73807   1
   0  15 -15 516.985 4.44557  -2
   0   9 -18 516.985 4.44557   1
   0  23  -2 431.356 4.34245  -2
   0  -9 -18 431.356 4.34245   1
   0  -9 -19 81.3858 3.97671   1
   0  16 -16 87.5375 1.85971  -2
   0   9 -19 87.5375 1.85971   1
   0  17 -16 75.8126 1.80115  -2
   0   9 -20 75.8126 1.80115   1
   0  25  -3 81.8475 5.79011  -2
   0  -9 -20 81.8475 5.79011   1
   0 -18  17 22.0814 1.29259  -2
   0  -9  21 22.0814 1.29259   1
   0 -26   3 75.3791 2.27834  -2
   0   9  21 75.3791 2.27834   1
   0 -19  17 27.4880 1.49716  -2
   0  -9  22 27.4880 1.49716   1
   0  27  -4 154.748 2.21076  -2
   0  -9 -22 154.748 2.21076   1
   0   9  23-0.69988 0.81540   1
   0  20 -18 0.07880 1.05241  -2
   0   9 -23 0.07880 1.05241   1
   0  28  -4 14.3220 3.86361  -2
   0  -9 -23 14.3220 3.86361   1
   0  21 -18 102.531 2.50874  -2
   0   9 -24 102.531 2.50874   1
   0  29  -5 57.3929 4.81203  -2
   0  -9 -24 57.3929 4.81203   1
   0  22 -19 33.7339 3.52904  -2
   0   9 -25 33.7339 3.52904   1
   0  30  -5 8.07906 3.95416  -2
   0  -9 -25 8.07906 3.95416   1
   0  23 -19 63.9521 4.83541  -2
   0   9 -26 63.9521 4.83541   1
   0  32  -6 10.5457 4.06108  -2
   0  -9 -26 10.5457 4.06108   1
   0   9 -27 1.90183 2.17602   1
   0  33  -6 3.10065 4.01815  -2
   0  -9 -27 3.10065 4.01815   1
   0  25 -20 10.8674 3.66569  -2
   0   9 -28 10.8674 3.66569   1
   0 -10   0 2.68460 0.63618   1
   0  -4  -8 0.65929 0.83733  -2
   0  10  -1 0.65929 0.83733   1
   0   6   7 5.66543 1.26520  -2
   0 -10  -1 5.66543 1.26520   1
   0  10  -2 0.91116 0.41538   1
   0  10  -3 0.37659 0.38241   1
   0   2   9 4.43676 1.43804  -2
   0 -10   3 4.43676 1.43804   1
   0   8   6 15.3966 0.72637  -2
   0 -10  -3 15.3966 0.72637   1
   0  10  -4 126.921 1.78876   1
   0  10  -5 0.75241 0.50405   1
   0  10   5 1.77491 0.64607  -2
   0 -10  -5 1.77491 0.64607   1
   0 -10  -6 100.595 1.02521   1
   0  10  -7 35.9675 0.92647   1
   0  -3  11 72.9546 2.42022  -2
   0 -10   7 72.9546 2.42022   1
   0  12   4 50.5824 1.64006  -2
   0 -10  -7 50.5824 1.64006   1
   0 -10  -8 4.29149 0.49855   1
   0   4 -11 16.4838 1.18961  -2
   0  10  -8 16.4838 1.18961   1
   0  10  -9 43.2754 1.81587   1
   0   5 -12 42.5913 1.29978  -2
   0  10  -9 42.5913 1.29978   1
   0 -14  -3 46.4224 1.33872  -2
   0  10   9 46.4224 1.33872   1
   0 -10 -10 7.46649 0.79296   1
   0   6 -12 19.5730 0.76447  -2
   0  10 -10 19.5730 0.76447   1
   0  -7  13 51.9997 1.34953  -2
   0 -10  11 51.9997 1.34953   1
   0  16   2 70.0334 1.95191  -2
   0 -10 -11 70.0334 1.95191   1
   0 -10 -12 3.60141 0.75140   1
   0   8 -13 4.26657 1.14655  -2
   0  10 -12 4.26657 1.14655   1
   0  -9  14 194.571 2.06779  -2
   0 -10  13 194.571 2.06779   1
   0  18   1 215.864 2.72208  -2
   0 -10 -13 215.864 2.72208   1
   0  10  14 104.160 3.30896   1
   0  10 -14 137.743 2.83791  -2
   0  10 -14 137.743 2.83791   1
   0  19   1 99.5859 2.56411  -2
   0 -10 -14 99.5859 2.56411   1
   0 -10 -15 23.2631 1.43453   1
   0  11 -15 23.2072 1.21272  -2
   0  10 -15 23.2072 1.21272   1
   0 -20   0 57.8418 2.10025  -2
   0  10  15 57.8418 2.10025   1
   0  12 -15 37.9340 1.42281  -2
   0  10 -16 37.9340 1.42281   1
   0  22   0 37.8499 1.38009  -2
   0 -10 -16 37.8499 1.38009   1
   0  10  17 2.83962 0.86920   1
   0  13 -15 55.1299 1.56696  -2
   0  10 -17 55.1299 1.56696   1
   0  23  -1 46.1302 2.53079  -2
   0 -10 -17 46.1302 2.53079   1
   0  14 -16 21.7883 1.31826  -2
   0  10 -18 21.7883 1.31826   1
   0 -24   1 24.5123 1.33192  -2
   0  10  18 24.5123 1.33192   1
   0  15 -16 75.8206 1.78625  -2
   0  10 -19 75.8206 1.78625   1
   0 -25   2 45.4162 1.86690  -2
   0  10  19 45.4162 1.86690   1
   0  16 -17 33.6651 1.55760  -2
   0  10 -20 33.6651 1.55760   1
   0 -26   2 52.1064 2.22442  -2
   0  10  20 52.1064 2.22442   1
   0 -10 -21 67.7748 3.79921   1
   0  17 -17 71.1756 1.78775  -2
   0  10 -21 71.1756 1.78775   1
   0 -27   3 83.9129 1.97575  -2
   0  10  21 83.9129 1.97575   1
   0  18 -18 10.9022 1.20131  -2
   0  10 -22 10.9022 1.20131   1
   0  28  -3 9.47686 1.30196  -2
   0 -10 -22 9.47686 1.30196   1
   0 -10 -23 8.85277 2.24427   1
   0  19 -18 11.6350 1.19398  -2
   0  10 -23 11.6350 1.19398   1
   0 -29   4 13.6865 1.12769  -2
   0  10  23 13.6865 1.12769   1
   0  10 -24 65.0838 3.59154   1
   0  20 -19 62.4867 1.90750  -2
   0  10 -24 62.4867 1.90750   1
   0  30  -4 99.3677 7.04511  -2
   0 -10 -24 99.3677 7.04511   1
   0 -10 -25 53.3088 3.85135   1
   0  21 -19 47.1802 2.48063  -2
   0  10 -25 47.1802 2.48063   1
   0  23 -20 17.0547 3.20646  -2
   0  10 -26 17.0547 3.20646   1
   0  32  -5 20.3419 1.55884  -2
   0 -10 -26 20.3419 1.55884   1
   0 -10 -27 2.43489 1.62669   1
   0  10 -28-0.74280 2.12282   1
   0  34  -6-2.71836 3.99708  -2
   0 -10 -28-2.71836 3.99708   1
   0 -11   1 26.7387 0.95665   1
   0   4   9 44.7244 1.50888  -2
   0 -11   1 44.7244 1.50888   1
   0  -3  -9 301.912 4.63504  -2
   0  11  -2 301.912 4.63504   1
   0   7   7 202.097 3.61136  -2
   0 -11  -2 202.097 3.61136   1
   0  11   3 84.4489 0.90960   1
   0   2  10 106.008 1.11300  -2
   0 -11   3 106.008 1.11300   1
   0  -1 -10 53.2313 1.95111  -2
   0  11  -4 53.2313 1.95111   1
   0   9   6 55.2646 0.87464  -2
   0 -11  -4 55.2646 0.87464   1
   0  11  -5 71.8176 1.03629   1
   0 -11  -6 113.209 1.38612   1
   0   1 -11 139.365 2.00999  -2
   0  11  -6 139.365 2.00999   1
   0  -2  11 77.5862 1.10838  -2
   0 -11   7 77.5862 1.10838   1
   0  13   5 180.983 1.55755  -2
   0 -11  -7 180.983 1.55755   1
   0 -11  -8 23.7617 0.99128   1
   0   3 -12 50.7435 1.11725  -2
   0  11  -8 50.7435 1.11725   1
   0   4 -12 54.7916 0.99071  -2
   0  11  -9 54.7916 0.99071   1
   0  15   4 131.584 1.58382  -2
   0 -11  -9 131.584 1.58382   1
   0  11  10 14.1027 0.64778   1
   0   5 -13 15.3653 0.73952  -2
   0  11 -10 15.3653 0.73952   1
   0 -16  -3 15.5481 1.21939  -2
   0  11  10 15.5481 1.21939   1
   0 -11  11 75.7433 3.32930   1
   0   6 -13 110.605 1.47974  -2
   0  11 -11 110.605 1.47974   1
   0 -17  -3 119.210 1.57540  -2
   0  11  11 119.210 1.57540   1
   0 -11 -12 1.07984 0.52227   1
   0  -7  14 3.15927 0.90828  -2
   0 -11  12 3.15927 0.90828   1
   0  11 -13 102.807 3.35771   1
   0   8 -14 119.494 1.73852  -2
   0  11 -13 119.494 1.73852   1
   0 -19  -2 106.058 2.22855  -2
   0  11  13 106.058 2.22855   1
   0  11  14 59.6240 1.10141   1
   0  10 -15 14.8346 1.05814  -2
   0  11 -15 14.8346 1.05814   1
   0  21   1 11.1231 1.06999  -2
   0 -11 -15 11.1231 1.06999   1
   0  11  16 2.47976 0.57519   1
   0  12 -16 17.8627 1.04996  -2
   0  11 -16 17.8627 1.04996   1
   0 -11 -17 0.36220 0.40917   1
   0  13 -16 0.03039 1.17625  -2
   0  11 -17 0.03039 1.17625   1
   0  11  18 44.3913 1.18518   1
   0 -14  17 48.0603 1.55080  -2
   0 -11  18 48.0603 1.55080   1
   0 -24   0 116.969 2.34028  -2
   0  11  18 116.969 2.34028   1
   0  15 -17 28.2825 1.39433  -2
   0  11 -19 28.2825 1.39433   1
   0 -25   1 18.6079 1.01720  -2
   0  11  19 18.6079 1.01720   1
   0 -11 -20 37.2076 2.90770   1
   0  16 -18 39.4813 1.50171  -2
   0  11 -20 39.4813 1.50171   1
   0  26  -1 42.6167 1.19000  -2
   0 -11 -20 42.6167 1.19000   1
   0  17 -18 67.6111 2.01520  -2
   0  11 -21 67.6111 2.01520   1
   0  27  -2 62.6674 2.79155  -2
   0 -11 -21 62.6674 2.79155   1
   0 -18  19 5.15830 1.33615  -2
   0 -11  22 5.15830 1.33615   1
   0  28  -2 20.1451 1.28219  -2
   0 -11 -22 20.1451 1.28219   1
   0  19 -19 60.7631 2.12592  -2
   0  11 -23 60.7631 2.12592   1
   0  29  -3 65.7273 2.37071  -2
   0 -11 -23 65.7273 2.37071   1
   0  20 -20 5.20702 1.65374  -2
   0  11 -24 5.20702 1.65374   1
   0  30  -3 9.27215 3.69224  -2
   0 -11 -24 9.27215 3.69224   1
   0  21 -20 28.6083 1.54444  -2
   0  11 -25 28.6083 1.54444   1
   0  31  -4 20.7016 4.14716  -2
   0 -11 -25 20.7016 4.14716   1
   0  11 -26 81.5762 3.95088   1
   0  32  -4 90.3207 5.43637  -2
   0 -11 -26 90.3207 5.43637   1
   0  23 -21 10.2048 1.64745  -2
   0  11 -27 10.2048 1.64745   1
   0  34  -5 15.9295 4.23983  -2
   0 -11 -27 15.9295 4.23983   1
   0  24 -21 44.9142 3.95027  -2
   0  11 -28 44.9142 3.95027   1
   0   6   9 834.586 7.41909  -2
   0 -12   0 834.586 7.41909   1
   0 -12  -1 10.3409 0.78052   1
   0  12  -2 174.798 3.06077   1
   0   4  10 231.682 3.05577  -2
   0 -12   2 231.682 3.05577   1
   0   8   8 298.439 5.38828  -2
   0 -12  -2 298.439 5.38828   1
   0  12  -3 38.2863 0.68676   1
   0  12  -4 36.9027 1.07834   1
   0  10   7 59.0978 1.21637  -2
   0 -12  -4 59.0978 1.21637   1
   0 -12  -5 49.3550 1.00674   1
   0  12  -6 4.58718 0.68771   1
   0   1 -12 132.543 3.15362  -2
   0  12  -6 132.543 3.15362   1
   0  12   6 7.21276 0.91674  -2
   0 -12  -6 7.21276 0.91674   1
   0  12  -7 340.068 1.69629   1
   0   2 -12 351.639 3.56960  -2
   0  12  -7 351.639 3.56960   1
   0  12  -8 220.082 4.14625   1
   0   3 -13 259.208 2.01851  -2
   0  12  -8 259.208 2.01851   1
   0 -14  -5 323.892 3.24002  -2
   0  12   8 323.892 3.24002   1
   0  12   9 37.5277 1.08175   1
   0   4 -13 48.7586 0.97424  -2
   0  12  -9 48.7586 0.97424   1
   0   5 -14 197.784 1.58424  -2
   0  12 -10 197.784 1.58424   1
   0  16   4 222.095 2.40873  -2
   0 -12 -10 222.095 2.40873   1
   0 -12 -11 52.7449 1.07163   1
   0   6 -14 64.1029 1.30047  -2
   0  12 -11 64.1029 1.30047   1
   0   7 -15 45.0466 1.19680  -2
   0  12 -12 45.0466 1.19680   1
   0 -18  -3 20.5297 1.03219  -2
   0  12  12 20.5297 1.03219   1
   0  12  13 326.882 3.28477   1
   0  -8  15 419.374 4.05481  -2
   0 -12  13 419.374 4.05481   1
   0 -19  -3 316.490 2.63502  -2
   0  12  13 316.490 2.63502   1
   0  12 -14-0.46155 0.86528   1
   0  -9  16 6.54581 1.27084  -2
   0 -12  14 6.54581 1.27084   1
   0  20   2 83.2187 1.54503  -2
   0 -12 -14 83.2187 1.54503   1
   0 -12 -15 1.81681 0.41899   1
   0 -10  16 23.0290 1.38268  -2
   0 -12  15 23.0290 1.38268   1
   0  21   2 70.8409 1.23186  -2
   0 -12 -15 70.8409 1.23186   1
   0  11 -16 28.9150 1.13400  -2
   0  12 -16 28.9150 1.13400   1
   0  22   1 29.2943 1.22944  -2
   0 -12 -16 29.2943 1.22944   1
   0  12 -17 46.2756 1.62315  -2
   0  12 -17 46.2756 1.62315   1
   0  24   1 36.0443 1.02787  -2
   0 -12 -17 36.0443 1.02787   1
   0  12  18 117.099 1.79418   1
   0 -13  17 128.662 1.90328  -2
   0 -12  18 128.662 1.90328   1
   0 -14  18 380.977 4.13645  -2
   0 -12  19 380.977 4.13645   1
   0  26   0 331.338 2.29643  -2
   0 -12 -19 331.338 2.29643   1
   0  15 -18 71.1002 1.80777  -2
   0  12 -20 71.1002 1.80777   1
   0  27  -1 70.1791 2.00276  -2
   0 -12 -20 70.1791 2.00276   1
   0  16 -19 11.9597 1.24302  -2
   0  12 -21 11.9597 1.24302   1
   0 -28   1 8.31368 1.37055  -2
   0  12  21 8.31368 1.37055   1
   0 -12 -22 0.14066 1.74360   1
   0 -17  19 3.56851 1.30461  -2
   0 -12  22 3.56851 1.30461   1
   0 -29   2 0.12658 1.25901  -2
   0  12  22 0.12658 1.25901   1
   0  12 -23 0.12365 1.90124   1
   0 -18  20-0.42583 1.24555  -2
   0 -12  23-0.42583 1.24555   1
   0 -30   2 26.1373 2.87566  -2
   0  12  23 26.1373 2.87566   1
   0 -12 -24 0.91328 1.95248   1
   0 -19  20 4.78932 1.43976  -2
   0 -12  24 4.78932 1.43976   1
   0  12 -25 4.73834 1.58036   1
   0  21 -21 38.6513 3.69685  -2
   0  12 -25 38.6513 3.69685   1
   0  32  -3 8.05666 3.82805  -2
   0 -12 -25 8.05666 3.82805   1
   0 -12 -26 5.16810 1.63515   1
   0  23 -22 8.36321 3.10496  -2
   0  12 -27 8.36321 3.10496   1
   0  34  -4 14.3842 4.48063  -2
   0 -12 -27 14.3842 4.48063   1
   0 -12 -28 11.6611 2.73493   1
   0   5  10 1344.48 14.0585  -2
   0 -13   1 1344.48 14.0585   1
   0   7   9 824.806 9.62593  -2
   0 -13  -1 824.806 9.62593   1
   0 -13  -2 47.5215 1.92520   1
   0  -4 -11 54.2623 1.48096  -2
   0  13  -2 54.2623 1.48096   1
   0   3  11 224.506 2.69246  -2
   0 -13   3 224.506 2.69246   1
   0   9   8 375.028 1.61573  -2
   0 -13  -3 375.028 1.61573   1
   0  13  -4 1.07158 0.29348   1
   0  -1 -12 250.598 3.59285  -2
   0  13  -5 250.598 3.59285   1
   0  11   7 250.652 1.44489  -2
   0 -13  -5 250.652 1.44489   1
   0 -13  -6 417.861 2.04557   1
   0   0 -12 419.181 2.34819  -2
   0  13  -6 419.181 2.34819   1
   0  13   7 1.84084 0.40159   1
   0   1 -13 1.82364 0.80780  -2
   0  13  -7 1.82364 0.80780   1
   0   2 -13 252.800 1.73726  -2
   0  13  -8 252.800 1.73726   1
   0  15   6 12.2297 0.80391  -2
   0 -13  -8 12.2297 0.80391   1
   0 -13  -9 28.0126 1.04462   1
   0  -3  14 41.4344 0.93853  -2
   0 -13   9 41.4344 0.93853   1
   0 -16  -5 218.791 2.40442  -2
   0  13   9 218.791 2.40442   1
   0   4 -14 62.0870 1.05336  -2
   0  13 -10 62.0870 1.05336   1
   0  17   5 9.81162 0.83143  -2
   0 -13 -10 9.81162 0.83143   1
   0 -13 -11-0.13113 0.72919   1
   0   5 -15 0.50447 0.48089  -2
   0  13 -11 0.50447 0.48089   1
   0 -18  -4 2.90826 0.77761  -2
   0  13  11 2.90826 0.77761   1
   0   6 -15 324.748 2.59315  -2
   0  13 -12 324.748 2.59315   1
   0  19   4 490.876 3.34837  -2
   0 -13 -12 490.876 3.34837   1
   0  13 -13 1.13275 0.53327   1
   0 -20  -3 0.95485 0.98541  -2
   0  13  13 0.95485 0.98541   1
   0  13 -14 45.9849 1.73328   1
   0   8 -16 46.8492 1.44281  -2
   0  13 -14 46.8492 1.44281   1
   0  21   3 85.2049 2.03821  -2
   0 -13 -14 85.2049 2.03821   1
   0 -13  15 112.189 1.33725   1
   0 -10  17 105.293 1.65733  -2
   0 -13  15 105.293 1.65733   1
   0  22   2 126.396 1.88665  -2
   0 -13 -15 126.396 1.88665   1
   0  13 -16 0.09726 0.93120   1
   0  11 -17 1.25052 1.45391  -2
   0  13 -16 1.25052 1.45391   1
   0  23   2 63.1156 2.05730  -2
   0 -13 -16 63.1156 2.05730   1
   0 -13 -17 42.6474 1.03124   1
   0  12 -18 93.5527 1.71401  -2
   0  13 -17 93.5527 1.71401   1
   0  13 -18 18.9803 1.31223  -2
   0  13 -18 18.9803 1.31223   1
   0  25   1 18.7011 1.32025  -2
   0 -13 -18 18.7011 1.32025   1
   0 -13 -19 10.0185 2.01577   1
   0  14 -19 65.4592 1.85347  -2
   0  13 -19 65.4592 1.85347   1
   0 -26  -1 12.1930 1.03461  -2
   0  13  19 12.1930 1.03461   1
   0 -13 -20 12.4379 1.20327   1
   0  15 -19 11.4553 1.32409  -2
   0  13 -20 11.4553 1.32409   1
   0 -13 -21 25.5854 2.60442   1
   0  16 -20 38.8549 1.57691  -2
   0  13 -21 38.8549 1.57691   1
   0 -28   0 79.6865 2.29578  -2
   0  13  21 79.6865 2.29578   1
   0  17 -20 12.8076 1.39841  -2
   0  13 -22 12.8076 1.39841   1
   0  29  -1 7.09277 2.00407  -2
   0 -13 -22 7.09277 2.00407   1
   0  13  23 6.88501 1.48449   1
   0  18 -21 7.31468 1.68725  -2
   0  13 -23 7.31468 1.68725   1
   0  30  -1 23.1455 3.72499  -2
   0 -13 -23 23.1455 3.72499   1
   0  19 -21 41.1246 2.59523  -2
   0  13 -24 41.1246 2.59523   1
   0  31  -2 36.5648 4.42216  -2
   0 -13 -24 36.5648 4.42216   1
   0  13 -25 5.36200 1.30025   1
   0  32  -2 7.41385 3.55027  -2
   0 -13 -25 7.41385 3.55027   1
   0  21 -22 10.1419 3.34059  -2
   0  13 -26 10.1419 3.34059   1
   0  33  -3 14.2436 3.72218  -2
   0 -13 -26 14.2436 3.72218   1
   0  22 -22 13.8911 3.28041  -2
   0  13 -27 13.8911 3.28041   1
   0  34  -3 29.0380 4.50039  -2
   0 -13 -27 29.0380 4.50039   1
   0 -14   0 3.56884 1.17050   1
   0   7  10 31.2795 2.67941  -2
   0 -14   0 31.2795 2.67941   1
   0   6  11 635.737 4.92416  -2
   0 -14   1 635.737 4.92416   1
   0   8  10 680.439 5.60891  -2
   0 -14  -1 680.439 5.60891   1
   0 -14  -2 179.197 1.94982   1
   0  14  -3 17.4143 0.58096   1
   0  10   9 36.2919 0.87482  -2
   0 -14  -3 36.2919 0.87482   1
   0 -14  -4 19.0971 0.48414   1
   0  -2 -12 49.9155 2.51125  -2
   0  14  -4 49.9155 2.51125   1
   0  14  -5 231.137 2.11899   1
   0  12   8 371.720 3.06698  -2
   0 -14  -5 371.720 3.06698   1
   0  14  -6 766.779 2.37822   1
   0  14  -7 361.936 5.86589   1
   0   1 -14 440.539 2.43351  -2
   0  14  -7 440.539 2.43351   1
   0  14   7 605.419 2.13766  -2
   0 -14  -7 605.419 2.13766   1
   0 -14  -8 745.900 3.06131   1
   0   2 -14 1163.17 3.78098  -2
   0  14  -8 1163.17 3.78098   1
   0   3 -15 21.9648 0.87782  -2
   0  14  -9 21.9648 0.87782   1
   0  16   6 13.4924 1.08053  -2
   0 -14  -9 13.4924 1.08053   1
   0 -14 -10 39.1608 0.85695   1
   0   4 -15 39.0373 1.20163  -2
   0  14 -10 39.0373 1.20163   1
   0   5 -16 188.485 1.79430  -2
   0  14 -11 188.485 1.79430   1
   0  18   5 0.27902 0.60511  -2
   0 -14 -11 0.27902 0.60511   1
   0  14  12 3.73803 0.64498   1
   0  -6  16 7.73154 0.95333  -2
   0 -14  12 7.73154 0.95333   1
   0  19   5 2.40171 1.22577  -2
   0 -14 -12 2.40171 1.22577   1
   0  -7  17 8.56935 1.01751  -2
   0 -14  13 8.56935 1.01751   1
   0  20   4 29.6025 1.15738  -2
   0 -14 -13 29.6025 1.15738   1
   0 -14 -14 53.5306 1.59038   1
   0   8 -17 55.3392 1.36854  -2
   0  14 -14 55.3392 1.36854   1
   0  21   4 64.6518 1.54537  -2
   0 -14 -14 64.6518 1.54537   1
   0  14 -15 17.8024 1.96898   1
   0  -9  17 114.518 1.77442  -2
   0 -14  15 114.518 1.77442   1
   0 -22  -3 66.9920 1.10230  -2
   0  14  15 66.9920 1.10230   1
   0 -14 -16 1.05212 1.46521   1
   0  10 -18 13.8673 1.13457  -2
   0  14 -16 13.8673 1.13457   1
   0 -23  -3 4.64111 1.18550  -2
   0  14  16 4.64111 1.18550   1
   0  11 -18 24.4118 1.15997  -2
   0  14 -17 24.4118 1.15997   1
   0  24   2 14.8050 0.91037  -2
   0 -14 -17 14.8050 0.91037   1
   0 -12  19 388.515 4.20498  -2
   0 -14  18 388.515 4.20498   1
   0 -26  -2 316.698 2.75587  -2
   0  14  18 316.698 2.75587   1
   0  13 -19 116.956 2.21136  -2
   0  14 -19 116.956 2.21136   1
   0  27   1 118.142 1.86349  -2
   0 -14 -19 118.142 1.86349   1
   0  14 -20 127.273 2.29930  -2
   0  14 -20 127.273 2.29930   1
   0 -28  -1 84.4186 2.36801  -2
   0  14  20 84.4186 2.36801   1
   0  14  21 4.33434 0.75626   1
   0  15 -20 4.87566 1.19035  -2
   0  14 -21 4.87566 1.19035   1
   0  14 -22 66.8833 3.37920   1
   0  16 -21 142.158 4.24757  -2
   0  14 -22 142.158 4.24757   1
   0  30   0 90.3639 2.84448  -2
   0 -14 -22 90.3639 2.84448   1
   0 -14 -23 15.0957 1.36015   1
   0  17 -21 17.8249 1.84172  -2
   0  14 -23 17.8249 1.84172   1
   0  19 -22 25.5299 1.97479  -2
   0  14 -24 25.5299 1.97479   1
   0  32  -1 40.1826 4.60212  -2
   0 -14 -24 40.1826 4.60212   1
   0 -14 -25 13.6042 1.66225   1
   0  21 -23 16.2401 3.14856  -2
   0  14 -26 16.2401 3.14856   1
   0  34  -2 22.3298 4.49523  -2
   0 -14 -26 22.3298 4.49523   1
   0 -14 -27 40.0691 3.42394   1
   0  22 -23 59.1941 4.11552  -2
   0  14 -27 59.1941 4.11552   1
   0 -15  -1 536.830 6.26832   1
   0   6  12 537.535 4.58349  -2
   0 -15   1 537.535 4.58349   1
   0   8  11 982.352 10.1618  -2
   0 -15  -1 982.352 10.1618   1
   0   5  12 5.04110 1.44105  -2
   0 -15   2 5.04110 1.44105   1
   0   9  10 0.92639 0.71034  -2
   0 -15  -2 0.92639 0.71034   1
   0  15  -3 4.88545 0.52641   1
   0  -3 -13 155.369 2.66416  -2
   0  15  -4 155.369 2.66416   1
   0  11   9 176.336 1.14422  -2
   0 -15  -4 176.336 1.14422   1
   0 -15  -5 0.75275 0.33141   1
   0  -2 -13 237.831 1.60624  -2
   0  15  -5 237.831 1.60624   1
   0  -1 -14 100.427 1.87960  -2
   0  15  -6 100.427 1.87960   1
   0  13   8 16.8341 0.77704  -2
   0 -15  -6 16.8341 0.77704   1
   0 -15  -7 57.0853 0.94395   1
   0   0  14 82.2802 1.06306  -2
   0 -15   7 82.2802 1.06306   1
   0 -15  -8 55.0697 1.12948   1
   0  -1  15 52.9622 1.11662  -2
   0 -15   8 52.9622 1.11662   1
   0   2 -15 136.025 1.39558  -2
   0  15  -9 136.025 1.39558   1
   0  17   7 96.3346 1.40490  -2
   0 -15  -9 96.3346 1.40490   1
   0 -15 -10 58.9029 1.00545   1
   0  -3  16 74.5610 1.64095  -2
   0 -15  10 74.5610 1.64095   1
   0  18   6 59.9541 2.14151  -2
   0 -15 -10 59.9541 2.14151   1
   0  15 -11 231.022 3.38314   1
   0   4 -16 239.638 2.51025  -2
   0  15 -11 239.638 2.51025   1
   0  19   6 322.056 2.82693  -2
   0 -15 -11 322.056 2.82693   1
   0 -15  12 104.677 1.51301   1
   0   5 -17 147.871 3.93636  -2
   0  15 -12 147.871 3.93636   1
   0  20   5 108.646 2.66848  -2
   0 -15 -12 108.646 2.66848   1
   0  15 -13 56.5562 1.97862   1
   0   6 -17 175.246 2.27932  -2
   0  15 -13 175.246 2.27932   1
   0  21   5 234.652 3.01208  -2
   0 -15 -13 234.652 3.01208   1
   0  15  14 172.919 1.96043   1
   0  -8  18 164.742 1.80373  -2
   0 -15  14 164.742 1.80373   1
   0  22   4 180.789 3.30186  -2
   0 -15 -14 180.789 3.30186   1
   0  15 -15 319.391 3.78443   1
   0  -9  18 487.177 3.92041  -2
   0 -15  15 487.177 3.92041   1
   0  23   4 432.285 3.95010  -2
   0 -15 -15 432.285 3.95010   1
   0 -15 -16 77.6152 1.30512   1
   0  10 -19 100.112 1.71671  -2
   0  15 -16 100.112 1.71671   1
   0  24   3 81.7774 2.38546  -2
   0 -15 -16 81.7774 2.38546   1
   0  11 -19 35.3569 1.28906  -2
   0  15 -17 35.3569 1.28906   1
   0  25   3 45.7735 2.21973  -2
   0 -15 -17 45.7735 2.21973   1
   0 -15 -18 4.66100 0.79003   1
   0 -12  20 37.8302 1.59648  -2
   0 -15  18 37.8302 1.59648   1
   0  13 -20 8.05131 1.28524  -2
   0  15 -19 8.05131 1.28524   1
   0  27   2 23.8458 1.85443  -2
   0 -15 -19 23.8458 1.85443   1
   0 -15  20 2.22646 0.91473   1
   0  14 -21 4.72563 1.66942  -2
   0  15 -20 4.72563 1.66942   1
   0  15 -21 9.70312 1.86218  -2
   0  15 -21 9.70312 1.86218   1
   0 -29  -1 6.14643 1.08871  -2
   0  15  21 6.14643 1.08871   1
   0 -15 -22 5.01772 1.29591   1
   0  16 -22 49.6204 2.37811  -2
   0  15 -22 49.6204 2.37811   1
   0 -15 -23 6.80980 1.39225   1
   0  17 -22 13.2363 1.99337  -2
   0  15 -23 13.2363 1.99337   1
   0  15 -24 13.9750 1.47371   1
   0  19 -23 30.8465 2.58064  -2
   0  15 -25 30.8465 2.58064   1
   0  33  -1 38.1488 4.44568  -2
   0 -15 -25 38.1488 4.44568   1
   0  20 -23 2.80463 2.67402  -2
   0  15 -26 2.80463 2.67402   1
   0  34  -1 3.71052 3.54464  -2
   0 -15 -26 3.71052 3.54464   1
   0  21 -24 57.0774 4.62922  -2
   0  15 -27 57.0774 4.62922   1
   0  35  -2 46.1491 4.55478  -2
   0 -15 -27 46.1491 4.55478   1
   0   8  12 249.057 5.26738  -2
   0 -16   0 249.057 5.26738   1
   0 -16   1 225.330 2.24029   1
   0 -16   2 35.5427 1.26273   1
   0  10  11 59.6141 2.23937  -2
   0 -16  -2 59.6141 2.23937   1
   0  16  -3-0.14650 0.56937   1
   0  -4 -13 9.51415 1.92920  -2
   0  16  -3 9.51415 1.92920   1
   0  16  -4 155.256 1.83446   1
   0  12  10 231.943 1.46935  -2
   0 -16  -4 231.943 1.46935   1
   0 -16  -5 379.209 2.18249   1
   0  -2 -14 782.830 5.71629  -2
   0  16  -5 782.830 5.71629   1
   0  13   9 386.280 5.02934  -2
   0 -16  -5 386.280 5.02934   1
   0  16  -6 24.3092 0.88668   1
   0  -1 -15 26.8031 1.04504  -2
   0  16  -6 26.8031 1.04504   1
   0  14   9 25.8609 1.31730  -2
   0 -16  -6 25.8609 1.31730   1
   0 -16  -7 0.99320 0.41991   1
   0   1 -16 238.020 1.78120  -2
   0  16  -8 238.020 1.78120   1
   0  16   8 390.133 2.40238  -2
   0 -16  -8 390.133 2.40238   1
   0 -16  -9 175.397 2.04771   1
   0   2 -16 170.855 1.83742  -2
   0  16  -9 170.855 1.83742   1
   0   3 -17 151.912 1.53339  -2
   0  16 -10 151.912 1.53339   1
   0 -18  -7 7.17697 0.88424  -2
   0  16  10 7.17697 0.88424   1
   0 -16 -11 34.6150 1.10490   1
   0   4 -17 115.375 2.10661  -2
   0  16 -11 115.375 2.10661   1
   0  19   7 84.7929 2.09568  -2
   0 -16 -11 84.7929 2.09568   1
   0   5 -18 0.60622 0.73102  -2
   0  16 -12 0.60622 0.73102   1
   0  20   6 7.98193 1.08164  -2
   0 -16 -12 7.98193 1.08164   1
   0 -16 -13 8.66025 0.88624   1
   0   6 -18 12.9434 0.82288  -2
   0  16 -13 12.9434 0.82288   1
   0  21   6 29.0489 2.10491  -2
   0 -16 -13 29.0489 2.10491   1
   0  -7  18 29.1594 1.03303  -2
   0 -16  14 29.1594 1.03303   1
   0  22   5 18.0563 1.23869  -2
   0 -16 -14 18.0563 1.23869   1
   0 -16 -15 136.821 1.56891   1
   0  -8  19 122.635 2.13736  -2
   0 -16  15 122.635 2.13736   1
   0  23   5 129.759 2.96637  -2
   0 -16 -15 129.759 2.96637   1
   0   9 -19 69.6279 1.51237  -2
   0  16 -16 69.6279 1.51237   1
   0  24   4 41.2692 1.18516  -2
   0 -16 -16 41.2692 1.18516   1
   0 -16 -17 38.3429 1.80924   1
   0  10 -20 44.3118 1.48548  -2
   0  16 -17 44.3118 1.48548   1
   0  25   4 74.6176 2.14821  -2
   0 -16 -17 74.6176 2.14821   1
   0 -11  20 20.8230 1.38000  -2
   0 -16  18 20.8230 1.38000   1
   0  26   3 55.7925 1.37962  -2
   0 -16 -18 55.7925 1.37962   1
   0 -16 -19 13.9231 1.39141   1
   0  12 -21 14.5795 1.68284  -2
   0  16 -19 14.5795 1.68284   1
   0 -28  -3 23.1900 1.64741  -2
   0  16  19 23.1900 1.64741   1
   0  16  20 25.4904 1.82361   1
   0  13 -21 36.2042 1.99179  -2
   0  16 -20 36.2042 1.99179   1
   0  29   2 22.0233 3.03362  -2
   0 -16 -20 22.0233 3.03362   1
   0  16 -21 146.310 4.34729   1
   0  14 -22 172.381 4.53237  -2
   0  16 -21 172.381 4.53237   1
   0  30   2 180.918 5.61526  -2
   0 -16 -21 180.918 5.61526   1
   0  16  22 102.060 3.52151   1
   0  15 -22 92.0309 2.69396  -2
   0  16 -22 92.0309 2.69396   1
   0  31   1 90.4679 4.38476  -2
   0 -16 -22 90.4679 4.38476   1
   0  17 -23 5.71183 1.71695  -2
   0  16 -23 5.71183 1.71695   1
   0  32   1-0.34349 2.91993  -2
   0 -16 -23-0.34349 2.91993   1
   0 -16 -24 0.39004 1.00375   1
   0  19 -24 1.33762 1.76673  -2
   0  16 -25 1.33762 1.76673   1
   0  34   0 63.4331 5.09952  -2
   0 -16 -25 63.4331 5.09952   1
   0 -16 -26-0.29247 2.05328   1
   0  20 -24 4.31385 2.82851  -2
   0  16 -26 4.31385 2.82851   1
   0  36  -1 3.94044 1.57341  -2
   0 -16 -27 3.94044 1.57341   1
   0   7  13 81.9587 1.64552  -2
   0 -17   1 81.9587 1.64552   1
   0   9  12 81.2213 3.53079  -2
   0 -17  -1 81.2213 3.53079   1
   0  17   2 0.47949 0.52520   1
   0  10  12 4.18317 2.38211  -2
   0 -17  -2 4.18317 2.38211   1
   0   5  14 105.176 3.58477  -2
   0 -17   3 105.176 3.58477   1
   0  11  11 114.751 2.69443  -2
   0 -17  -3 114.751 2.69443   1
   0 -17  -4 8.69881 0.47781   1
   0  -4 -14 60.3649 1.14478  -2
   0  17  -4 60.3649 1.14478   1
   0  12  11 33.9545 2.94340  -2
   0 -17  -4 33.9545 2.94340   1
   0  -3 -15 23.6160 1.33186  -2
   0  17  -5 23.6160 1.33186   1
   0  13  10 6.65373 0.76021  -2
   0 -17  -5 6.65373 0.76021   1
   0  17   6 0.16812 0.31764   1
   0  -2 -15 65.9754 0.84223  -2
   0  17  -6 65.9754 0.84223   1
   0   1  16 53.7525 1.39414  -2
   0 -17   7 53.7525 1.39414   1
   0 -15  -9 84.0848 1.06909  -2
   0  17   7 84.0848 1.06909   1
   0 -17  -8 1.92312 0.51126   1
   0   0 -16 44.8375 0.82140  -2
   0  17  -8 44.8375 0.82140   1
   0 -17  -9 5.89896 0.52730   1
   0   1 -17 1.56849 0.92229  -2
   0  17  -9 1.56849 0.92229   1
   0   2 -17 197.142 1.72920  -2
   0  17 -10 197.142 1.72920   1
   0  19   8 244.183 2.38512  -2
   0 -17 -10 244.183 2.38512   1
   0  17 -11 22.9703 0.87250   1
   0   3 -18 21.1246 2.24688  -2
   0  17 -11 21.1246 2.24688   1
   0  20   7 26.9838 1.99175  -2
   0 -17 -11 26.9838 1.99175   1
   0  17 -12 26.9256 0.98453   1
   0   4 -18 42.3257 2.60308  -2
   0  17 -12 42.3257 2.60308   1
   0  21   7 29.3859 0.99172  -2
   0 -17 -12 29.3859 0.99172   1
   0 -17 -13 6.59388 0.76203   1
   0  -6  19 14.4833 1.08972  -2
   0 -17  13 14.4833 1.08972   1
   0  22   6 10.6359 1.70664  -2
   0 -17 -13 10.6359 1.70664   1
   0  17 -14 3.74042 1.01582   1
   0  -7  19 24.1893 1.37712  -2
   0 -17  14 24.1893 1.37712   1
   0  23   6 17.2934 0.96908  -2
   0 -17 -14 17.2934 0.96908   1
   0 -17 -15 21.2231 0.79308   1
   0   8 -20 24.3702 1.02655  -2
   0  17 -15 24.3702 1.02655   1
   0  24   5 24.3004 1.90597  -2
   0 -17 -15 24.3004 1.90597   1
   0   9 -20 44.3676 1.34479  -2
   0  17 -16 44.3676 1.34479   1
   0 -25  -5 14.0881 1.11247  -2
   0  17  16 14.0881 1.11247   1
   0  17  17 8.22886 0.97564   1
   0  10 -21 41.1528 1.58346  -2
   0  17 -17 41.1528 1.58346   1
   0  26   4 10.9811 1.68935  -2
   0 -17 -17 10.9811 1.68935   1
   0  11 -21 80.1320 2.67971  -2
   0  17 -18 80.1320 2.67971   1
   0 -27  -4 210.471 4.99710  -2
   0  17  18 210.471 4.99710   1
   0  17  19 14.9266 1.37531   1
   0  12 -22 11.6525 1.65702  -2
   0  17 -19 11.6525 1.65702   1
   0  13 -22 14.1972 1.92218  -2
   0  17 -20 14.1972 1.92218   1
   0  29   3 25.1027 1.92108  -2
   0 -17 -20 25.1027 1.92108   1
   0 -17 -21 7.07989 1.87239   1
   0  14 -23 16.8061 1.83149  -2
   0  17 -21 16.8061 1.83149   1
   0  15 -23 17.1471 2.00548  -2
   0  17 -22 17.1471 2.00548   1
   0  31   2 11.5240 3.40024  -2
   0 -17 -22 11.5240 3.40024   1
   0  17 -23 6.59588 1.12778   1
   0  17 -24 11.5913 1.97980  -2
   0  17 -24 11.5913 1.97980   1
   0  33   1 19.5032 3.75590  -2
   0 -17 -24 19.5032 3.75590   1
   0 -17 -25-0.82743 1.88695   1
   0  18 -24 1.84903 2.65699  -2
   0  17 -25 1.84903 2.65699   1
   0 -17 -26 11.3440 1.75745   1
   0  19 -25 11.1156 3.10805  -2
   0  17 -26 11.1156 3.10805   1
   0  20 -25 46.7736 3.84906  -2
   0  17 -27 46.7736 3.84906   1
   0  36   0 49.2488 4.37062  -2
   0 -17 -27 49.2488 4.37062   1
   0 -18   0 36.2470 1.73624   1
   0  18  -1 54.4525 2.01809   1
   0  10  13 152.751 3.31257  -2
   0 -18  -1 152.751 3.31257   1
   0 -18  -2 60.8982 1.33562   1
   0  -6 -14 71.0745 2.35038  -2
   0  18  -2 71.0745 2.35038   1
   0  18  -3 7.76482 0.99757   1
   0   5  15 6.10208 1.90669  -2
   0 -18   3 6.10208 1.90669   1
   0  12  12 12.8596 1.32761  -2
   0 -18  -3 12.8596 1.32761   1
   0 -18  -4 9.84094 0.48668   1
   0  -4 -15 13.1090 1.06401  -2
   0  18  -4 13.1090 1.06401   1
   0 -13 -11 10.7894 1.53590  -2
   0  18   4 10.7894 1.53590   1
   0  18  -5 0.84140 0.49619   1
   0  -3 -16 15.2906 1.98938  -2
   0  18  -5 15.2906 1.98938   1
   0  14  11 0.46816 0.62363  -2
   0 -18  -5 0.46816 0.62363   1
   0 -18  -6 2.94470 0.46776   1
   0  -2 -16 4.05425 0.83226  -2
   0  18  -6 4.05425 0.83226   1
   0  15  10 30.4419 2.32584  -2
   0 -18  -6 30.4419 2.32584   1
   0   1  17 5.57116 0.95940  -2
   0 -18   7 5.57116 0.95940   1
   0  16  10 8.92619 0.93840  -2
   0 -18  -7 8.92619 0.93840   1
   0  18   8 148.561 1.34245   1
   0  -1  18 20.7404 0.98799  -2
   0 -18   9 20.7404 0.98799   1
   0  18   9 8.99719 0.86627  -2
   0 -18  -9 8.99719 0.86627   1
   0 -18 -10 82.8501 1.16290   1
   0   2 -18 90.2936 1.69830  -2
   0  18 -10 90.2936 1.69830   1
   0   3 -19 18.5416 0.96359  -2
   0  18 -11 18.5416 0.96359   1
   0  20   8 21.7820 1.22393  -2
   0 -18 -11 21.7820 1.22393   1
   0 -18 -12 4.31043 0.58542   1
   0   4 -19 16.7414 1.24793  -2
   0  18 -12 16.7414 1.24793   1
   0 -21  -8 91.2444 2.22080  -2
   0  18  12 91.2444 2.22080   1
   0   5 -19 46.0973 1.29580  -2
   0  18 -13 46.0973 1.29580   1
   0  22   7 122.130 2.13968  -2
   0 -18 -13 122.130 2.13968   1
   0 -18 -14 4.35758 0.70075   1
   0   6 -20 4.78817 0.93810  -2
   0  18 -14 4.78817 0.93810   1
   0  23   7 25.4386 1.59684  -2
   0 -18 -14 25.4386 1.59684   1
   0  -7  20 16.2426 1.18767  -2
   0 -18  15 16.2426 1.18767   1
   0  24   6 11.9349 0.81261  -2
   0 -18 -15 11.9349 0.81261   1
   0  18  16 20.8086 0.73627   1
   0   8 -21 21.6908 1.21705  -2
   0  18 -16 21.6908 1.21705   1
   0 -25  -6 29.0646 1.60950  -2
   0  18  16 29.0646 1.60950   1
   0   9 -21 19.1637 1.30236  -2
   0  18 -17 19.1637 1.30236   1
   0  26   5 9.73772 1.14305  -2
   0 -18 -17 9.73772 1.14305   1
   0 -18 -18 19.5491 1.51976   1
   0  10 -22 18.0569 1.69843  -2
   0  18 -18 18.0569 1.69843   1
   0  27   5 22.9604 2.02285  -2
   0 -18 -18 22.9604 2.02285   1
   0  11 -22 8.09424 1.60526  -2
   0  18 -19 8.09424 1.60526   1
   0  28   4 18.7789 1.95879  -2
   0 -18 -19 18.7789 1.95879   1
   0  18 -20 0.70524 1.56834   1
   0  12 -23-0.99322 2.23892  -2
   0  18 -20-0.99322 2.23892   1
   0 -30  -4 15.8587 1.55274  -2
   0  18  20 15.8587 1.55274   1
   0  13 -23 1.81593 1.58137  -2
   0  18 -21 1.81593 1.58137   1
   0  31   3 6.81413 2.77840  -2
   0 -18 -21 6.81413 2.77840   1
   0  15 -24 52.0221 2.31194  -2
   0  18 -22 52.0221 2.31194   1
   0  32   3 52.1270 3.74758  -2
   0 -18 -22 52.1270 3.74758   1
   0  18 -23 34.5317 2.04892   1
   0  16 -24 32.5547 2.86191  -2
   0  18 -23 32.5547 2.86191   1
   0  17 -25 3.65091 2.01851  -2
   0  18 -24 3.65091 2.01851   1
   0  34   2 1.78200 1.70285  -2
   0 -18 -24 1.78200 1.70285   1
   0 -18 -25 46.2193 3.23732   1
   0  18 -25 63.9061 3.81230  -2
   0  18 -25 63.9061 3.81230   1
   0  19 -26 17.4693 3.09677  -2
   0  18 -26 17.4693 3.09677   1
   0  36   1 24.2439 4.06812  -2
   0 -18 -26 24.2439 4.06812   1
   0 -18 -27 9.18177 2.40162   1
   0  20 -26 8.49582 3.08180  -2
   0  18 -27 8.49582 3.08180   1
   0 -19  -1 16.8072 0.91145   1
   0  -7 -15 34.2861 3.42278  -2
   0  19  -2 34.2861 3.42278   1
   0 -11 -13 50.2148 2.74495  -2
   0  19   2 50.2148 2.74495   1
   0 -19  -3 1.80348 1.07618   1
   0  -6 -15 3.67572 1.00027  -2
   0  19  -3 3.67572 1.00027   1
   0  12  13 180.149 5.68498  -2
   0 -19  -3 180.149 5.68498   1
   0   5  16 438.136 6.59808  -2
   0 -19   4 438.136 6.59808   1
   0 -13 -12 429.399 7.06103  -2
   0  19   4 429.399 7.06103   1
   0  19   5 0.36845 0.46259   1
   0  -4 -16 9.03260 1.21135  -2
   0  19  -5 9.03260 1.21135   1
   0  14  12 1.00588 1.49126  -2
   0 -19  -5 1.00588 1.49126   1
   0  -3 -17 314.069 2.28241  -2
   0  19  -6 314.069 2.28241   1
   0  15  11 282.047 1.61143  -2
   0 -19  -6 282.047 1.61143   1
   0 -19  -7 110.101 1.12384   1
   0  -2 -17 104.900 1.45547  -2
   0  19  -7 104.900 1.45547   1
   0  16  11 133.192 3.62729  -2
   0 -19  -7 133.192 3.62729   1
   0  19  -8 93.6314 1.52384   1
   0  -1 -18 102.791 1.84612  -2
   0  19  -8 102.791 1.84612   1
   0  17  10 185.017 1.92835  -2
   0 -19  -8 185.017 1.92835   1
   0 -19  -9 53.4527 0.90222   1
   0   0  18 63.9831 2.27741  -2
   0 -19   9 63.9831 2.27741   1
   0  19 -10 119.931 1.18532   1
   0  -1  19 167.996 3.08752  -2
   0 -19  10 167.996 3.08752   1
   0  20   9 165.486 2.91650  -2
   0 -19 -10 165.486 2.91650   1
   0  19 -11 0.55063 0.63188   1
   0  21   9 3.55366 0.76907  -2
   0 -19 -11 3.55366 0.76907   1
   0  19  12 38.9207 0.88887   1
   0   4 -20 98.5253 3.65527  -2
   0  19 -12 98.5253 3.65527   1
   0 -22  -8 74.1286 2.14683  -2
   0  19  12 74.1286 2.14683   1
   0  19 -13 0.09903 0.80816   1
   0   5 -20 3.50805 1.48840  -2
   0  19 -13 3.50805 1.48840   1
   0 -23  -8 30.6465 1.00136  -2
   0  19  13 30.6465 1.00136   1
   0 -19 -14 16.0307 0.86459   1
   0   6 -21 25.9942 1.22045  -2
   0  19 -14 25.9942 1.22045   1
   0 -24  -7 60.7185 2.02160  -2
   0  19  14 60.7185 2.02160   1
   0   7 -21 200.862 2.28047  -2
   0  19 -15 200.862 2.28047   1
   0  25   7 188.535 2.19044  -2
   0 -19 -15 188.535 2.19044   1
   0 -19 -16 51.2556 1.24477   1
   0   8 -22 56.8190 1.61494  -2
   0  19 -16 56.8190 1.61494   1
   0 -26  -6 65.6558 2.07822  -2
   0  19  16 65.6558 2.07822   1
   0   9 -22 22.2035 1.39651  -2
   0  19 -17 22.2035 1.39651   1
   0  27   6 30.1931 1.46312  -2
   0 -19 -17 30.1931 1.46312   1
   0 -19 -18 0.13218 1.00352   1
   0  10 -23 3.68997 1.51659  -2
   0  19 -18 3.68997 1.51659   1
   0  11 -23 41.2032 2.44553  -2
   0  19 -19 41.2032 2.44553   1
   0 -29  -5 28.1214 2.06692  -2
   0  19  19 28.1214 2.06692   1
   0 -19 -20 10.4048 1.14547   1
   0  12 -24 8.19479 1.64924  -2
   0  19 -20 8.19479 1.64924   1
   0  13 -24 40.5077 1.76595  -2
   0  19 -21 40.5077 1.76595   1
   0  31   4 22.1996 3.71771  -2
   0 -19 -21 22.1996 3.71771   1
   0 -19 -22 1.14236 1.00038   1
   0  15 -25 19.0858 2.17378  -2
   0  19 -23 19.0858 2.17378   1
   0  33   3 2.32004 2.82526  -2
   0 -19 -23 2.32004 2.82526   1
   0 -19 -24-0.38295 1.94010   1
   0  16 -25 3.49229 1.88554  -2
   0  19 -24 3.49229 1.88554   1
   0  17 -26 9.45774 2.92289  -2
   0  19 -25 9.45774 2.92289   1
   0  35   2 6.98221 3.30833  -2
   0 -19 -25 6.98221 3.30833   1
   0 -19 -26 1.24217 2.06493   1
   0  18 -26 15.4634 3.03418  -2
   0  19 -26 15.4634 3.03418   1
   0  37   1 9.55962 3.61702  -2
   0 -19 -27 9.55962 3.61702   1
   0  10  15 79.8470 2.62855  -2
   0 -20   0 79.8470 2.62855   1
   0  20   1 154.278 2.75662   1
   0  -8 -15 276.527 4.22665  -2
   0  20  -1 276.527 4.22665   1
   0  20  -2 156.860 3.22754   1
   0  12  14 150.557 3.23483  -2
   0 -20  -2 150.557 3.23483   1
   0 -20  -3 0.18416 1.00083   1
   0  -6 -16 6.51439 1.25488  -2
   0  20  -3 6.51439 1.25488   1
   0  13  13 3.86803 2.02861  -2
   0 -20  -3 3.86803 2.02861   1
   0  -5 -17 109.904 1.96021  -2
   0  20  -4 109.904 1.96021   1
   0  14  13 59.4046 2.04698  -2
   0 -20  -4 59.4046 2.04698   1
   0 -20  -5 14.1495 1.67998   1
   0  -4 -17 93.4965 2.31853  -2
   0  20  -5 93.4965 2.31853   1
   0 -15 -12 73.6242 2.77900  -2
   0  20   5 73.6242 2.77900   1
   0  20  -6 18.0913 1.37469   1
   0  -3 -18 20.4284 1.19748  -2
   0  20  -6 20.4284 1.19748   1
   0  16  12 17.9590 1.03981  -2
   0 -20  -6 17.9590 1.03981   1
   0 -20  -7 7.81348 0.56068   1
   0  -2 -18 17.5100 0.73001  -2
   0  20  -7 17.5100 0.73001   1
   0  -1 -19 79.7588 1.09399  -2
   0  20  -8 79.7588 1.09399   1
   0 -18 -11 35.2568 1.53549  -2
   0  20   8 35.2568 1.53549   1
   0 -20  -9 105.348 1.32421   1
   0   1 -20 14.1391 0.96732  -2
   0  20 -10 14.1391 0.96732   1
   0 -20 -10 2.63684 0.83526  -2
   0  20  10 2.63684 0.83526   1
   0 -20 -11 88.2985 1.47399   1
   0   2 -20 117.387 2.79331  -2
   0  20 -11 117.387 2.79331   1
   0  21  10 193.680 4.76557  -2
   0 -20 -11 193.680 4.76557   1
   0   3 -20 202.842 2.38143  -2
   0  20 -12 202.842 2.38143   1
   0  22   9 74.1619 1.87492  -2
   0 -20 -12 74.1619 1.87492   1
   0  20  13 65.3309 1.14213   1
   0   4 -21 102.637 2.49556  -2
   0  20 -13 102.637 2.49556   1
   0  23   9 76.4132 3.07700  -2
   0 -20 -13 76.4132 3.07700   1
   0   5 -21 44.0653 1.40132  -2
   0  20 -14 44.0653 1.40132   1
   0  24   8 27.7516 1.23915  -2
   0 -20 -14 27.7516 1.23915   1
   0 -20 -15 149.138 1.64547   1
   0  -6  22 182.902 2.41003  -2
   0 -20  15 182.902 2.41003   1
   0  25   8 143.746 3.82493  -2
   0 -20 -15 143.746 3.82493   1
   0   7 -22 27.3763 1.21832  -2
   0  20 -16 27.3763 1.21832   1
   0  26   7 65.5703 1.54612  -2
   0 -20 -16 65.5703 1.54612   1
   0 -20 -17 0.78140 0.82616   1
   0   8 -23 8.10909 1.16593  -2
   0  20 -17 8.10909 1.16593   1
   0 -27  -7 33.8218 1.83480  -2
   0  20  17 33.8218 1.83480   1
   0   9 -23 3.27153 1.49822  -2
   0  20 -18 3.27153 1.49822   1
   0 -28  -6 1.54202 1.20847  -2
   0  20  18 1.54202 1.20847   1
   0  20  19 0.09962 0.84847   1
   0  10 -24 30.5565 2.89603  -2
   0  20 -19 30.5565 2.89603   1
   0  11 -24 5.91123 1.62285  -2
   0  20 -20 5.91123 1.62285   1
   0  30   5 8.63083 1.27861  -2
   0 -20 -20 8.63083 1.27861   1
   0  13 -25 12.5895 1.77954  -2
   0  20 -21 12.5895 1.77954   1
   0  32   5 19.0467 2.82176  -2
   0 -20 -21 19.0467 2.82176   1
   0  20 -22 3.84014 1.23707   1
   0  14 -25 6.38276 2.50005  -2
   0  20 -22 6.38276 2.50005   1
   0  15 -26 3.23180 1.76101  -2
   0  20 -23 3.23180 1.76101   1
   0  34   4 22.4078 3.18308  -2
   0 -20 -23 22.4078 3.18308   1
   0  20 -24 1.36566 1.33470   1
   0  16 -26 2.29092 2.39821  -2
   0  20 -24 2.29092 2.39821   1
   0  17 -27 43.1408 3.47610  -2
   0  20 -25 43.1408 3.47610   1
   0  36   3 18.3343 3.40240  -2
   0 -20 -25 18.3343 3.40240   1
   0 -20 -26-1.08162 1.87795   1
   0  18 -27 9.46016 2.79782  -2
   0  20 -26 9.46016 2.79782   1
   0   9  16 22.8512 2.20981  -2
   0 -21   1 22.8512 2.20981   1
   0  11  15 13.1519 2.07721  -2
   0 -21  -1 13.1519 2.07721   1
   0  21   2 133.092 4.59629   1
   0  -8 -16 133.669 3.12992  -2
   0  21  -2 133.669 3.12992   1
   0  12  15 139.608 4.18949  -2
   0 -21  -2 139.608 4.18949   1
   0  -7 -17 73.3464 3.29711  -2
   0  21  -3 73.3464 3.29711   1
   0  13  14 77.3602 4.75690  -2
   0 -21  -3 77.3602 4.75690   1
   0 -21  -4 30.2466 1.51661   1
   0   6  17 140.809 2.49472  -2
   0 -21   4 140.809 2.49472   1
   0 -14 -14 49.6456 3.02096  -2
   0  21   4 49.6456 3.02096   1
   0  -5 -18 343.837 5.27232  -2
   0  21  -5 343.837 5.27232   1
   0  15  13 374.107 5.90653  -2
   0 -21  -5 374.107 5.90653   1
   0  21   6 54.3910 1.34488   1
   0  -4 -18 66.8643 1.95871  -2
   0  21  -6 66.8643 1.95871   1
   0  16  13 62.3756 3.17505  -2
   0 -21  -6 62.3756 3.17505   1
   0  21  -7 4.68053 0.77181   1
   0   3  19 8.04098 1.52923  -2
   0 -21   7 8.04098 1.52923   1
   0  17  12 18.5377 0.98042  -2
   0 -21  -7 18.5377 0.98042   1
   0  21  -8 181.753 1.57432   1
   0  -2 -19 186.153 3.50219  -2
   0  21  -8 186.153 3.50219   1
   0  18  12 171.392 4.19818  -2
   0 -21  -8 171.392 4.19818   1
   0  21  -9 8.11700 0.68817   1
   0   1  20 18.5586 1.79161  -2
   0 -21   9 18.5586 1.79161   1
   0  19  11 8.28150 0.93278  -2
   0 -21  -9 8.28150 0.93278   1
   0  21 -10 219.855 1.38147   1
   0  20  11 261.342 5.11376  -2
   0 -21 -10 261.342 5.11376   1
   0  21 -11 187.199 1.44368   1
   0   2 -21 213.424 5.17555  -2
   0  21 -11 213.424 5.17555   1
   0  22  10 168.083 4.19002  -2
   0 -21 -11 168.083 4.19002   1
   0  21 -12 15.8940 1.41201   1
   0   3 -21 64.9251 2.23477  -2
   0  21 -12 64.9251 2.23477   1
   0 -23 -10 18.8937 1.19303  -2
   0  21  12 18.8937 1.19303   1
   0  21  13 1.19424 0.61320   1
   0   4 -22 0.99143 1.13036  -2
   0  21 -13 0.99143 1.13036   1
   0   5 -22 12.4005 1.00992  -2
   0  21 -14 12.4005 1.00992   1
   0  25   9 15.2074 0.86897  -2
   0 -21 -14 15.2074 0.86897   1
   0 -21 -15 83.4131 1.36978   1
   0   6 -23 80.1541 1.59767  -2
   0  21 -15 80.1541 1.59767   1
   0  26   8 105.668 2.69506  -2
   0 -21 -15 105.668 2.69506   1
   0   7 -23 188.154 2.46407  -2
   0  21 -16 188.154 2.46407   1
   0  27   8 55.6835 1.50928  -2
   0 -21 -16 55.6835 1.50928   1
   0  21  17 33.4050 2.21624   1
   0   8 -24 39.4709 1.51398  -2
   0  21 -17 39.4709 1.51398   1
   0 -28  -7 38.0402 3.10560  -2
   0  21  17 38.0402 3.10560   1
   0   9 -24 146.556 3.87160  -2
   0  21 -18 146.556 3.87160   1
   0 -29  -7 139.369 4.81393  -2
   0  21  18 139.369 4.81393   1
   0  21  19-0.24428 1.01972   1
   0  10 -25 21.8325 1.95400  -2
   0  21 -19 21.8325 1.95400   1
   0  11 -25 48.9331 1.77910  -2
   0  21 -20 48.9331 1.77910   1
   0 -31  -6 34.0731 3.01239  -2
   0  21  20 34.0731 3.01239   1
   0  21 -21 64.8506 1.86479   1
   0  13 -26 7.71791 1.85397  -2
   0  21 -22 7.71791 1.85397   1
   0  33   5 8.52416 2.82945  -2
   0 -21 -22 8.52416 2.82945   1
   0 -21 -23 11.8418 2.20687   1
   0  14 -26 20.0965 2.01341  -2
   0  21 -23 20.0965 2.01341   1
   0  15 -27 39.9806 2.53492  -2
   0  21 -24 39.9806 2.53492   1
   0  35   4 20.4671 3.51575  -2
   0 -21 -24 20.4671 3.51575   1
   0 -21 -25-0.88894 1.91233   1
   0  16 -27 3.70269 2.58924  -2
   0  21 -25 3.70269 2.58924   1
   0  17 -28 22.8643 3.14547  -2
   0  21 -26 22.8643 3.14547   1
   0  37   3 17.2234 3.67302  -2
   0 -21 -26 17.2234 3.67302   1
   0 -10 -16 19.6292 1.92444  -2
   0  22   0 19.6292 1.92444   1
   0  22  -1 2.32319 1.19849   1
   0  12  16 12.3790 1.91256  -2
   0 -22  -1 12.3790 1.91256   1
   0 -22  -2 40.3819 2.07514   1
   0  -8 -17 44.6495 2.34878  -2
   0  22  -2 44.6495 2.34878   1
   0   7  18 132.121 3.19618  -2
   0 -22   3 132.121 3.19618   1
   0 -14 -15 109.600 3.01482  -2
   0  22   3 109.600 3.01482   1
   0  22   4 34.3311 1.86421   1
   0  -6 -18 37.6120 1.84559  -2
   0  22  -4 37.6120 1.84559   1
   0  -5 -19 43.5129 1.77642  -2
   0  22  -5 43.5129 1.77642   1
   0  16  14 40.5235 2.01691  -2
   0 -22  -5 40.5235 2.01691   1
   0  22   6 9.47342 1.67356   1
   0   4  19 16.7951 1.07201  -2
   0 -22   6 16.7951 1.07201   1
   0  17  13 7.20472 1.76257  -2
   0 -22  -6 7.20472 1.76257   1
   0   3  20 278.008 1.94903  -2
   0 -22   7 278.008 1.94903   1
   0 -18 -13 182.075 1.74587  -2
   0  22   7 182.075 1.74587   1
   0 -22  -8 78.0173 1.41408   1
   0  -2 -20 101.354 1.78734  -2
   0  22  -8 101.354 1.78734   1
   0  19  12 87.0815 2.69281  -2
   0 -22  -8 87.0815 2.69281   1
   0   1  21 56.8880 1.10132  -2
   0 -22   9 56.8880 1.10132   1
   0 -20 -12 53.5092 1.57093  -2
   0  22   9 53.5092 1.57093   1
   0  22  10 3.02651 0.64231   1
   0   1 -21 43.5993 1.05768  -2
   0  22 -11 43.5993 1.05768   1
   0 -22 -11 0.66449 0.63811  -2
   0  22  11 0.66449 0.63811   1
   0 -22 -12 66.9149 1.11484   1
   0   2 -22 63.6643 1.88779  -2
   0  22 -12 63.6643 1.88779   1
   0  23  11 72.1583 3.30075  -2
   0 -22 -12 72.1583 3.30075   1
   0   3 -22 139.238 2.54174  -2
   0  22 -13 139.238 2.54174   1
   0  24  10 132.012 2.58610  -2
   0 -22 -13 132.012 2.58610   1
   0 -22 -14 84.5343 1.30929   1
   0  -4  23 123.482 1.97810  -2
   0 -22  14 123.482 1.97810   1
   0  25  10 93.5439 3.60401  -2
   0 -22 -14 93.5439 3.60401   1
   0  -5  23 24.9088 1.16193  -2
   0 -22  15 24.9088 1.16193   1
   0 -26  -9 7.11215 0.94218  -2
   0  22  15 7.11215 0.94218   1
   0  22  16 1.43542 1.10154   1
   0  -6  24 6.89517 1.12404  -2
   0 -22  16 6.89517 1.12404   1
   0 -27  -9 2.72378 1.73302  -2
   0  22  16 2.72378 1.73302   1
   0   7 -24 67.6030 1.71438  -2
   0  22 -17 67.6030 1.71438   1
   0 -28  -8 90.7331 2.40794  -2
   0  22  17 90.7331 2.40794   1
   0  22 -18 31.7879 1.40956   1
   0   8 -25 52.1047 3.36949  -2
   0  22 -18 52.1047 3.36949   1
   0 -29  -8 37.3340 3.02696  -2
   0  22  18 37.3340 3.02696   1
   0   9 -25 48.6845 2.15595  -2
   0  22 -19 48.6845 2.15595   1
   0  30   7 49.6119 2.23831  -2
   0 -22 -19 49.6119 2.23831   1
   0 -22 -20 10.3496 1.15442   1
   0  11 -26 43.7940 3.36126  -2
   0  22 -20 43.7940 3.36126   1
   0  22 -21 2.93788 1.73446   1
   0  12 -26 11.8014 2.72844  -2
   0  22 -21 11.8014 2.72844   1
   0  32   6 2.17762 2.38980  -2
   0 -22 -21 2.17762 2.38980   1
   0  13 -27 25.4390 1.97648  -2
   0  22 -22 25.4390 1.97648   1
   0  34   6 22.0503 2.76165  -2
   0 -22 -22 22.0503 2.76165   1
   0 -22 -23 35.6890 1.91307   1
   0  14 -27 58.7947 3.63351  -2
   0  22 -23 58.7947 3.63351   1
   0 -22 -24 29.6003 2.67426   1
   0  15 -28 27.5067 2.15690  -2
   0  22 -24 27.5067 2.15690   1
   0  16 -28 5.27112 2.54906  -2
   0  22 -25 5.27112 2.54906   1
   0  17 -29 26.0590 3.18895  -2
   0  22 -26 26.0590 3.18895   1
   0  23   1 100.584 2.84763   1
   0  10  17 98.5655 2.97525  -2
   0 -23   1 98.5655 2.97525   1
   0  -9 -18 305.170 6.35191  -2
   0  23  -2 305.170 6.35191   1
   0  13  16 28.8749 6.85898  -2
   0 -23  -2 28.8749 6.85898   1
   0  -8 -18 9.02362 1.84955  -2
   0  23  -3 9.02362 1.84955   1
   0  14  16 5.11337 2.83145  -2
   0 -23  -3 5.11337 2.83145   1
   0  -7 -19 185.358 4.24584  -2
   0  23  -4 185.358 4.24584   1
   0 -15 -15 300.186 6.43690  -2
   0  23   4 300.186 6.43690   1
   0  23   5 0.69987 2.29338   1
   0  -6 -19 7.75734 1.38079  -2
   0  23  -5 7.75734 1.38079   1
   0 -16 -15 63.2124 2.53248  -2
   0  23   5 63.2124 2.53248   1
   0  -5 -20 24.6697 1.63003  -2
   0  23  -6 24.6697 1.63003   1
   0  17  14 25.4303 2.35877  -2
   0 -23  -6 25.4303 2.35877   1
   0  23  -7 39.5313 1.45454   1
   0   4  20 107.547 2.95078  -2
   0 -23   7 107.547 2.95078   1
   0 -18 -14 45.6424 3.22995  -2
   0  23   7 45.6424 3.22995   1
   0  23  -8 62.5732 1.29173   1
   0  -3 -21 107.014 4.03914  -2
   0  23  -8 107.014 4.03914   1
   0  19  13 57.6134 1.36604  -2
   0 -23  -8 57.6134 1.36604   1
   0 -23   9 21.1691 0.94402   1
   0  -2 -21 54.3508 3.15808  -2
   0  23  -9 54.3508 3.15808   1
   0  20  13 56.5757 2.41715  -2
   0 -23  -9 56.5757 2.41715   1
   0  23 -10 4.43769 0.63405   1
   0   0  22 3.83025 1.78132  -2
   0 -23  10 3.83025 1.78132   1
   0 -21 -12 13.1142 1.06325  -2
   0  23  10 13.1142 1.06325   1
   0  23  11 4.19253 0.54164   1
   0   1 -22 7.92549 1.57915  -2
   0  23 -11 7.92549 1.57915   1
   0  22  12 36.1675 3.30938  -2
   0 -23 -11 36.1675 3.30938   1
   0  23  12 45.5695 0.89778   1
   0   2 -23 61.7632 1.77254  -2
   0  23 -12 61.7632 1.77254   1
   0   3 -23 25.2306 1.93843  -2
   0  23 -13 25.2306 1.93843   1
   0 -25 -11 25.0299 1.07855  -2
   0  23  13 25.0299 1.07855   1
   0  23  14 34.9689 1.13378   1
   0   4 -24 32.5201 1.18781  -2
   0  23 -14 32.5201 1.18781   1
   0  26  10 41.5921 3.05934  -2
   0 -23 -14 41.5921 3.05934   1
   0 -23 -15 3.70281 1.04837   1
   0   5 -24 16.3184 1.10003  -2
   0  23 -15 16.3184 1.10003   1
   0  27  10 4.50707 1.06855  -2
   0 -23 -15 4.50707 1.06855   1
   0  23  16 7.93461 1.10582   1
   0   6 -25 10.3062 1.12257  -2
   0  23 -16 10.3062 1.12257   1
   0   7 -25 1.49650 1.05688  -2
   0  23 -17 1.49650 1.05688   1
   0  29   9 1.34566 1.07251  -2
   0 -23 -17 1.34566 1.07251   1
   0  23  18 14.7893 1.58324   1
   0   8 -26 23.4500 1.81452  -2
   0  23 -18 23.4500 1.81452   1
   0   9 -26 84.4079 3.21919  -2
   0  23 -19 84.4079 3.21919   1
   0 -31  -8 86.4228 3.38998  -2
   0  23  19 86.4228 3.38998   1
   0  23 -20 3.07075 0.88326   1
   0  11 -27 5.19625 1.70533  -2
   0  23 -21 5.19625 1.70533   1
   0  33   7 13.0191 2.62585  -2
   0 -23 -21 13.0191 2.62585   1
   0  12 -27 17.6355 1.87023  -2
   0  23 -22 17.6355 1.87023   1
   0  13 -28 6.43628 1.84092  -2
   0  23 -23 6.43628 1.84092   1
   0  14 -28 33.0681 2.27501  -2
   0  23 -24 33.0681 2.27501   1
   0  15 -29 54.9951 3.53094  -2
   0  23 -25 54.9951 3.53094   1
   0  16 -29 8.43256 2.76091  -2
   0  23 -26 8.43256 2.76091   1
   0  24   0 149.061 3.40746   1
   0 -10 -18 17.5108 2.06758  -2
   0  24  -1 17.5108 2.06758   1
   0  12  17 21.7783 2.13428  -2
   0 -24  -1 21.7783 2.13428   1
   0 -24   2 26.3632 1.81937   1
   0  14  17 27.1333 3.24979  -2
   0 -24  -2 27.1333 3.24979   1
   0 -24  -3 5.49737 1.61978   1
   0   8  19 8.62894 1.87369  -2
   0 -24   3 8.62894 1.87369   1
   0  -7 -20 19.2046 2.04626  -2
   0  24  -4 19.2046 2.04626   1
   0  16  16 35.8146 3.56168  -2
   0 -24  -4 35.8146 3.56168   1
   0  24   5 15.8859 1.40270   1
   0   6  20 11.3873 2.03022  -2
   0 -24   5 11.3873 2.03022   1
   0  -5 -21 18.2835 1.56687  -2
   0  24  -6 18.2835 1.56687   1
   0 -18 -15 4.63237 1.84030  -2
   0  24   6 4.63237 1.84030   1
   0  24   7 96.4080 3.27350   1
   0  -4 -21 119.000 2.02868  -2
   0  24  -7 119.000 2.02868   1
   0  19  14 92.3272 3.89821  -2
   0 -24  -7 92.3272 3.89821   1
   0   3  22 3.93467 0.81425  -2
   0 -24   8 3.93467 0.81425   1
   0  20  14 10.4195 0.89325  -2
   0 -24  -8 10.4195 0.89325   1
   0 -24  -9 13.5944 0.55402   1
   0  -2 -22 12.4747 0.70368  -2
   0  24  -9 12.4747 0.70368   1
   0  21  13 8.16694 1.79062  -2
   0 -24  -9 8.16694 1.79062   1
   0  -1 -22 30.6975 0.86529  -2
   0  24 -10 30.6975 0.86529   1
   0 -22 -13 92.5152 2.79516  -2
   0  24  10 92.5152 2.79516   1
   0  24 -11 4.68045 0.56741   1
   0   1 -23 8.49536 1.27670  -2
   0  24 -12 8.49536 1.27670   1
   0 -24 -12 12.0148 1.20200  -2
   0  24  12 12.0148 1.20200   1
   0 -24 -13 24.4711 0.99232   1
   0   2 -24 41.2183 1.76753  -2
   0  24 -13 41.2183 1.76753   1
   0   3 -24 26.7084 1.16281  -2
   0  24 -14 26.7084 1.16281   1
   0  26  11 57.7443 3.02364  -2
   0 -24 -14 57.7443 3.02364   1
   0  24  15 6.20123 1.08734   1
   0   4 -25 7.60074 1.03466  -2
   0  24 -15 7.60074 1.03466   1
   0 -27 -11 16.9033 2.78495  -2
   0  24  15 16.9033 2.78495   1
   0   5 -25 10.7513 1.08139  -2
   0  24 -16 10.7513 1.08139   1
   0 -28 -10 8.78845 1.38233  -2
   0  24  16 8.78845 1.38233   1
   0 -24 -17 0.24827 0.89808   1
   0   6 -26 4.23684 2.44356  -2
   0  24 -17 4.23684 2.44356   1
   0   7 -26 3.33472 1.45720  -2
   0  24 -18 3.33472 1.45720   1
   0  30   9 8.25020 1.60309  -2
   0 -24 -18 8.25020 1.60309   1
   0  24  19 0.48494 1.17292   1
   0   9 -27 1.30209 2.50976  -2
   0  24 -19 1.30209 2.50976   1
   0  24 -20 0.53543 1.50306   1
   0  10 -27 3.12853 2.58829  -2
   0  24 -20 3.12853 2.58829   1
   0 -32  -8 6.80508 2.36975  -2
   0  24  20 6.80508 2.36975   1
   0  11 -28 51.4170 2.31258  -2
   0  24 -21 51.4170 2.31258   1
   0  24 -22 0.48725 1.64370   1
   0  12 -28 3.16235 2.74907  -2
   0  24 -22 3.16235 2.74907   1
   0  13 -29-1.19428 1.71322  -2
   0  24 -23-1.19428 1.71322   1
   0  14 -29 1.87662 2.40175  -2
   0  24 -24 1.87662 2.40175   1
   0 -11 -19 18.0985 2.33543  -2
   0  25  -1 18.0985 2.33543   1
   0  13  18 16.2940 2.34031  -2
   0 -25  -1 16.2940 2.34031   1
   0 -25  -2 9.75961 1.87287   1
   0 -10 -19 32.1855 2.27782  -2
   0  25  -2 32.1855 2.27782   1
   0  -9 -20 56.9428 2.92069  -2
   0  25  -3 56.9428 2.92069   1
   0  15  17 13.2784 4.54650  -2
   0 -25  -3 13.2784 4.54650   1
   0  -8 -20 78.5966 2.77933  -2
   0  25  -4 78.5966 2.77933   1
   0  16  17 94.8044 4.33390  -2
   0 -25  -4 94.8044 4.33390   1
   0  -7 -21 38.3419 2.38051  -2
   0  25  -5 38.3419 2.38051   1
   0 -17 -16 14.9027 2.54274  -2
   0  25   5 14.9027 2.54274   1
   0  25  -6 16.2010 1.31837   1
   0   6  21 26.0634 3.28904  -2
   0 -25   6 26.0634 3.28904   1
   0   5  22 20.5534 2.05075  -2
   0 -25   7 20.5534 2.05075   1
   0 -19 -15 100.309 3.09976  -2
   0  25   7 100.309 3.09976   1
   0  25  -8 0.70780 0.47263   1
   0  25  -9 1.01876 0.57063   1
   0  -2 -23 20.9494 1.98370  -2
   0  25  -9 20.9494 1.98370   1
   0 -21 -14 7.73596 0.86890  -2
   0  25   9 7.73596 0.86890   1
   0 -25 -10 12.6257 0.51652   1
   0   1  23 12.2501 1.49772  -2
   0 -25  10 12.2501 1.49772   1
   0  25 -11 3.30283 0.81422   1
   0   0 -24 5.18462 1.42913  -2
   0  25 -11 5.18462 1.42913   1
   0 -23 -13 14.6861 0.99810  -2
   0  25  11 14.6861 0.99810   1
   0  25  12 53.5576 1.03880   1
   0   1 -24 68.3233 3.76079  -2
   0  25 -12 68.3233 3.76079   1
   0 -25 -13 6.76669 0.74395   1
   0   2 -25 7.63875 1.52598  -2
   0  25 -13 7.63875 1.52598   1
   0 -25 -14 1.39274 0.97037   1
   0   3 -25 12.8472 1.06048  -2
   0  25 -14 12.8472 1.06048   1
   0 -27 -12-0.40639 2.53821  -2
   0  25  14-0.40639 2.53821   1
   0  25  15-0.19942 2.58867   1
   0  -4  26 3.07778 1.18790  -2
   0 -25  15 3.07778 1.18790   1
   0   5 -26 10.3163 1.58146  -2
   0  25 -16 10.3163 1.58146   1
   0 -29 -11 10.4328 3.13875  -2
   0  25  16 10.4328 3.13875   1
   0  25  17 21.4397 3.46403   1
   0   6 -27 24.6188 1.74500  -2
   0  25 -17 24.6188 1.74500   1
   0   7 -27 2.02204 1.52759  -2
   0  25 -18 2.02204 1.52759   1
   0 -31 -10 0.49020 2.71593  -2
   0  25  18 0.49020 2.71593   1
   0  25 -19 23.2213 1.43700   1
   0   9 -28 22.0638 2.13649  -2
   0  25 -20 22.0638 2.13649   1
   0 -33  -9 23.1987 3.36317  -2
   0  25  20 23.1987 3.36317   1
   0  10 -28 9.25748 1.73920  -2
   0  25 -21 9.25748 1.73920   1
   0  11 -29 26.9580 2.25616  -2
   0  25 -22 26.9580 2.25616   1
   0  12 -29 5.71209 2.37196  -2
   0  25 -23 5.71209 2.37196   1
   0  12  19 290.521 5.10943  -2
   0 -26   0 290.521 5.10943   1
   0 -26  -1 1.80506 1.31696   1
   0  11  20 19.8361 2.23258  -2
   0 -26   1 19.8361 2.23258   1
   0  10  20 90.7636 3.49464  -2
   0 -26   2 90.7636 3.49464   1
   0  14  18 224.262 6.63589  -2
   0 -26  -2 224.262 6.63589   1
   0  -9 -21 121.983 3.28910  -2
   0  26  -3 121.983 3.28910   1
   0  16  18 109.355 4.43315  -2
   0 -26  -3 109.355 4.43315   1
   0 -26  -4 5.62624 1.79084   1
   0  -8 -21 6.71183 2.05918  -2
   0  26  -4 6.71183 2.05918   1
   0   7  22 21.3819 2.18459  -2
   0 -26   5 21.3819 2.18459   1
   0 -18 -17 9.92269 2.00577  -2
   0  26   5 9.92269 2.00577   1
   0 -26  -6 25.3518 1.84629   1
   0  -6 -22 60.7176 3.37820  -2
   0  26  -6 60.7176 3.37820   1
   0   5  23 139.525 3.41237  -2
   0 -26   7 139.525 3.41237   1
   0 -20 -16 123.255 3.79721  -2
   0  26   7 123.255 3.79721   1
   0  26   8 45.8602 4.04851   1
   0   4  23 90.0909 2.40312  -2
   0 -26   8 90.0909 2.40312   1
   0  21  15 73.7005 3.95246  -2
   0 -26  -8 73.7005 3.95246   1
   0   3  23 18.2501 1.35371  -2
   0 -26   9 18.2501 1.35371   1
   0  22  15 17.1809 2.30599  -2
   0 -26  -9 17.1809 2.30599   1
   0 -26 -10 17.3440 1.59524   1
   0  -2 -24 36.8929 0.94513  -2
   0  26 -10 36.8929 0.94513   1
   0  -1 -24 71.4295 1.14036  -2
   0  26 -11 71.4295 1.14036   1
   0  24  14 67.0095 3.81855  -2
   0 -26 -11 67.0095 3.81855   1
   0 -26 -12 21.1880 1.20547   1
   0   1 -25 48.1241 3.54378  -2
   0  26 -13 48.1241 3.54378   1
   0 -26 -13 77.7461 1.99583  -2
   0  26  13 77.7461 1.99583   1
   0  26  14 9.09330 3.01991   1
   0   2 -26 8.74339 2.60241  -2
   0  26 -14 8.74339 2.60241   1
   0 -26  15 2.14721 1.07676   1
   0   3 -26 5.49820 2.56986  -2
   0  26 -15 5.49820 2.56986   1
   0 -28 -12 70.6721 5.45637  -2
   0  26  15 70.6721 5.45637   1
   0  26  16-1.21467 1.10941   1
   0   4 -27 28.3613 3.14400  -2
   0  26 -16 28.3613 3.14400   1
   0  26 -17 2.63364 1.37522   1
   0   5 -27 26.3452 3.05655  -2
   0  26 -17 26.3452 3.05655   1
   0 -30 -11 20.9894 3.64243  -2
   0  26  17 20.9894 3.64243   1
   0  26 -18 38.5577 2.40533   1
   0   7 -28 39.3342 3.32702  -2
   0  26 -18 39.3342 3.32702   1
   0  26 -19 0.71855 1.45537   1
   0   8 -28 2.89196 2.68855  -2
   0  26 -19 2.89196 2.68855   1
   0 -32 -10 4.14537 2.78025  -2
   0  26  19 4.14537 2.78025   1
   0   9 -29-0.48166 1.56632  -2
   0  26 -20-0.48166 1.56632   1
   0  26 -21 2.46915 1.57780   1
   0  12  20 47.4074 2.61558  -2
   0 -27   1 47.4074 2.61558   1
   0  14  19 65.7055 2.85453  -2
   0 -27  -1 65.7055 2.85453   1
   0 -11 -21 76.8389 3.23141  -2
   0  27  -2 76.8389 3.23141   1
   0  15  19 82.5309 5.61193  -2
   0 -27  -2 82.5309 5.61193   1
   0 -27  -3 37.1957 2.58161   1
   0 -10 -21 65.4942 2.83642  -2
   0  27  -3 65.4942 2.83642   1
   0   9  22 251.254 4.62013  -2
   0 -27   4 251.254 4.62013   1
   0  17  18 358.454 4.30211  -2
   0 -27  -4 358.454 4.30211   1
   0 -27   5 7.45388 1.44375   1
   0  18  18 14.2582 2.24447  -2
   0 -27  -5 14.2582 2.24447   1
   0   7  23 177.243 3.89860  -2
   0 -27   6 177.243 3.89860   1
   0 -19 -17 47.7612 3.37985  -2
   0  27   6 47.7612 3.37985   1
   0  27  -7 56.7097 2.10692   1
   0  20  17 61.6853 3.64056  -2
   0 -27  -7 61.6853 3.64056   1
   0 -27   8 1.99522 1.38756   1
   0  21  16 28.0830 2.64548  -2
   0 -27  -8 28.0830 2.64548   1
   0  27   9 0.27891 1.21831   1
   0  -3 -24 28.3695 2.16927  -2
   0  27  -9 28.3695 2.16927   1
   0  27 -10 4.38676 0.49959   1
   0   2  25 2.53883 2.86762  -2
   0 -27  10 2.53883 2.86762   1
   0 -23 -15 6.87810 1.97904  -2
   0  27  10 6.87810 1.97904   1
   0  27 -11 0.84759 0.71517   1
   0  -1 -25 4.44960 1.77230  -2
   0  27 -11 4.44960 1.77230   1
   0   0  26 127.481 1.99176  -2
   0 -27  12 127.481 1.99176   1
   0  25  14 2.72335 1.78425  -2
   0 -27 -12 2.72335 1.78425   1
   0  27  13 7.34985 2.96828   1
   0   1 -26 12.6795 2.87221  -2
   0  27 -13 12.6795 2.87221   1
   0  27  14 22.5594 3.41403   1
   0   2 -27 31.7564 3.20539  -2
   0  27 -14 31.7564 3.20539   1
   0   3 -27 5.95634 1.40667  -2
   0  27 -15 5.95634 1.40667   1
   0 -29 -13 8.83584 3.05590  -2
   0  27  15 8.83584 3.05590   1
   0  27  16 10.1112 2.99384   1
   0   5 -28 8.28934 1.92896  -2
   0  27 -17 8.28934 1.92896   1
   0 -31 -12 1.84587 2.93248  -2
   0  27  17 1.84587 2.93248   1
   0  27  18 0.29087 1.56297   1
   0 -33 -11 29.7219 3.77261  -2
   0  27  19 29.7219 3.77261   1
   0  28   0 101.057 4.59566   1
   0  13  21 103.193 4.55267  -2
   0 -28   0 103.193 4.55267   1
   0  12  21 13.5470 2.21308  -2
   0 -28   1 13.5470 2.21308   1
   0  14  20 53.2575 2.83202  -2
   0 -28  -1 53.2575 2.83202   1
   0 -28  -2 40.4010 2.82004   1
   0 -11 -22 34.0932 2.43329  -2
   0  28  -2 34.0932 2.43329   1
   0  10  22 26.6254 2.64978  -2
   0 -28   3 26.6254 2.64978   1
   0  16  19 25.3842 3.44324  -2
   0 -28  -3 25.3842 3.44324   1
   0  -9 -23 21.4481 2.24739  -2
   0  28  -4 21.4481 2.24739   1
   0  18  19 28.8595 3.37812  -2
   0 -28  -4 28.8595 3.37812   1
   0 -28  -5 32.7060 2.05009   1
   0   8  23 38.7734 3.04760  -2
   0 -28   5 38.7734 3.04760   1
   0   7  24 9.97532 2.05456  -2
   0 -28   6 9.97532 2.05456   1
   0  20  18-0.18422 1.96432  -2
   0 -28  -6-0.18422 1.96432   1
   0  28   7 7.25435 1.52489   1
   0  -6 -24 18.8821 1.49640  -2
   0  28  -7 18.8821 1.49640   1
   0  -5 -24 59.0023 2.66095  -2
   0  28  -8 59.0023 2.66095   1
   0 -22 -17 83.8937 3.38746  -2
   0  28   8 83.8937 3.38746   1
   0 -28  -9 22.2722 1.75215   1
   0  -4 -25 26.2567 2.49930  -2
   0  28  -9 26.2567 2.49930   1
   0   3  25 23.7070 2.19756  -2
   0 -28  10 23.7070 2.19756   1
   0 -24 -16 13.1783 2.18576  -2
   0  28  10 13.1783 2.18576   1
   0  28  11 4.16135 1.29688   1
   0   2  26 1.21107 1.60932  -2
   0 -28  11 1.21107 1.60932   1
   0   1  26 103.325 4.66023  -2
   0 -28  12 103.325 4.66023   1
   0  26  15 114.724 4.72554  -2
   0 -28 -12 114.724 4.72554   1
   0  28  13 16.3654 3.42983   1
   0 -28 -14 68.5222 6.51621  -2
   0  28  14 68.5222 6.51621   1
   0  28  15 2.68513 2.80413   1
   0 -30 -13 15.0377 3.47500  -2
   0  28  16 15.0377 3.47500   1
   0  28  17 78.1917 4.93369   1
   0 -32 -12 64.4436 4.64026  -2
   0  28  18 64.4436 4.64026   1
   0  28  19 3.17322 2.68499   1
   0 -13 -22 3.92382 2.00470  -2
   0  29  -1 3.92382 2.00470   1
   0 -15 -21 3.45369 2.08171  -2
   0  29   1 3.45369 2.08171   1
   0  12  22-3.35628 1.90637  -2
   0 -29   2-3.35628 1.90637   1
   0  16  20 10.6085 3.36830  -2
   0 -29  -2 10.6085 3.36830   1
   0  11  23 38.4661 2.68117  -2
   0 -29   3 38.4661 2.68117   1
   0  17  20 29.1029 4.02559  -2
   0 -29  -3 29.1029 4.02559   1
   0 -29  -4 7.69811 1.42035   1
   0 -10 -23 6.36228 2.77854  -2
   0  29  -4 6.36228 2.77854   1
   0   9  24 34.1340 2.47578  -2
   0 -29   5 34.1340 2.47578   1
   0 -19 -19 19.2201 1.47988  -2
   0  29   5 19.2201 1.47988   1
   0 -29   6 47.9487 2.06218   1
   0  20  19 51.7084 3.60399  -2
   0 -29  -6 51.7084 3.60399   1
   0  29  -7 139.970 3.51017   1
   0 -21 -18 189.051 5.69866  -2
   0  29   7 189.051 5.69866   1
   0  29   8 25.6529 3.53095   1
   0   5  25 21.7595 2.25252  -2
   0 -29   8 21.7595 2.25252   1
   0  22  18 35.7882 3.39718  -2
   0 -29  -8 35.7882 3.39718   1
   0  29  -9 2.85900 2.05739   1
   0   4  26 1.05830 2.08973  -2
   0 -29   9 1.05830 2.08973   1
   0  23  17 4.51774 2.03179  -2
   0 -29  -9 4.51774 2.03179   1
   0 -29 -10 137.667 3.38671   1
   0   3  26 141.649 3.87349  -2
   0 -29  10 141.649 3.87349   1
   0   2  27 20.2741 3.24573  -2
   0 -29  11 20.2741 3.24573   1
   0 -25 -16 7.83321 1.93116  -2
   0  29  11 7.83321 1.93116   1
   0  29  12 0.41650 2.71884   1
   0   1  27 13.3683 3.27841  -2
   0 -29  12 13.3683 3.27841   1
   0   0  28 4.86623 3.12664  -2
   0 -29  13 4.86623 3.12664   1
   0 -27 -15 4.93190 2.92324  -2
   0  29  13 4.93190 2.92324   1
   0  29  14 3.76572 3.01882   1
   0  29  15-1.24862 2.76306   1
   0 -31 -14 60.3056 4.48195  -2
   0  29  16 60.3056 4.48195   1
   0  29  17-2.23090 2.93900   1
   0 -33 -13 7.99707 3.31011  -2
   0  29  18 7.99707 3.31011   1
   0 -14 -22 87.7485 3.74919  -2
   0  30   0 87.7485 3.74919   1
   0  30   1 32.8058 3.46414   1
   0  13  23 33.0879 2.49015  -2
   0 -30   1 33.0879 2.49015   1
   0  15  22 31.1421 3.62023  -2
   0 -30  -1 31.1421 3.62023   1
   0 -12 -23 63.4808 3.61984  -2
   0  30  -2 63.4808 3.61984   1
   0  16  21 155.889 6.23139  -2
   0 -30  -2 155.889 6.23139   1
   0 -30  -3 4.76717 1.90794   1
   0  11  24 8.86054 2.13367  -2
   0 -30   3 8.86054 2.13367   1
   0  10  24 53.3805 3.63241  -2
   0 -30   4 53.3805 3.63241   1
   0  18  20 37.9755 3.65607  -2
   0 -30  -4 37.9755 3.65607   1
   0   9  25 9.27307 2.17960  -2
   0 -30   5 9.27307 2.17960   1
   0  20  20 9.34139 2.20748  -2
   0 -30  -5 9.34139 2.20748   1
   0 -30  -6 1.76521 1.46601   1
   0   8  25 34.9284 1.79244  -2
   0 -30   6 34.9284 1.79244   1
   0  -7 -25 2.08617 1.65337  -2
   0  30  -7 2.08617 1.65337   1
   0 -22 -19 25.2901 2.52099  -2
   0  30   7 25.2901 2.52099   1
   0 -30  -8 59.1999 2.45624   1
   0  -6 -26 64.2226 3.36962  -2
   0  30  -8 64.2226 3.36962   1
   0   5  26 11.3186 2.11116  -2
   0 -30   9 11.3186 2.11116   1
   0  24  18 17.1893 2.20741  -2
   0 -30  -9 17.1893 2.20741   1
   0  30  10-0.95853 1.30511   1
   0   4  27 29.4221 2.56281  -2
   0 -30  10 29.4221 2.56281   1
   0   3  27 34.2491 3.63079  -2
   0 -30  11 34.2491 3.63079   1
   0 -26 -17 38.8431 4.18323  -2
   0  30  11 38.8431 4.18323   1
   0  30  12-0.20981 2.70657   1
   0   2  28 4.00732 3.03851  -2
   0 -30  12 4.00732 3.03851   1
   0   1  28 16.8791 3.35903  -2
   0 -30  13 16.8791 3.35903   1
   0 -28 -16 15.9443 3.59470  -2
   0  30  13 15.9443 3.59470   1
   0  30  14 3.38148 2.98278   1
   0 -30 -15 20.2334 3.65133  -2
   0  30  15 20.2334 3.65133   1
   0  30  16 74.5393 5.00688   1
   0 -32 -14 24.3421 3.87023  -2
   0  30  17 24.3421 3.87023   1
   0  30  18 1.20535 2.82608   1
   0  31  -1 18.9536 2.86639   1
   0  14  23 25.4216 3.57660  -2
   0 -31   1 25.4216 3.57660   1
   0  16  22 61.4985 2.98671  -2
   0 -31  -1 61.4985 2.98671   1
   0  13  24 18.7013 2.33015  -2
   0 -31   2 18.7013 2.33015   1
   0  17  22 7.90066 3.23373  -2
   0 -31  -2 7.90066 3.23373   1
   0 -31   3 9.21785 1.64429   1
   0  18  21 10.0953 3.14075  -2
   0 -31  -3 10.0953 3.14075   1
   0 -11 -25 19.7753 2.31566  -2
   0  31  -4 19.7753 2.31566   1
   0  19  21 24.9930 2.79739  -2
   0 -31  -4 24.9930 2.79739   1
   0  31   5 12.4572 1.25135   1
   0  31  -6 12.3706 1.74433   1
   0 -21 -20 17.5078 2.84296  -2
   0  31   6 17.5078 2.84296   1
   0   7  26 9.91348 2.13713  -2
   0 -31   7 9.91348 2.13713   1
   0 -22 -20 16.7146 2.29349  -2
   0  31   7 16.7146 2.29349   1
   0  31  -8 20.3943 2.72860   1
   0   6  27 23.9149 3.57345  -2
   0 -31   8 23.9149 3.57345   1
   0 -23 -19 61.6294 3.55228  -2
   0  31   8 61.6294 3.55228   1
   0  31   9 0.41129 2.72376   1
   0   5  27 26.1300 2.45763  -2
   0 -31   9 26.1300 2.45763   1
   0  24  19 3.74057 2.57668  -2
   0 -31  -9 3.74057 2.57668   1
   0   4  28 21.5583 3.53460  -2
   0 -31  10 21.5583 3.53460   1
   0  25  18 4.39518 2.02427  -2
   0 -31 -10 4.39518 2.02427   1
   0  31  11 10.3221 3.10465   1
   0   3  28 15.6382 3.53245  -2
   0 -31  11 15.6382 3.53245   1
   0 -31  12 1.79875 2.25934   1
   0 -27 -17 9.32309 3.31624  -2
   0  31  12 9.32309 3.31624   1
   0  31  13 3.62388 3.20513   1
   0 -29 -16 34.6708 3.92052  -2
   0  31  14 34.6708 3.92052   1
   0  31  15 1.69320 2.90284   1
   0  31  16 10.2841 3.10510   1
   0 -33 -15 6.20429 3.34183  -2
   0  31  17 6.20429 3.34183   1
   0 -15 -24 36.6113 2.62572  -2
   0  32   0 36.6113 2.62572   1
   0  14  24 14.0808 2.45353  -2
   0 -32   1 14.0808 2.45353   1
   0 -16 -23 2.25002 2.13437  -2
   0  32   1 2.25002 2.13437   1
   0  13  25 7.06465 2.17553  -2
   0 -32   2 7.06465 2.17553   1
   0  17  23 4.69559 3.13029  -2
   0 -32  -2 4.69559 3.13029   1
   0 -12 -25 4.83446 2.21845  -2
   0  32  -3 4.83446 2.21845   1
   0  18  22 20.9073 3.61676  -2
   0 -32  -3 20.9073 3.61676   1
   0 -32  -4 0.29824 1.51331   1
   0 -11 -26 45.4692 2.78387  -2
   0  32  -4 45.4692 2.78387   1
   0 -10 -26 26.9543 3.59675  -2
   0  32  -5 26.9543 3.59675   1
   0  20  21 26.3454 2.47456  -2
   0 -32  -5 26.3454 2.47456   1
   0  -9 -26 8.53991 2.17810  -2
   0  32  -6 8.53991 2.17810   1
   0 -22 -21 2.84317 2.45027  -2
   0  32   6 2.84317 2.45027   1
   0  32   7 0.66091 1.47129   1
   0   8  27 16.3288 2.44671  -2
   0 -32   7 16.3288 2.44671   1
   0  -7 -27 3.51507 2.06239  -2
   0  32  -8 3.51507 2.06239   1
   0  24  20 7.10274 2.06430  -2
   0 -32  -8 7.10274 2.06430   1
   0 -32  -9 1.89656 1.43387   1
   0   6  28 2.17974 3.24611  -2
   0 -32   9 2.17974 3.24611   1
   0   5  28 8.18693 3.30605  -2
   0 -32  10 8.18693 3.30605   1
   0 -26 -19 1.27171 3.12923  -2
   0  32  10 1.27171 3.12923   1
   0  32  11 46.9378 4.41583   1
   0 -28 -18 34.6198 4.66008  -2
   0  32  12 34.6198 4.66008   1
   0  32  13 1.71659 2.89621   1
   0 -30 -17 15.1865 4.06427  -2
   0  32  14 15.1865 4.06427   1
   0  32  15 4.05305 2.95593   1
   0 -15 -25 36.5678 2.76142  -2
   0  33  -1 36.5678 2.76142   1
   0  17  24 20.9038 2.98459  -2
   0 -33  -1 20.9038 2.98459   1
   0 -33   2 3.74524 2.28378   1
   0 -14 -25 17.9989 3.14482  -2
   0  33  -2 17.9989 3.14482   1
   0  18  23 23.7992 3.62163  -2
   0 -33  -2 23.7992 3.62163   1
   0 -13 -26 21.2585 2.52908  -2
   0  33  -3 21.2585 2.52908   1
   0  19  23 13.3673 3.47155  -2
   0 -33  -3 13.3673 3.47155   1
   0  33  -4 0.98061 1.57012   1
   0  20  22 4.55636 2.18135  -2
   0 -33  -4 4.55636 2.18135   1
   0 -33   5 20.5511 1.98678   1
   0 -21 -22 20.2658 2.68260  -2
   0  33   5 20.2658 2.68260   1
   0  33   6 3.74271 1.60056   1
   0   9  27 7.82549 2.14867  -2
   0 -33   6 7.82549 2.14867   1
   0  33  -7 22.4465 2.84740   1
   0   8  28 25.9228 3.71958  -2
   0 -33   7 25.9228 3.71958   1
   0 -23 -21 28.0947 2.82453  -2
   0  33   7 28.0947 2.82453   1
   0  -7 -28 3.77868 2.14537  -2
   0  33  -8 3.77868 2.14537   1
   0  24  21 19.5735 2.37143  -2
   0 -33  -8 19.5735 2.37143   1
   0 -25 -20 25.0996 4.01773  -2
   0  33   9 25.0996 4.01773   1
   0  33  10 32.0270 3.90286   1
   0 -27 -19 20.5764 3.85970  -2
   0  33  11 20.5764 3.85970   1
   0  16  25 108.026 4.59545  -2
   0 -34   0 108.026 4.59545   1
   0  15  26 11.9568 3.37495  -2
   0 -34   1 11.9568 3.37495   1
   0  17  25 23.1280 3.72356  -2
   0 -34  -1 23.1280 3.72356   1
   0 -14 -26 7.19570 2.42972  -2
   0  34  -2 7.19570 2.42972   1
   0  18  24 1.22121 3.07600  -2
   0 -34  -2 1.22121 3.07600   1
   0 -34  -3 45.2757 3.42130   1
   0  13  27 39.4002 3.98053  -2
   0 -34   3 39.4002 3.98053   1
   0  12  27 41.4932 3.41042  -2
   0 -34   4 41.4932 3.41042   1
   0  20  23 37.2409 3.95588  -2
   0 -34  -4 37.2409 3.95588   1
   0 -34  -5 9.26489 2.22243   1
   0 -11 -27 17.8678 2.41917  -2
   0  34  -5 17.8678 2.41917   1
   0  22  22 16.5101 3.29535  -2
   0 -34  -6 16.5101 3.29535   1
   0  24  22 3.77371 2.79165  -2
   0 -34  -7 3.77371 2.79165   1
   0 -35  -1 57.8690 2.56183   1
   0  15  27 35.4086 4.12312  -2
   0 -35   2 35.4086 4.12312   1
   0  19  25 17.0639 3.49325  -2
   0 -35  -2 17.0639 3.49325   1
   0 -35   3 2.63187 2.16907   1
   0  20  24 3.20459 3.15948  -2
   0 -35  -3 3.20459 3.15948   1
   0  21  24 23.8355 4.04004  -2
   0 -35  -4 23.8355 4.04004   1
   0  22  23 54.4945 4.07714  -2
   0 -35  -5 54.4945 4.07714   1
   0  23  23 11.9665 3.39935  -2
   0 -35  -6 11.9665 3.39935   1
   0 -35  -7 7.06996 2.11619   1
   0  16  27 3.43826 3.65630  -2
   0 -36   1 3.43826 3.65630   1
   0  18  26 9.01031 3.73254  -2
   0 -36  -1 9.01031 3.73254   1
   0  19  26 12.6150 3.22968  -2
   0 -36  -2 12.6150 3.22968   1
   0  20  25 10.7101 3.44910  -2
   0 -36  -3 10.7101 3.44910   1
   0 -36  -4 21.1697 2.66952   1
   0  22  24 20.4898 3.57407  -2
   0 -36  -5 20.4898 3.57407   1
   0 -36  -6 2.04764 1.90149   1
   0  21  26 21.2769 3.82507  -2
   0 -37  -3 21.2769 3.82507   1
   0  22  25 6.83399 3.25694  -2
   0 -37  -4 6.83399 3.25694   1
   0  23  25 64.1177 4.99409  -2
   0 -37  -5 64.1177 4.99409   1
  -1  28 -13 7.76031 3.35283  -2
   1   0 -27 7.76031 3.35283   1
  -1  26 -12 10.1283 3.44042  -2
   1   0 -25 10.1283 3.44042   1
  -1  24 -11 0.12461 2.86469  -2
   1   0 -23 0.12461 2.86469   1
  -1  22 -10 14.7764 2.26169  -2
   1   0 -21 14.7764 2.26169   1
  -1  20  -9 8.12871 1.61013  -2
   1   0 -19 8.12871 1.61013   1
   1 -18   8 15.1837 1.41866  -2
  -1   0  17 15.1837 1.41866   1
  -1  16  -7 49.2188 1.51594  -2
   1   0 -15 49.2188 1.51594   1
  -1  14  -6 1.68560 1.06541  -2
   1   0 -13 1.68560 1.06541   1
  -1   0  11 37.0646 2.60729   1
  -1   0   9 6.76250 1.38145   1
  -1   0   7 5.97575 1.06115   1
  -1   0   5 4.48425 0.78647   1
  -1   0   3 1.79296 0.50296   1
  -1   0   1 0.14890 0.32027   1
  -1   0  -1 2.55829 0.36339   1
  -1   0  -3 9.40812 0.65273   1
  -1   0  -5 1.90642 0.74637   1
  -1   0  -7 25.7178 1.48518   1
  -1   0  -9 2.16667 0.59712   1
   1   9  -4 3.71540 1.48896  -2
  -1   0  -9 3.71540 1.48896   1
   1   0  11 5.60388 0.70307   1
   1  12  -5 7.64886 0.76691  -2
  -1   0 -11 7.64886 0.76691   1
   1  14  -6 0.17158 0.95817  -2
  -1   0 -13 0.17158 0.95817   1
   1  16  -7 10.8173 0.84782  -2
  -1   0 -15 10.8173 0.84782   1
   1  18  -8 12.2013 0.97225  -2
  -1   0 -17 12.2013 0.97225   1
   1  20  -9 8.50151 1.11116  -2
  -1   0 -19 8.50151 1.11116   1
   1  22 -10 17.3772 1.31595  -2
  -1   0 -21 17.3772 1.31595   1
   1  24 -11 1.51178 1.20898  -2
  -1   0 -23 1.51178 1.20898   1
   1  26 -12 12.0193 3.34229  -2
  -1   0 -25 12.0193 3.34229   1
   1  28 -13 15.6427 3.74877  -2
  -1   0 -27 15.6427 3.74877   1
   1  -1 -28 0.69537 2.33489   1
  -1  29 -14-0.67952 3.01485  -2
   1   1 -28-0.67952 3.01485   1
  -1  28 -14 11.5002 3.44914  -2
   1   1 -27 11.5002 3.44914   1
  -1  29 -12 6.70565 3.43731  -2
   1  -1 -27 6.70565 3.43731   1
  -1  27 -13-1.50552 2.86658  -2
   1   1 -26-1.50552 2.86658   1
  -1  28 -12 3.67202 3.24808  -2
   1  -1 -26 3.67202 3.24808   1
  -1  26 -13 2.03765 1.66635  -2
   1   1 -25 2.03765 1.66635   1
  -1  27 -11 4.84608 3.40417  -2
   1  -1 -25 4.84608 3.40417   1
  -1  25 -12 5.49782 2.92156  -2
   1   1 -24 5.49782 2.92156   1
  -1  26 -11 7.44249 3.22626  -2
   1  -1 -24 7.44249 3.22626   1
   1  -1 -23 19.7601 2.73672   1
  -1  24 -12 23.7984 3.41292  -2
   1   1 -23 23.7984 3.41292   1
   1   1 -22 6.51126 2.25952   1
  -1  24 -10 13.5578 3.07627  -2
   1  -1 -22 13.5578 3.07627   1
  -1  22  -9 11.5453 1.64843  -2
   1  -1 -21 11.5453 1.64843   1
  -1  22 -11 7.36999 2.81418  -2
   1   1 -21 7.36999 2.81418   1
   1  -1 -20 1.16973 0.89666   1
  -1  20 -10 2.82362 1.54462  -2
   1   1 -20 2.82362 1.54462   1
   1   1 -19 1.00515 0.93914   1
  -1  20  -8 1.57689 1.61816  -2
   1  -1 -19 1.57689 1.61816   1
  -1  18  -9 26.8326 1.40139  -2
   1   1 -18 26.8326 1.40139   1
  -1  19  -8 25.4503 1.61669  -2
   1  -1 -18 25.4503 1.61669   1
  -1  17  -9 7.37399 1.10233  -2
   1   1 -17 7.37399 1.10233   1
  -1  18  -7 17.7866 1.29400  -2
   1  -1 -17 17.7866 1.29400   1
  -1  -1  16 1.68886 0.42952   1
  -1  16  -8 7.11190 1.04838  -2
   1   1 -16 7.11190 1.04838   1
  -1  17  -7 4.75671 1.17753  -2
   1  -1 -16 4.75671 1.17753   1
   1  -1 -15 25.1477 1.20485   1
   1 -15   8 32.9355 1.41465  -2
  -1  -1  15 32.9355 1.41465   1
  -1  16  -6 22.8937 2.96330  -2
   1  -1 -15 22.8937 2.96330   1
   1   1 -14 2.90401 0.81090   1
   1 -14   7 3.82777 2.22516  -2
  -1  -1  14 3.82777 2.22516   1
  -1  15  -6 6.12283 1.08319  -2
   1  -1 -14 6.12283 1.08319   1
  -1   1  13 0.15058 2.00674   1
   1 -13   7 0.95936 0.91484  -2
  -1  -1  13 0.95936 0.91484   1
   1   1 -12 0.84373 0.64190   1
   1 -13   5 4.49708 2.48611  -2
  -1   1  12 4.49708 2.48611   1
  -1   1  11 4.27973 1.81258   1
   1 -11   6 4.37469 2.01821  -2
  -1  -1  11 4.37469 2.01821   1
  -1  -1  10 5.73162 1.54542   1
   1 -11   4 9.27155 2.12517  -2
  -1   1  10 9.27155 2.12517   1
  -1   1   9 11.0320 1.62531   1
   1  -9   5 14.8373 2.04041  -2
  -1  -1   9 14.8373 2.04041   1
  -1  -1   8 7.45172 1.19666   1
   1  -9   3 9.32040 1.10465  -2
  -1   1   8 9.32040 1.10465   1
  -1   1   7 2.71170 0.73330   1
   1  -7   4 3.62269 1.22464  -2
  -1  -1   7 3.62269 1.22464   1
  -1  -1   6 2.49906 0.82470   1
  -1   7  -2 2.66957 0.78232  -2
   1  -1  -6 2.66957 0.78232   1
  -1   1   5 0.63988 0.52135   1
   1  -5   3 0.79463 0.82250  -2
  -1  -1   5 0.79463 0.82250   1
  -1   1   4 8.86277 0.57099   1
  -1  -1   3 10.4995 0.61765   1
  -1   1   2 0.34229 0.22776   1
   1  -1  -1 1.83048 0.25636   1
  -1  -1   0 6.76902 0.47190   1
  -1   1  -1 0.09261 0.33436   1
  -1   1  -2 0.66985 0.22859   1
  -1  -1  -3 1.00493 0.44786   1
   1  -1   4 15.7483 0.60481   1
   1   5  -1 16.4514 0.93487  -2
  -1  -1  -4 16.4514 0.93487   1
  -1  -1  -5 0.17829 0.31767   1
   1   5  -3-0.05747 0.48943  -2
  -1   1  -5-0.05747 0.48943   1
  -1   1  -6 1.35954 0.68336   1
   1   7  -2 2.60458 1.07061  -2
  -1  -1  -6 2.60458 1.07061   1
  -1  -1  -7 1.46143 0.93402   1
   1   7  -4 3.89305 0.86868  -2
  -1   1  -7 3.89305 0.86868   1
  -1   1  -8 1.04530 0.53577   1
  -1  -9   3 2.89385 0.92207  -2
   1   1   8 2.89385 0.92207   1
   1   1   9 8.88945 0.58732   1
   1   9  -5 10.4691 0.65665  -2
  -1   1  -9 10.4691 0.65665   1
  -1   1 -10 1.52958 0.63126   1
  -1 -11   4 2.09932 1.16671  -2
   1   1  10 2.09932 1.16671   1
  -1  -1 -11 1.60314 0.68131   1
   1  11  -6 3.23715 0.59996  -2
  -1   1 -11 3.23715 0.59996   1
   1  -1  12 1.96011 0.53408   1
   1  13  -5 6.39489 0.71051  -2
  -1  -1 -12 6.39489 0.71051   1
  -1  -1 -13 0.31371 0.80283   1
   1  13  -7 0.03010 0.60760  -2
  -1   1 -13 0.03010 0.60760   1
  -1   1 -14 14.9756 2.33597   1
  -1 -14   7 18.8761 0.78959  -2
   1  -1  14 18.8761 0.78959   1
   1  15  -6 21.8164 1.65643  -2
  -1  -1 -14 21.8164 1.65643   1
  -1  -1 -15 1.92150 1.63890   1
  -1 -15   8 5.65589 1.13343  -2
   1  -1  15 5.65589 1.13343   1
   1  16  -6 6.43422 1.50464  -2
  -1  -1 -15 6.43422 1.50464   1
   1  16  -8 5.52977 0.79268  -2
  -1   1 -16 5.52977 0.79268   1
   1  17  -7 1.10140 0.74561  -2
  -1  -1 -16 1.10140 0.74561   1
  -1 -17   9 1.60924 0.63623  -2
   1  -1  17 1.60924 0.63623   1
   1  18  -7 1.60819 0.91185  -2
  -1  -1 -17 1.60819 0.91185   1
   1  18  -9 2.35631 0.89129  -2
  -1   1 -18 2.35631 0.89129   1
   1  19  -8 6.49966 0.92964  -2
  -1  -1 -18 6.49966 0.92964   1
  -1  -1 -19 0.33789 0.61621   1
   1  20  -8 0.44548 0.79457  -2
  -1  -1 -19 0.44548 0.79457   1
  -1  -1 -20 4.00473 0.81553   1
  -1  -1 -21 0.09594 0.86797   1
   1  22 -11 8.17243 1.33776  -2
  -1   1 -21 8.17243 1.33776   1
  -1   1 -22 22.5577 2.73034   1
   1  23 -11 22.0713 1.31877  -2
  -1   1 -22 22.0713 1.31877   1
   1  24 -10 22.7068 3.53534  -2
  -1  -1 -22 22.7068 3.53534   1
  -1  -1 -23 1.07373 1.87697   1
   1  24 -12 1.01461 2.80907  -2
  -1   1 -23 1.01461 2.80907   1
   1  25 -12 16.3568 3.22878  -2
  -1   1 -24 16.3568 3.22878   1
   1  26 -11 12.3359 3.26779  -2
  -1  -1 -24 12.3359 3.26779   1
   1  26 -13 0.17097 1.58354  -2
  -1   1 -25 0.17097 1.58354   1
   1  27 -11 6.04980 3.19120  -2
  -1  -1 -25 6.04980 3.19120   1
   1  27 -13 0.77559 3.02371  -2
  -1   1 -26 0.77559 3.02371   1
   1  28 -12 10.2386 3.31294  -2
  -1  -1 -26 10.2386 3.31294   1
   1  29 -12 2.58538 3.35767  -2
  -1  -1 -27 2.58538 3.35767   1
   1  29 -14-0.10781 3.16883  -2
  -1   1 -28-0.10781 3.16883   1
   1  30 -13-0.28318 3.14280  -2
  -1  -1 -28-0.28318 3.14280   1
  -1  30 -12 1.25112 3.40312  -2
   1  -2 -28 1.25112 3.40312   1
  -1  29 -11-2.58059 3.16003  -2
   1  -2 -27-2.58059 3.16003   1
  -1  28 -11 1.53240 3.18851  -2
   1  -2 -26 1.53240 3.18851   1
  -1  27 -10 13.3950 3.46983  -2
   1  -2 -25 13.3950 3.46983   1
  -1  26 -10 2.19481 1.26092  -2
   1  -2 -24 2.19481 1.26092   1
   1  -2 -23 0.16778 1.92588   1
  -1  24  -9 3.23208 1.44581  -2
   1  -2 -22 3.23208 1.44581   1
   1  -2 -21 0.40283 0.92707   1
  -1  20 -11 1.03111 2.03580  -2
   1   2 -20 1.03111 2.03580   1
  -1  22  -8 2.76150 0.94791  -2
   1  -2 -20 2.76150 0.94791   1
   1   2 -19 1.28775 0.91039   1
  -1  21  -8 0.97396 0.82139  -2
   1  -2 -19 0.97396 0.82139   1
  -1  18 -10 5.02545 1.54736  -2
   1   2 -18 5.02545 1.54736   1
  -1  20  -7 9.93498 1.41295  -2
   1  -2 -18 9.93498 1.41295   1
   1  -2 -17 4.91394 0.86747   1
   1 -17  10 8.20214 0.70614  -2
  -1  -2  17 8.20214 0.70614   1
   1 -16   9 16.9445 1.24404  -2
  -1  -2  16 16.9445 1.24404   1
  -1  18  -6 3.65150 1.52588  -2
   1  -2 -16 3.65150 1.52588   1
   1  -2 -15 3.34295 0.60306   1
  -1  15  -9 8.97507 1.24529  -2
   1   2 -15 8.97507 1.24529   1
  -1  17  -6 9.79377 2.79067  -2
   1  -2 -15 9.79377 2.79067   1
  -1  14  -8 14.3438 1.30290  -2
   1   2 -14 14.3438 1.30290   1
  -1  16  -5 14.1780 2.73461  -2
   1  -2 -14 14.1780 2.73461   1
   1   2 -13 0.80797 0.70451   1
   1 -13   8 0.90798 0.74228  -2
  -1  -2  13 0.90798 0.74228   1
   1 -12   7 1.21014 0.89355  -2
  -1  -2  12 1.21014 0.89355   1
   1   2 -11 1.72506 0.64094   1
  -1  -2  10 5.71382 0.74168   1
   1  -2  -9 0.28725 0.96432   1
  -1  -2   8 2.70995 1.09517   1
  -1   9  -2 4.29611 1.33933  -2
   1  -2  -8 4.29611 1.33933   1
  -1  -2   7 0.29097 0.86433   1
  -1   8  -2 1.41144 1.20061  -2
   1  -2  -7 1.41144 1.20061   1
  -1  -2   6 0.76400 0.57933   1
   1  -4   4 2.74273 0.89060  -2
  -1  -2   5 2.74273 0.89060   1
  -1   6  -1 6.80705 1.04146  -2
   1  -2  -5 6.80705 1.04146   1
   1  -2  -4 6.40746 0.49392   1
   1  -2   3 0.73418 0.61120  -2
  -1  -2   3 0.73418 0.61120   1
  -1   4   0 1.95585 0.68055  -2
   1  -2  -3 1.95585 0.68055   1
  -1  -2   2 1.06052 0.30006   1
  -1  -2   1 0.17444 0.29289   1
  -1   2   1-0.07205 0.44088  -2
   1  -2  -1-0.07205 0.44088   1
  -1  -2   0 3.06348 0.47755   1
   1  -2   1 0.11274 0.37070   1
   1   2   1 0.04265 0.27596  -2
  -1  -2  -1 0.04265 0.27596   1
  -1  -2  -2 0.34764 0.29180   1
   1  -2   3 0.51017 0.48377   1
   1   4   0 2.33899 0.67194  -2
  -1  -2  -3 2.33899 0.67194   1
  -1  -2  -4 14.9462 0.58288   1
   1  -2   5 0.76286 0.55500   1
  -1  -4   4 9.95621 1.02652  -2
   1  -2   5 9.95621 1.02652   1
   1   6  -1 3.82600 0.86231  -2
  -1  -2  -5 3.82600 0.86231   1
  -1   2  -6 7.02267 0.47216   1
  -1  -2  -7 6.07498 0.47305   1
   1   6  -5 5.46209 0.90468  -2
  -1   2  -7 5.46209 0.90468   1
   1   8  -2 10.0238 1.23960  -2
  -1  -2  -7 10.0238 1.23960   1
  -1  -2  -8 1.20123 0.30526   1
   1   9  -2-0.10615 1.12389  -2
  -1  -2  -8-0.10615 1.12389   1
   1  -2   9 0.30122 0.52278   1
   1  10  -3 4.99990 1.05568  -2
  -1  -2  -9 4.99990 1.05568   1
  -1   2 -10 6.09606 0.67167   1
   1  11  -3 5.35035 1.56288  -2
  -1  -2 -10 5.35035 1.56288   1
   1  -2  11 8.45576 0.94543   1
  -1 -11   7 8.03031 1.17289  -2
   1  -2  11 8.03031 1.17289   1
   1  -2  12 0.56533 0.71881   1
   1  12  -7 0.88644 0.68609  -2
  -1   2 -12 0.88644 0.68609   1
  -1 -13   8 7.54642 0.81232  -2
   1  -2  13 7.54642 0.81232   1
   1  15  -5 10.7672 2.34069  -2
  -1  -2 -13 10.7672 2.34069   1
   1  14  -8 12.7749 1.33279  -2
  -1   2 -14 12.7749 1.33279   1
   1  16  -5 16.9366 2.04439  -2
  -1  -2 -14 16.9366 2.04439   1
  -1 -15   9 25.2977 1.00335  -2
   1  -2  15 25.2977 1.00335   1
   1  17  -6 32.7795 2.29994  -2
  -1  -2 -15 32.7795 2.29994   1
   1  16  -9 23.7203 1.12073  -2
  -1   2 -16 23.7203 1.12073   1
   1  18  -6 23.0029 1.10908  -2
  -1  -2 -16 23.0029 1.10908   1
  -1 -17  10 0.86109 0.74456  -2
   1  -2  17 0.86109 0.74456   1
   1  19  -7 3.79757 1.07819  -2
  -1  -2 -17 3.79757 1.07819   1
  -1 -18  10 5.91802 0.88172  -2
   1  -2  18 5.91802 0.88172   1
   1  20  -7 6.04168 0.70290  -2
  -1  -2 -18 6.04168 0.70290   1
   1  19 -11 4.07646 1.13386  -2
  -1   2 -19 4.07646 1.13386   1
   1  21  -8 0.85407 2.02553  -2
  -1  -2 -19 0.85407 2.02553   1
   1  20 -11 0.43325 0.39883  -2
  -1   2 -20 0.43325 0.39883   1
   1  22  -8 9.27232 3.18639  -2
  -1  -2 -20 9.27232 3.18639   1
  -1   2 -21 0.95133 0.72657   1
   1  22 -12 16.2914 1.49004  -2
  -1   2 -22 16.2914 1.49004   1
   1  24  -9 9.36169 3.80148  -2
  -1  -2 -22 9.36169 3.80148   1
  -1  -2 -23-0.15486 1.93870   1
   1  23 -12 1.63860 1.11982  -2
  -1   2 -23 1.63860 1.11982   1
   1  26 -10 1.39380 1.26379  -2
  -1  -2 -24 1.39380 1.26379   1
  -1  -2 -25 0.80746 2.08451   1
   1  28 -11 7.62291 3.37442  -2
  -1  -2 -26 7.62291 3.37442   1
   1  29 -11 8.27261 3.50451  -2
  -1  -2 -27 8.27261 3.50451   1
   1  30 -12 26.3312 3.86926  -2
  -1  -2 -28 26.3312 3.86926   1
  -1  31 -11 11.0174 3.96562  -2
   1  -3 -28 11.0174 3.96562   1
  -1  30 -11 3.42793 3.53440  -2
   1  -3 -27 3.42793 3.53440   1
  -1  29 -10 15.7501 3.70573  -2
   1  -3 -26 15.7501 3.70573   1
  -1  28 -10 7.19109 3.46733  -2
   1  -3 -25 7.19109 3.46733   1
  -1  27  -9 7.85823 3.40022  -2
   1  -3 -24 7.85823 3.40022   1
  -1  26  -9 8.81648 3.46463  -2
   1  -3 -23 8.81648 3.46463   1
  -1  24  -8 6.80636 1.59465  -2
   1  -3 -22 6.80636 1.59465   1
   1  -3 -21 3.36402 0.95780   1
  -1  22  -7 11.5756 1.71273  -2
   1  -3 -20 11.5756 1.71273   1
  -1  18 -11 3.60214 2.04900  -2
   1   3 -19 3.60214 2.04900   1
  -1  21  -7 0.88082 0.86236  -2
   1  -3 -19 0.88082 0.86236   1
  -1  -3  18 0.66577 0.88288   1
  -1  20  -6 3.52321 1.06113  -2
   1  -3 -18 3.52321 1.06113   1
  -1  -3  17 5.84398 0.80489   1
   1 -16  10 8.91032 1.39280  -2
  -1  -3  17 8.91032 1.39280   1
  -1  19  -6 12.6995 1.24491  -2
   1  -3 -17 12.6995 1.24491   1
   1  -3 -16 3.71835 0.74863   1
   1 -15  10 3.06926 0.95464  -2
  -1  -3  16 3.06926 0.95464   1
  -1  18  -5 10.1707 2.84570  -2
   1  -3 -16 10.1707 2.84570   1
  -1  -3  15 17.1057 0.71118   1
   1 -14   9 11.8915 2.33699  -2
  -1  -3  15 11.8915 2.33699   1
  -1  17  -5 16.8212 3.37640  -2
   1  -3 -15 16.8212 3.37640   1
   1  -3 -14 3.43380 1.93721   1
   1 -13   9 6.75136 0.62025  -2
  -1  -3  14 6.75136 0.62025   1
   1   3 -13 1.74043 0.49161   1
  -1  15  -4 2.59815 0.70914  -2
   1  -3 -13 2.59815 0.70914   1
   1 -11   8 0.69145 0.97324  -2
  -1  -3  12 0.69145 0.97324   1
   1   3 -11 5.61490 0.75006   1
  -1  13  -3 13.0190 0.74058  -2
   1  -3 -11 13.0190 0.74058   1
   1  -3 -10 1.48712 1.32952   1
   1  -9   7 2.58677 0.85390  -2
  -1  -3  10 2.58677 0.85390   1
  -1  -3   9 1.58972 0.54495   1
  -1  11  -2 0.20951 0.59856  -2
   1  -3  -9 0.20951 0.59856   1
   1  -3  -8 1.29227 1.05891   1
   1  -7   6 4.60374 0.99755  -2
  -1  -3   8 4.60374 0.99755   1
  -1  -3   7 31.2492 1.54570   1
  -1   9  -1 30.5274 1.80702  -2
   1  -3  -7 30.5274 1.80702   1
   1  -3  -6 2.89248 0.90092   1
   1  -5   5 6.64140 1.13142  -2
  -1  -3   6 6.64140 1.13142   1
  -1  -3   5 0.31008 0.71222   1
  -1   7   0 1.36210 0.86006  -2
   1  -3  -5 1.36210 0.86006   1
   1  -3  -4 0.32379 0.58198   1
   1  -3   4 0.74856 0.47490  -2
  -1  -3   4 0.74856 0.47490   1
  -1  -3   3 0.79137 0.49610   1
   1  -3  -2 0.54255 0.34546   1
   1  -3  -1 8.35203 0.33830   1
  -1  -3   0 0.09061 0.26167   1
  -1  -3  -1 1.57981 0.39523   1
   1  -3   2 0.98310 0.29685   1
   1  -3   3 11.8077 0.46419   1
  -1  -3  -4 3.26249 0.59618   1
  -1  -3   4 3.00683 0.68136  -2
   1  -3   4 3.00683 0.68136   1
  -1   3  -5 4.32351 0.36717   1
   1   7   0 3.39984 0.84415  -2
  -1  -3  -5 3.39984 0.84415   1
  -1  -3  -6 9.05098 0.92876   1
   1   5  -5 10.4174 0.75751  -2
  -1   3  -6 10.4174 0.75751   1
   1   8  -1 12.4625 0.77588  -2
  -1  -3  -6 12.4625 0.77588   1
  -1   3  -7 4.30125 0.55367   1
   1   9  -1 10.8887 0.71183  -2
  -1  -3  -7 10.8887 0.71183   1
  -1  -3  -8 10.4451 0.72707   1
   1   7  -6 9.15083 1.18796  -2
  -1   3  -8 9.15083 1.18796   1
   1  -3   9 3.02222 0.63526   1
   1  11  -2 4.23746 1.15303  -2
  -1  -3  -9 4.23746 1.15303   1
  -1  -3 -10 1.45260 0.86880   1
   1   9  -7 5.12325 0.48836  -2
  -1   3 -10 5.12325 0.48836   1
  -1   3 -11 26.6397 1.38818   1
  -1 -10   7 32.0130 1.14431  -2
   1  -3  11 32.0130 1.14431   1
   1  13  -3 34.5425 3.00695  -2
  -1  -3 -11 34.5425 3.00695   1
  -1  -3 -12 5.38035 1.48848   1
  -1 -11   8 6.96910 1.12509  -2
   1  -3  12 6.96910 1.12509   1
  -1 -12   8 2.90468 0.82147  -2
   1  -3  13 2.90468 0.82147   1
   1  15  -4 5.27999 1.61915  -2
  -1  -3 -13 5.27999 1.61915   1
  -1  -3 -14 18.1205 1.64802   1
   1  13  -9 18.5077 0.85540  -2
  -1   3 -14 18.5077 0.85540   1
   1  14  -9 22.4817 1.00441  -2
  -1   3 -15 22.4817 1.00441   1
   1  17  -5 18.8742 2.38182  -2
  -1  -3 -15 18.8742 2.38182   1
  -1  -3 -16 0.35366 1.24357   1
   1  15 -10 0.90743 0.90805  -2
  -1   3 -16 0.90743 0.90805   1
  -1 -16  10 6.41691 0.85009  -2
   1  -3  17 6.41691 0.85009   1
   1  19  -6 12.2797 2.18738  -2
  -1  -3 -17 12.2797 2.18738   1
   1  -3  18 3.52435 1.14966   1
   1  17 -11 4.22477 1.15257  -2
  -1   3 -18 4.22477 1.15257   1
   1  20  -6 20.7568 2.25901  -2
  -1  -3 -18 20.7568 2.25901   1
  -1   3 -19 2.84121 0.70412   1
   1  21  -7 7.69050 2.91657  -2
  -1  -3 -19 7.69050 2.91657   1
   1  20 -12 6.82705 1.25705  -2
  -1   3 -20 6.82705 1.25705   1
   1  22  -7 16.7413 3.17065  -2
  -1  -3 -20 16.7413 3.17065   1
  -1  -3 -21 24.4238 2.81330   1
   1  21 -12 18.4630 1.42140  -2
  -1   3 -21 18.4630 1.42140   1
  -1  -3 -22 1.07006 1.96799   1
   1  22 -13 2.33413 1.22075  -2
  -1   3 -22 2.33413 1.22075   1
   1  23 -13 4.10012 1.24423  -2
  -1   3 -23 4.10012 1.24423   1
   1  26  -9 11.6165 3.36757  -2
  -1  -3 -23 11.6165 3.36757   1
  -1  -3 -24 0.63511 2.10423   1
   1  28 -10 1.45535 3.23893  -2
  -1  -3 -25 1.45535 3.23893   1
   1  29 -10 7.57555 3.36980  -2
  -1  -3 -26 7.57555 3.36980   1
   1  30 -11 9.44586 3.40005  -2
  -1  -3 -27 9.44586 3.40005   1
   1  31 -11 11.8291 3.79714  -2
  -1  -3 -28 11.8291 3.79714   1
  -1  31 -10 14.8116 4.01375  -2
   1  -4 -28 14.8116 4.01375   1
  -1  30 -10 2.47645 3.66200  -2
   1  -4 -27 2.47645 3.66200   1
  -1  29  -9 4.89281 3.77387  -2
   1  -4 -26 4.89281 3.77387   1
   1 -24  15 3.41148 1.60298  -2
  -1  -4  25 3.41148 1.60298   1
  -1  28  -9 4.45166 3.73360  -2
   1  -4 -25 4.45166 3.73360   1
   1  -4 -24 0.72894 2.40822   1
  -1  26  -8 0.80143 1.11487  -2
   1  -4 -23 0.80143 1.11487   1
   1  -4 -22 2.19726 1.32659   1
  -1  24  -7 5.45922 1.53083  -2
   1  -4 -21 5.45922 1.53083   1
   1  -4 -20 2.55858 2.22947   1
  -1  23  -7 1.71330 1.41257  -2
   1  -4 -20 1.71330 1.41257   1
  -1  18 -12 35.2667 3.07211  -2
   1   4 -19 35.2667 3.07211   1
  -1  22  -6 16.0589 1.22126  -2
   1  -4 -19 16.0589 1.22126   1
   1  -4 -18 2.16954 0.59748   1
  -1  21  -6 2.79608 3.01055  -2
   1  -4 -18 2.79608 3.01055   1
   1 -16  11 0.72538 1.32919  -2
  -1  -4  17 0.72538 1.32919   1
  -1  20  -5 6.74587 0.98496  -2
   1  -4 -17 6.74587 0.98496   1
   1   4 -16 0.31096 0.97009   1
   1 -15  11 2.22835 0.75228  -2
  -1  -4  16 2.22835 0.75228   1
   1 -19   5 2.40862 1.83804  -2
  -1   4  16 2.40862 1.83804   1
   1 -14  10 21.3565 1.05918  -2
  -1  -4  15 21.3565 1.05918   1
   1 -18   4 14.6239 1.99615  -2
  -1   4  15 14.6239 1.99615   1
  -1  -4  14 3.49566 0.53997   1
   1 -13  10 9.23490 2.21242  -2
  -1  -4  14 9.23490 2.21242   1
  -1  17  -4 4.32717 1.70594  -2
   1  -4 -14 4.32717 1.70594   1
   1 -12   9 9.56118 1.09063  -2
  -1  -4  13 9.56118 1.09063   1
   1 -16   3 13.2724 1.77501  -2
  -1   4  13 13.2724 1.77501   1
   1   4 -12 0.43886 0.55352   1
   1 -11   9 5.62957 2.18903  -2
  -1  -4  12 5.62957 2.18903   1
  -1  -4  11 4.55362 0.88265   1
  -1  10  -8 6.05194 1.14445  -2
   1   4 -11 6.05194 1.14445   1
  -1  13  -2 9.03477 1.85351  -2
   1  -4 -11 9.03477 1.85351   1
  -1  -4  10 3.26215 0.68201   1
  -1  12  -2 8.15610 1.67616  -2
   1  -4 -10 8.15610 1.67616   1
  -1  -4   9 0.12496 0.57277   1
  -1  11  -1 1.67008 1.36901  -2
   1  -4  -9 1.67008 1.36901   1
   1   4  -8 1.47039 0.72718   1
  -1  10  -1 2.83571 1.27682  -2
   1  -4  -8 2.83571 1.27682   1
   1  -4  -7 2.47288 0.57904   1
   1   4  -6 1.18457 0.46907   1
  -1   8   0 7.18497 1.09646  -2
   1  -4  -6 7.18497 1.09646   1
  -1  -4   5 17.2134 0.78748   1
   1  -2   5 17.6195 0.95529  -2
  -1  -4   4 17.6195 0.95529   1
  -1   6   1 20.5363 1.16063  -2
   1  -4  -4 20.5363 1.16063   1
  -1  -4   3 0.18058 0.34667   1
  -1  -4   2 3.13677 0.38682   1
  -1   4   2 4.90769 0.63219  -2
   1  -4  -2 4.90769 0.63219   1
  -1  -4   1 0.78970 0.28300   1
  -1   2   3 4.01285 0.51560  -2
   1  -4   0 4.01285 0.51560   1
   1   2   3 4.29773 0.55762  -2
  -1  -4   0 4.29773 0.55762   1
  -1  -4  -1 10.3972 0.51434   1
   1  -4   2 4.69586 0.43026   1
   1   4   2 6.25469 0.68846  -2
  -1  -4  -2 6.25469 0.68846   1
  -1  -4  -3 3.01623 0.52241   1
  -1  -2   5 2.43709 1.13310  -2
   1  -4   4 2.43709 1.13310   1
  -1  -6  -1 11.6003 0.75006  -2
   1   4   4 11.6003 0.75006   1
  -1  -4  -5 4.81053 0.49501   1
   1  -4   6 2.43609 0.56804   1
   1   4  -6 1.87990 0.77127  -2
  -1   4  -6 1.87990 0.77127   1
   1   8   0 9.25376 0.81273  -2
  -1  -4  -6 9.25376 0.81273   1
   1  -4   7 12.2201 0.74801   1
   1  -4   8 12.9653 0.62647   1
   1  10  -1 14.0943 1.50515  -2
  -1  -4  -8 14.0943 1.50515   1
   1  -4   9 0.26674 0.44008   1
   1  -4  10 5.10596 0.69102   1
  -1  -9   8 8.55823 1.88284  -2
   1  -4  10 8.55823 1.88284   1
   1  12  -2 16.4875 1.36140  -2
  -1  -4 -10 16.4875 1.36140   1
  -1   4 -11 1.72989 0.53278   1
  -1 -10   8 2.20706 1.09388  -2
   1  -4  11 2.20706 1.09388   1
   1  13  -2 4.09442 1.57014  -2
  -1  -4 -11 4.09442 1.57014   1
  -1  -4 -12 0.75996 0.95149   1
  -1 -11   9 9.58372 0.88034  -2
   1  -4  12 9.58372 0.88034   1
  -1  -4 -13 2.33439 2.12780   1
  -1 -12   9 2.44996 0.66400  -2
   1  -4  13 2.44996 0.66400   1
   1  16  -3 5.72685 1.94589  -2
  -1  -4 -13 5.72685 1.94589   1
   1  13 -10 56.7869 1.16631  -2
  -1   4 -14 56.7869 1.16631   1
   1  17  -4 41.0880 2.32388  -2
  -1  -4 -14 41.0880 2.32388   1
  -1 -14  10 6.42233 1.02529  -2
   1  -4  15 6.42233 1.02529   1
   1  18  -4 4.76739 1.76102  -2
  -1  -4 -15 4.76739 1.76102   1
   1  15 -11 1.87062 0.83514  -2
  -1   4 -16 1.87062 0.83514   1
   1  19  -5 3.31446 1.78853  -2
  -1  -4 -16 3.31446 1.78853   1
   1  16 -11 2.88122 0.83381  -2
  -1   4 -17 2.88122 0.83381   1
   1  20  -5 3.16659 1.86584  -2
  -1  -4 -17 3.16659 1.86584   1
   1  -4  18 18.3935 2.17975   1
   1  17 -12 28.3843 1.63125  -2
  -1   4 -18 28.3843 1.63125   1
   1  21  -6 27.2589 2.36899  -2
  -1  -4 -18 27.2589 2.36899   1
  -1 -18  12 3.60435 1.12444  -2
   1  -4  19 3.60435 1.12444   1
   1  22  -6 3.93178 3.18739  -2
  -1  -4 -19 3.93178 3.18739   1
  -1  -4 -20 15.8189 2.53984   1
   1  19 -12 12.7698 1.39082  -2
  -1   4 -20 12.7698 1.39082   1
   1  20 -13 11.7966 1.54627  -2
  -1   4 -21 11.7966 1.54627   1
   1  24  -7 6.89213 3.25511  -2
  -1  -4 -21 6.89213 3.25511   1
  -1  -4 -22 5.72643 2.18699   1
   1  21 -13 5.99868 1.28249  -2
  -1   4 -22 5.99868 1.28249   1
   1  22 -14 4.02610 1.29704  -2
  -1   4 -23 4.02610 1.29704   1
   1  26  -8 4.96749 3.32102  -2
  -1  -4 -23 4.96749 3.32102   1
  -1  -4 -24 17.0377 2.67231   1
   1  28  -9 2.49329 3.49475  -2
  -1  -4 -25 2.49329 3.49475   1
  -1  -4 -26 5.05390 2.25710   1
   1  30 -10-0.35583 3.39053  -2
  -1  -4 -27-0.35583 3.39053   1
   1  31 -10 8.09700 3.59416  -2
  -1  -4 -28 8.09700 3.59416   1
  -1  27 -17 2.75207 3.19398  -2
   1   5 -28 2.75207 3.19398   1
  -1  32 -10 9.13662 4.00995  -2
   1  -5 -28 9.13662 4.00995   1
   1   5 -27 4.71546 2.41603   1
  -1  31  -9 21.2472 4.27041  -2
   1  -5 -27 21.2472 4.27041   1
  -1  25 -16 2.78083 3.18740  -2
   1   5 -26 2.78083 3.18740   1
  -1  30  -9 5.85347 3.94583  -2
   1  -5 -26 5.85347 3.94583   1
  -1  24 -16 0.60491 2.75735  -2
   1   5 -25 0.60491 2.75735   1
  -1  29  -8 24.0933 4.30783  -2
   1  -5 -25 24.0933 4.30783   1
  -1  23 -15 4.89559 2.93298  -2
   1   5 -24 4.89559 2.93298   1
  -1  28  -8 6.82821 3.82766  -2
   1  -5 -24 6.82821 3.82766   1
  -1  22 -15-0.43440 2.55767  -2
   1   5 -23-0.43440 2.55767   1
  -1  26  -7 0.63661 3.63353  -2
   1  -5 -23 0.63661 3.63353   1
   1  -5 -22 0.18690 2.36210   1
  -1  21 -14 6.08503 2.60404  -2
   1   5 -22 6.08503 2.60404   1
  -1  25  -7 3.54010 1.67844  -2
   1  -5 -22 3.54010 1.67844   1
  -1  20 -14 4.15189 2.58548  -2
   1   5 -21 4.15189 2.58548   1
  -1  24  -6 23.6476 1.54835  -2
   1  -5 -21 23.6476 1.54835   1
   1   5 -20 13.3019 2.09349   1
  -1  23  -6 11.7459 1.33291  -2
   1  -5 -20 11.7459 1.33291   1
  -1   5  19 5.90912 1.16088   1
  -1  18 -13 7.48966 2.43372  -2
   1   5 -19 7.48966 2.43372   1
  -1  22  -5 4.74024 1.05683  -2
   1  -5 -19 4.74024 1.05683   1
  -1  16 -12 1.10333 1.21048  -2
   1   5 -18 1.10333 1.21048   1
  -1  21  -5 7.57767 1.31639  -2
   1  -5 -18 7.57767 1.31639   1
   1  -5 -17-0.00549 0.59230   1
  -1  20  -4 0.94781 1.71426  -2
   1  -5 -17 0.94781 1.71426   1
  -1  -5  16 1.01547 0.89840   1
  -1  14 -11 1.29172 1.48099  -2
   1   5 -16 1.29172 1.48099   1
  -1  19  -4 0.77830 0.73349  -2
   1  -5 -16 0.77830 0.73349   1
   1  -5 -15 5.10530 1.41247   1
   1 -13  11 6.52466 0.72605  -2
  -1  -5  15 6.52466 0.72605   1
  -1  -5  14 9.63304 0.81273   1
   1 -12  10 14.5430 1.56268  -2
  -1  -5  14 14.5430 1.56268   1
   1 -17   3 12.5331 1.90499  -2
  -1   5  14 12.5331 1.90499   1
  -1   5  13 2.74688 1.26431   1
  -1  11 -10 10.2401 0.73276  -2
   1   5 -13 10.2401 0.73276   1
   1   5 -12 0.33112 0.49035   1
   1 -10   9 4.19944 2.11341  -2
  -1  -5  12 4.19944 2.11341   1
   1 -15   2 1.45836 1.80711  -2
  -1   5  12 1.45836 1.80711   1
  -1   5  11 10.9153 1.30660   1
  -1   9  -9 12.5818 0.83254  -2
   1   5 -11 12.5818 0.83254   1
  -1  -5  10 1.13650 0.53604   1
   1 -13   1 6.98667 1.40122  -2
  -1   5  10 6.98667 1.40122   1
  -1   5   9 7.69279 1.00012   1
   1  -7   8 9.48943 0.82459  -2
  -1  -5   9 9.48943 0.82459   1
   1   5  -8 10.8156 0.59813   1
   1 -11   0 10.5340 1.21124  -2
  -1   5   8 10.5340 1.21124   1
  -1   5   7 0.70361 0.62872   1
   1  -5   7 1.91826 0.75139  -2
  -1  -5   7 1.91826 0.75139   1
  -1  -5   6 3.68974 0.64704   1
  -1   9   1 10.9303 1.08908  -2
   1  -5  -6 10.9303 1.08908   1
  -1   5   5 6.27793 0.79711   1
  -1   3  -6 9.54920 0.77455  -2
   1   5  -5 9.54920 0.77455   1
  -1  -5   4 1.18887 0.36372   1
  -1   7   2 2.47986 0.74166  -2
   1  -5  -4 2.47986 0.74166   1
   1   5  -3 0.02637 0.52127   1
   1  -1   5-0.18443 0.62679  -2
  -1  -5   3-0.18443 0.62679   1
   1  -5  -2 0.75997 0.23398   1
  -1  -5   1 3.79208 0.38415   1
  -1  -5   0 14.7693 0.69796   1
   1  -5   1 1.60498 0.22905   1
  -1   5  -2 6.24426 0.33935   1
  -1  -5  -3 1.39303 0.33760   1
  -1  -1   5 1.71803 0.67349  -2
   1  -5   3 1.71803 0.67349   1
   1   5   4 3.51013 0.30225   1
   1   7   2 1.84346 0.67873  -2
  -1  -5  -4 1.84346 0.67873   1
   1   5   5 10.2875 0.54417   1
   1   3  -6 10.0514 0.63524  -2
  -1   5  -5 10.0514 0.63524   1
  -1   5  -6 4.15316 0.37492   1
   1   4  -7 6.23890 1.15941  -2
  -1   5  -6 6.23890 1.15941   1
   1   9   1 2.41877 0.96404  -2
  -1  -5  -6 2.41877 0.96404   1
   1   5   7 3.29816 0.56761   1
  -1  -5   7 2.40198 0.63276  -2
   1  -5   7 2.40198 0.63276   1
  -1   5  -8 1.85064 0.49192   1
   1  11   0 0.87664 1.15669  -2
  -1  -5  -8 0.87664 1.15669   1
  -1  -5  -9 1.72640 0.73268   1
   1   7  -8 3.39351 0.65725  -2
  -1   5  -9 3.39351 0.65725   1
   1  12  -1 1.44447 0.63147  -2
  -1  -5  -9 1.44447 0.63147   1
  -1   5 -10 9.20710 0.81086   1
  -1  -8   8 11.6814 0.79105  -2
   1  -5  10 11.6814 0.79105   1
   1  13  -1 10.9957 1.11469  -2
  -1  -5 -10 10.9957 1.11469   1
  -1  -5 -11 1.22729 0.36556   1
   1   9  -9 11.3891 0.63358  -2
  -1   5 -11 11.3891 0.63358   1
  -1 -10   9 2.36035 0.80086  -2
   1  -5  12 2.36035 0.80086   1
   1  15  -2 1.21335 0.61589  -2
  -1  -5 -12 1.21335 0.61589   1
  -1  -5 -13 20.7726 0.84399   1
   1  11 -10 20.4722 0.88131  -2
  -1   5 -13 20.4722 0.88131   1
  -1   5 -14 0.79441 1.66390   1
   1  12 -10 8.82239 0.72318  -2
  -1   5 -14 8.82239 0.72318   1
   1  17  -3 5.02816 1.75020  -2
  -1  -5 -14 5.02816 1.75020   1
  -1  -5 -15-0.55465 1.11891   1
   1  13 -11 1.17157 0.77669  -2
  -1   5 -15 1.17157 0.77669   1
   1  14 -11 3.43113 0.76102  -2
  -1   5 -16 3.43113 0.76102   1
   1  19  -4-0.41796 1.70748  -2
  -1  -5 -16-0.41796 1.70748   1
  -1  -5 -17 0.08490 0.67042   1
   1  15 -12 8.56780 1.33375  -2
  -1   5 -17 8.56780 1.33375   1
  -1   5 -18 1.41293 0.60950   1
   1  21  -5 4.33155 2.01459  -2
  -1  -5 -18 4.33155 2.01459   1
   1  18 -13 40.9459 1.25224  -2
  -1   5 -19 40.9459 1.25224   1
   1  22  -5 35.4931 3.77107  -2
  -1  -5 -19 35.4931 3.77107   1
  -1   5 -20 5.15521 2.02463   1
   1  19 -13 12.8559 1.49228  -2
  -1   5 -20 12.8559 1.49228   1
   1  23  -6 2.22286 3.05291  -2
  -1  -5 -20 2.22286 3.05291   1
   1  20 -14 6.38676 1.29240  -2
  -1   5 -21 6.38676 1.29240   1
   1  24  -6 11.8424 3.57983  -2
  -1  -5 -21 11.8424 3.57983   1
  -1  -5 -22 1.56337 2.17010   1
   1  21 -14-0.67521 1.13691  -2
  -1   5 -22-0.67521 1.13691   1
  -1  -5 -23 0.47735 2.14455   1
   1  22 -15 1.42591 1.62957  -2
  -1   5 -23 1.42591 1.62957   1
   1  23 -15-0.07438 2.98199  -2
  -1   5 -24-0.07438 2.98199   1
   1  28  -8 2.23194 3.46149  -2
  -1  -5 -24 2.23194 3.46149   1
   1  24 -16 16.1220 3.43477  -2
  -1   5 -25 16.1220 3.43477   1
   1  29  -8 0.55936 1.64137  -2
  -1  -5 -25 0.55936 1.64137   1
   1  25 -16 15.8262 3.58290  -2
  -1   5 -26 15.8262 3.58290   1
   1  30  -9 11.9174 3.65472  -2
  -1  -5 -26 11.9174 3.65472   1
   1  26 -17 5.19754 3.15317  -2
  -1   5 -27 5.19754 3.15317   1
   1  31  -9 1.05318 3.51390  -2
  -1  -5 -27 1.05318 3.51390   1
   1  27 -17 4.49157 3.38302  -2
  -1   5 -28 4.49157 3.38302   1
   1  32 -10 9.99009 3.73491  -2
  -1  -5 -28 9.99009 3.73491   1
   1   6 -28-0.31803 2.39149   1
  -1  32  -9 12.4863 4.33627  -2
   1  -6 -28 12.4863 4.33627   1
  -1  25 -17 4.69464 3.11935  -2
   1   6 -27 4.69464 3.11935   1
  -1  31  -8 6.48060 4.16489  -2
   1  -6 -27 6.48060 4.16489   1
   1   6 -26 6.95306 2.29906   1
  -1  30  -8 11.9419 4.55320  -2
   1  -6 -26 11.9419 4.55320   1
   1  -6 -25 20.5231 3.32726   1
  -1  23 -16 19.7016 3.24334  -2
   1   6 -25 19.7016 3.24334   1
  -1  22 -16 2.35711 1.39319  -2
   1   6 -24 2.35711 1.39319   1
  -1  28  -7 4.32241 1.20998  -2
   1  -6 -24 4.32241 1.20998   1
   1  -6 -23 1.10624 2.48490   1
  -1  21 -15 1.88117 2.64029  -2
   1   6 -23 1.88117 2.64029   1
  -1  20 -15 1.73324 2.50035  -2
   1   6 -22 1.73324 2.50035   1
  -1  26  -6 4.02996 3.64777  -2
   1  -6 -22 4.02996 3.64777   1
  -1   6  21 5.11087 0.93378   1
  -1  19 -14 6.10942 2.47113  -2
   1   6 -21 6.10942 2.47113   1
  -1  25  -6 5.96931 1.42340  -2
   1  -6 -21 5.96931 1.42340   1
  -1  18 -14 17.7349 2.99176  -2
   1   6 -20 17.7349 2.99176   1
  -1  24  -5 15.0357 1.09971  -2
   1  -6 -20 15.0357 1.09971   1
  -1   6  19 37.3981 1.88081   1
  -1  17 -13 40.9613 3.11340  -2
   1   6 -19 40.9613 3.11340   1
  -1  23  -5 51.2380 1.58484  -2
   1  -6 -19 51.2380 1.58484   1
  -1  16 -13 12.4853 1.77557  -2
   1   6 -18 12.4853 1.77557   1
  -1  22  -4 19.8225 1.10074  -2
   1  -6 -18 19.8225 1.10074   1
  -1  -6  17 1.15787 0.72854   1
   1 -21   4-0.66565 2.23641  -2
  -1   6  17-0.66565 2.23641   1
   1 -14  12 1.15727 0.68501  -2
  -1  -6  16 1.15727 0.68501   1
  -1  20  -3 3.59742 1.72559  -2
   1  -6 -16 3.59742 1.72559   1
  -1  -6  15 5.39663 0.84419   1
   1 -13  12 7.31777 1.14458  -2
  -1  -6  15 7.31777 1.14458   1
  -1  19  -3 5.01626 1.72149  -2
   1  -6 -15 5.01626 1.72149   1
  -1   6  14 30.4892 1.88947   1
  -1  12 -11 25.9726 1.31339  -2
   1   6 -14 25.9726 1.31339   1
  -1  -6  13 17.3133 1.55162   1
  -1  11 -11 29.4713 1.36008  -2
   1   6 -13 29.4713 1.36008   1
   1 -10  10 7.85450 0.92190  -2
  -1  -6  12 7.85450 0.92190   1
  -1  15  -1 8.77991 1.59430  -2
   1  -6 -12 8.77991 1.59430   1
  -1  -6  11 0.44404 0.69470   1
   1  -9  10 3.45555 1.20164  -2
  -1  -6  11 3.45555 1.20164   1
   1 -14   1 7.41884 1.46028  -2
  -1   6  11 7.41884 1.46028   1
  -1   6  10 3.84091 0.66257   1
  -1   8  -9 4.51055 1.29927  -2
   1   6 -10 4.51055 1.29927   1
  -1  13   0 6.98862 1.54018  -2
   1  -6 -10 6.98862 1.54018   1
   1   6  -9 2.79442 0.57266   1
   1 -12   0 4.58175 1.54376  -2
  -1   6   9 4.58175 1.54376   1
   1  -6  -8 0.98144 0.37524   1
  -1  -6   7 8.33538 0.64958   1
   1 -10  -1 9.58696 0.93716  -2
  -1   6   7 9.58696 0.93716   1
   1  -6  -6 10.4128 0.64226   1
  -1   3  -7 10.8912 0.72830  -2
   1   6  -6 10.8912 0.72830   1
   1   6  -5 1.80408 0.35135   1
   1  -8  -2 4.13928 0.67944  -2
  -1   6   5 4.13928 0.67944   1
   1   6  -4 0.30415 0.30838   1
   1   6  -3 3.97614 0.33986   1
   1  -6  -3 5.37051 0.54167  -2
  -1   6   3 5.37051 0.54167   1
  -1   6   2 12.2853 0.55804   1
   1   6  -1 5.13777 0.52249   1
   1   2   5 5.40670 0.56313  -2
  -1  -6   1 5.40670 0.56313   1
  -1   4   4 14.8229 0.46658  -2
   1  -6  -1 14.8229 0.46658   1
   1  -6   0 3.26336 0.22556   1
  -1   6  -1 18.3223 0.65489   1
  -1   2   5 16.1826 0.65829  -2
   1  -6   1 16.1826 0.65829   1
   1   4   4 18.4302 0.83160  -2
  -1  -6  -1 18.4302 0.83160   1
  -1  -6  -2 1.15696 0.38293   1
  -1   6  -3 13.1029 0.65400   1
  -1  -6  -3 17.1220 0.69787  -2
   1   6   3 17.1220 0.69787   1
  -1   6  -4-0.06805 0.21867   1
  -1   6  -5 0.41057 0.43461   1
   1   2  -7 0.31275 0.65868  -2
  -1   6  -5 0.31275 0.65868   1
   1   8   2 2.14795 0.41747  -2
  -1  -6  -5 2.14795 0.41747   1
  -1   6  -6 16.6608 0.61574   1
  -1   6  -7 5.63061 0.74906   1
   1  10   1 7.08734 0.80963  -2
  -1  -6  -7 7.08734 0.80963   1
  -1  -6  -8 7.84243 0.55211   1
  -1   6  -9 1.48985 0.73680   1
   1   7  -9 1.42481 0.99963  -2
  -1   6  -9 1.42481 0.99963   1
   1  12   0 0.19898 0.59234  -2
  -1  -6  -9 0.19898 0.59234   1
  -1  -6 -10 3.40065 0.58284   1
  -1  -8   9 3.55070 0.94052  -2
   1  -6  10 3.55070 0.94052   1
   1  -6  11 1.19132 0.56858   1
  -1  -9  10 1.54654 0.96350  -2
   1  -6  11 1.54654 0.96350   1
   1  14  -1 0.87122 0.59686  -2
  -1  -6 -11 0.87122 0.59686   1
  -1  -6 -12 2.12344 2.15533   1
   1  10 -10 0.38631 0.73969  -2
  -1   6 -12 0.38631 0.73969   1
   1  15  -1 4.84067 0.66033  -2
  -1  -6 -12 4.84067 0.66033   1
  -1  -6 -13 1.81170 0.95998   1
   1  11 -11 3.15775 0.84432  -2
  -1   6 -13 3.15775 0.84432   1
   1  16  -2 6.68664 0.59560  -2
  -1  -6 -13 6.68664 0.59560   1
  -1  -6 -14 7.28819 1.26684   1
   1  12 -11 11.5781 0.93080  -2
  -1   6 -14 11.5781 0.93080   1
   1  18  -2 7.50603 0.70414  -2
  -1  -6 -14 7.50603 0.70414   1
   1  13 -12 0.30343 0.49852  -2
  -1   6 -15 0.30343 0.49852   1
   1  19  -3 1.40337 0.52911  -2
  -1  -6 -15 1.40337 0.52911   1
   1  14 -12 14.2211 1.31171  -2
  -1   6 -16 14.2211 1.31171   1
   1  20  -3 14.9844 1.96989  -2
  -1  -6 -16 14.9844 1.96989   1
  -1   6 -17 8.20776 1.30815   1
  -1 -15  13 6.72537 0.98655  -2
   1  -6  17 6.72537 0.98655   1
   1  21  -4 4.45456 1.95034  -2
  -1  -6 -17 4.45456 1.95034   1
  -1 -16  13 10.6926 1.31100  -2
   1  -6  18 10.6926 1.31100   1
   1  22  -4 10.0739 2.03694  -2
  -1  -6 -18 10.0739 2.03694   1
  -1   6 -19 17.8422 1.23464   1
  -1 -17  13 18.4681 1.63730  -2
   1  -6  19 18.4681 1.63730   1
   1  23  -5 18.5079 3.70245  -2
  -1  -6 -19 18.5079 3.70245   1
   1  18 -14 5.35787 1.08854  -2
  -1   6 -20 5.35787 1.08854   1
   1  24  -5 1.56576 3.35913  -2
  -1  -6 -20 1.56576 3.35913   1
  -1  -6 -21 5.13348 2.09128   1
   1  19 -14 8.62549 1.39995  -2
  -1   6 -21 8.62549 1.39995   1
   1  20 -15 1.70425 1.21444  -2
  -1   6 -22 1.70425 1.21444   1
   1  26  -6 2.08762 3.38310  -2
  -1  -6 -22 2.08762 3.38310   1
  -1  -6 -23 0.48310 2.14633   1
   1  21 -15 4.92438 1.27389  -2
  -1   6 -23 4.92438 1.27389   1
   1  22 -16 2.96009 3.00647  -2
  -1   6 -24 2.96009 3.00647   1
   1  28  -7 2.44988 1.18955  -2
  -1  -6 -24 2.44988 1.18955   1
  -1  -6 -25 1.85436 2.29620   1
   1  23 -16-2.68311 2.80819  -2
  -1   6 -25-2.68311 2.80819   1
   1  24 -17 9.34327 3.31880  -2
  -1   6 -26 9.34327 3.31880   1
   1  30  -8 3.32795 3.58529  -2
  -1  -6 -26 3.32795 3.58529   1
  -1  -6 -27 2.80701 2.44594   1
   1  25 -17 3.52997 3.14133  -2
  -1   6 -27 3.52997 3.14133   1
   1  32  -9 2.29997 3.72686  -2
  -1  -6 -28 2.29997 3.72686   1
  -1  26 -18-4.40210 2.92304  -2
   1   7 -28-4.40210 2.92304   1
  -1  33  -8-0.23297 4.36261  -2
   1  -7 -28-0.23297 4.36261   1
  -1  25 -18-1.86190 2.89894  -2
   1   7 -27-1.86190 2.89894   1
  -1  32  -8-1.83524 4.28598  -2
   1  -7 -27-1.83524 4.28598   1
   1   7 -26 1.49383 2.17190   1
  -1  31  -7 8.04434 4.25190  -2
   1  -7 -26 8.04434 4.25190   1
  -1  23 -17 0.28412 2.79788  -2
   1   7 -25 0.28412 2.79788   1
  -1  30  -7-1.15103 3.76302  -2
   1  -7 -25-1.15103 3.76302   1
  -1  22 -17 9.70623 1.59729  -2
   1   7 -24 9.70623 1.59729   1
  -1  28  -6 12.9313 3.72467  -2
   1  -7 -24 12.9313 3.72467   1
   1  -7 -23 2.62297 2.36958   1
   1 -21  16 4.82331 1.46891  -2
  -1  -7  23 4.82331 1.46891   1
  -1  20 -16 9.38314 2.77487  -2
   1   7 -22 9.38314 2.77487   1
  -1  26  -5 8.55623 3.48938  -2
   1  -7 -22 8.55623 3.48938   1
  -1  19 -15-1.02217 2.36550  -2
   1   7 -21-1.02217 2.36550   1
  -1  25  -5 5.26961 0.94230  -2
   1  -7 -21 5.26961 0.94230   1
  -1   7  20 7.26542 1.08884   1
  -1  18 -15 15.7611 2.63381  -2
   1   7 -20 15.7611 2.63381   1
  -1  24  -4 11.1371 1.25027  -2
   1  -7 -20 11.1371 1.25027   1
   1   7 -19 1.62369 1.66538   1
  -1  23  -4 3.41140 1.04885  -2
   1  -7 -19 3.41140 1.04885   1
  -1  -7  18 6.91772 1.84372   1
  -1  16 -14 11.8077 2.32196  -2
   1   7 -18 11.8077 2.32196   1
  -1  22  -3 6.26579 1.92450  -2
   1  -7 -18 6.26579 1.92450   1
  -1  14 -13 7.26704 1.26887  -2
   1   7 -17 7.26704 1.26887   1
  -1  21  -3 0.79865 1.82800  -2
   1  -7 -17 0.79865 1.82800   1
   1   7 -16 0.12229 0.64398   1
  -1  -7  15 7.68485 1.30266   1
  -1  12 -12 6.65229 1.16899  -2
   1   7 -15 6.65229 1.16899   1
   1 -19   2 21.6119 2.64306  -2
  -1   7  15 21.6119 2.64306   1
   1  -7 -14 11.5538 1.52896   1
  -1  11 -12 11.0815 0.88345  -2
   1   7 -14 11.0815 0.88345   1
  -1  -7  13 0.81518 0.88307   1
  -1  10 -11 9.85180 1.46342  -2
   1   7 -13 9.85180 1.46342   1
   1 -17   1 4.69184 1.59791  -2
  -1   7  13 4.69184 1.59791   1
  -1   7  12 22.5490 1.59583   1
   1  -9  11 31.4093 1.15053  -2
  -1  -7  12 31.4093 1.15053   1
   1   7 -11 2.62086 0.64621   1
   1  -8  10 0.10614 0.67777  -2
  -1  -7  11 0.10614 0.67777   1
   1 -15   0 9.11954 1.69032  -2
  -1   7  11 9.11954 1.69032   1
   1  -7 -10 1.55525 0.91784   1
   1  -7  10 3.97534 0.75484  -2
  -1  -7  10 3.97534 0.75484   1
  -1  -7   9 2.65375 0.56176   1
  -1   6  -9 2.27698 1.32507  -2
   1   7  -9 2.27698 1.32507   1
   1 -13  -1 4.61104 1.13338  -2
  -1   7   9 4.61104 1.13338   1
   1  -7  -8 3.54784 1.14890   1
   1  -5   9 3.88323 0.73462  -2
  -1  -7   8 3.88323 0.73462   1
  -1  -7   7 11.8269 0.96282   1
   1 -11  -2 14.8845 1.00770  -2
  -1   7   7 14.8845 1.00770   1
   1  -7  -6 1.13206 0.62816   1
  -1   3  -8 6.29772 0.61809  -2
   1   7  -6 6.29772 0.61809   1
  -1  -7   5 1.73646 0.38318   1
  -1   2  -8 1.03378 0.88775  -2
   1   7  -5 1.03378 0.88775   1
  -1   9   3 3.29325 0.80438  -2
   1  -7  -5 3.29325 0.80438   1
  -1   7   4 1.93278 0.49005   1
  -1   1  -7 2.74598 0.49384  -2
   1   7  -4 2.74598 0.49384   1
   1   7  -3 0.95293 0.30876   1
   1   7  -2 4.59152 0.28553   1
   1   1   6 4.10019 0.57492  -2
  -1  -7   2 4.10019 0.57492   1
  -1  -7   1 2.75191 0.29570   1
   1   7   0 0.55207 0.40817   1
  -1  -7  -1 3.69904 0.39557   1
  -1  -7  -2 1.06680 0.33621   1
   1  -1  -6 2.08418 0.63041  -2
  -1   7  -2 2.08418 0.63041   1
  -1   7  -3 2.46628 0.33041   1
  -1  -7  -4 5.17322 0.48167   1
   1   1  -7 6.33434 0.81713  -2
  -1   7  -4 6.33434 0.81713   1
  -1  -7  -5 0.45446 0.27339   1
   1   2  -8 2.89738 0.89874  -2
  -1   7  -5 2.89738 0.89874   1
  -1  -9  -3 1.03473 0.37235  -2
   1   7   5 1.03473 0.37235   1
   1   7   6 8.22783 0.48474   1
   1   3  -8 7.03396 0.83326  -2
  -1   7  -6 7.03396 0.83326   1
   1  -7   7 1.46749 0.42959   1
  -1 -11  -2 2.86613 0.69638  -2
   1   7   7 2.86613 0.69638   1
  -1  -7  -8 6.56131 0.78796   1
   1   5  -9 8.35776 0.80959  -2
  -1   7  -8 8.35776 0.80959   1
   1  12   1 7.67152 1.06006  -2
  -1  -7  -8 7.67152 1.06006   1
   1  -7   9 3.94107 0.79237   1
  -1  -6   9 5.03951 1.12032  -2
   1  -7   9 5.03951 1.12032   1
   1  13   1 10.9762 0.95417  -2
  -1  -7  -9 10.9762 0.95417   1
  -1  -7 -10 6.80183 0.92863   1
   1   7 -10 5.00442 0.70278  -2
  -1   7 -10 5.00442 0.70278   1
   1  14   0 4.35358 0.88076  -2
  -1  -7 -10 4.35358 0.88076   1
  -1   7 -11 6.01126 0.91968   1
  -1  -8  10 3.94085 0.69240  -2
   1  -7  11 3.94085 0.69240   1
   1  15   0 12.3702 1.12210  -2
  -1  -7 -11 12.3702 1.12210   1
  -1  -7 -12 4.03424 1.06020   1
  -1  -9  11 10.6569 0.70595  -2
   1  -7  12 10.6569 0.70595   1
   1  16  -1 5.06757 0.79614  -2
  -1  -7 -12 5.06757 0.79614   1
  -1   7 -13 1.00347 0.59609   1
   1  10 -11 5.19521 0.81969  -2
  -1   7 -13 5.19521 0.81969   1
   1  17  -1 1.16421 0.84837  -2
  -1  -7 -13 1.16421 0.84837   1
  -1  -7 -14 6.45840 0.82923   1
  -1 -11  12 8.66978 0.83314  -2
   1  -7  14 8.66978 0.83314   1
   1  12 -12 9.87390 0.88785  -2
  -1   7 -15 9.87390 0.88785   1
   1  19  -2 4.96505 0.80587  -2
  -1  -7 -15 4.96505 0.80587   1
   1  -7  16 0.79649 0.49668   1
   1  13 -13 3.85989 1.30174  -2
  -1   7 -16 3.85989 1.30174   1
  -1   7 -17 2.48480 0.65252   1
   1  21  -3 2.57904 0.70078  -2
  -1  -7 -17 2.57904 0.70078   1
  -1   7 -18 1.89773 0.92440   1
  -1 -16  14 3.78485 0.92948  -2
   1  -7  18 3.78485 0.92948   1
  -1   7 -19-0.12822 1.67572   1
   1  17 -14 2.00189 0.97476  -2
  -1   7 -19 2.00189 0.97476   1
   1  23  -4 0.22486 3.21919  -2
  -1  -7 -19 0.22486 3.21919   1
   1  18 -15 4.78355 1.30598  -2
  -1   7 -20 4.78355 1.30598   1
   1  24  -4 10.5600 3.69319  -2
  -1  -7 -20 10.5600 3.69319   1
   1  19 -15 0.76979 1.39638  -2
  -1   7 -21 0.76979 1.39638   1
   1  25  -5 5.27311 3.38384  -2
  -1  -7 -21 5.27311 3.38384   1
   1  20 -16 0.22197 1.57766  -2
  -1   7 -22 0.22197 1.57766   1
   1  26  -5 4.51273 3.54159  -2
  -1  -7 -22 4.51273 3.54159   1
   1  21 -16 15.6714 1.55902  -2
  -1   7 -23 15.6714 1.55902   1
   1  27  -6 8.21206 3.82624  -2
  -1  -7 -23 8.21206 3.82624   1
  -1  -7 -24 1.00125 2.12153   1
   1  22 -17 2.36336 2.92004  -2
  -1   7 -24 2.36336 2.92004   1
   1  23 -17 24.3283 3.78530  -2
  -1   7 -25 24.3283 3.78530   1
   1  30  -7 18.7464 3.95033  -2
  -1  -7 -25 18.7464 3.95033   1
   1  24 -18 17.6849 3.52554  -2
  -1   7 -26 17.6849 3.52554   1
   1  31  -7 9.61506 3.82388  -2
  -1  -7 -26 9.61506 3.82388   1
   1  25 -18-0.13448 3.13633  -2
  -1   7 -27-0.13448 3.13633   1
   1  32  -8 0.00327 3.59850  -2
  -1  -7 -27 0.00327 3.59850   1
  -1   7 -28 6.63664 2.56487   1
   1  33  -8 5.60845 3.83177  -2
  -1  -7 -28 5.60845 3.83177   1
   1   8 -28 0.92874 2.15192   1
  -1  33  -7-2.77161 4.05057  -2
   1  -8 -28-2.77161 4.05057   1
   1   8 -27 2.11713 2.23924   1
  -1  32  -7 4.47274 4.27054  -2
   1  -8 -27 4.47274 4.27054   1
   1  -8 -26 18.6098 3.09262   1
  -1  23 -18 23.1100 3.47742  -2
   1   8 -26 23.1100 3.47742   1
   1   8 -25 3.44199 2.11955   1
  -1  30  -6 3.82916 4.34209  -2
   1  -8 -25 3.82916 4.34209   1
   1  -8 -24 5.17825 2.45031   1
   1 -21  17 8.22719 1.57450  -2
  -1  -8  24 8.22719 1.57450   1
   1 -20  17 2.59218 1.46463  -2
  -1  -8  23 2.59218 1.46463   1
  -1  28  -5 0.38340 1.17432  -2
   1  -8 -23 0.38340 1.17432   1
   1  -8 -22 13.3334 0.81220   1
  -1  19 -16 16.5246 1.58338  -2
   1   8 -22 16.5246 1.58338   1
  -1  18 -16 11.5994 2.79755  -2
   1   8 -21 11.5994 2.79755   1
  -1  26  -4 9.29723 0.87312  -2
   1  -8 -21 9.29723 0.87312   1
  -1   8  20 7.86561 1.26684   1
  -1  17 -15 7.41778 2.34819  -2
   1   8 -20 7.41778 2.34819   1
  -1  25  -4 7.07192 1.05241  -2
   1  -8 -20 7.07192 1.05241   1
  -1  16 -15 3.47697 2.24992  -2
   1   8 -19 3.47697 2.24992   1
  -1  24  -3 6.08654 0.83270  -2
   1  -8 -19 6.08654 0.83270   1
  -1  -8  18 16.1754 1.51379   1
  -1  15 -14 21.3694 2.52833  -2
   1   8 -18 21.3694 2.52833   1
   1 -14  14 8.45925 1.62137  -2
  -1  -8  17 8.45925 1.62137   1
   1 -22   2 8.48819 1.91704  -2
  -1   8  17 8.48819 1.91704   1
   1   8 -16 0.92181 0.83842   1
  -1  21  -2 6.85678 1.79783  -2
   1  -8 -16 6.85678 1.79783   1
  -1  12 -13 9.01642 1.36477  -2
   1   8 -15 9.01642 1.36477   1
   1 -20   1 7.74731 1.65702  -2
  -1   8  15 7.74731 1.65702   1
  -1   8  14 0.07171 0.79594   1
  -1  11 -13 3.45328 1.28776  -2
   1   8 -14 3.45328 1.28776   1
   1 -10  12 0.13169 0.61018  -2
  -1  -8  13 0.13169 0.61018   1
  -1  17   0 16.6625 1.63956  -2
   1  -8 -13 16.6625 1.63956   1
   1   8 -12 10.9937 1.32528   1
   1  -9  12 15.3079 1.19673  -2
  -1  -8  12 15.3079 1.19673   1
  -1  16   0 9.22062 1.52292  -2
   1  -8 -12 9.22062 1.52292   1
  -1   8 -11 5.15906 0.85878  -2
   1   8 -11 5.15906 0.85878   1
  -1  15   1 8.10920 1.32373  -2
   1  -8 -11 8.10920 1.32373   1
  -1  -8  10 1.30797 0.70705   1
  -1   7 -11 3.28572 1.22400  -2
   1   8 -10 3.28572 1.22400   1
   1 -14  -1 2.13319 1.35773  -2
  -1   8  10 2.13319 1.35773   1
  -1   8   9 0.96996 0.67014   1
  -1   6 -10 1.96044 0.70573  -2
   1   8  -9 1.96044 0.70573   1
  -1  -8   8 7.52973 0.74219   1
  -1   5 -10 9.35421 1.59997  -2
   1   8  -8 9.35421 1.59997   1
  -1  12   2 17.0182 1.27837  -2
   1  -8  -8 17.0182 1.27837   1
   1  -8  -7 0.03916 0.37429   1
  -1  -8   6 7.58275 0.63825   1
  -1  10   3 11.2341 0.94340  -2
   1  -8  -6 11.2341 0.94340   1
   1   8  -5 9.68813 0.41812   1
   1   8  -4 9.37855 0.47715   1
  -1   8   4 12.6643 1.06027  -2
   1  -8  -4 12.6643 1.06027   1
   1   8  -3 0.40953 0.36679   1
   1   1   7 1.75115 1.06587  -2
  -1  -8   3 1.75115 1.06587   1
   1   8  -2 5.05330 0.52007   1
   1   2   7 7.42628 1.17791  -2
  -1  -8   2 7.42628 1.17791   1
  -1   6   5 5.60018 0.60671  -2
   1  -8  -2 5.60018 0.60671   1
  -1  -8   1 8.84976 0.52914   1
  -1   8   0 14.5199 0.55441   1
  -1   4   6 14.0065 0.59368  -2
   1  -8   0 14.0065 0.59368   1
  -1  -4  -6 13.9862 0.90969  -2
   1   8   0 13.9862 0.90969   1
  -1  -8  -1 0.56392 0.41240   1
  -1   8  -2 4.49828 0.50336   1
   1  -2  -7 4.35578 0.60695  -2
  -1   8  -2 4.35578 0.60695   1
   1   6   5 4.17487 0.40795  -2
  -1  -8  -2 4.17487 0.40795   1
  -1   8  -3 1.69791 0.29382   1
   1  -8   4 5.68150 0.34484   1
  -1  -8  -4 6.81004 0.79502  -2
   1   8   4 6.81004 0.79502   1
   1  -8   5 2.82514 0.41139   1
   1  -8   6 10.9003 0.52570   1
   1  10   3 11.4957 0.90879  -2
  -1  -8  -6 11.4957 0.90879   1
  -1   8  -7 2.27995 0.43036   1
  -1   8  -8 5.00079 1.09626   1
   1   5 -10 2.77691 0.82596  -2
  -1   8  -8 2.77691 0.82596   1
   1  12   2 5.62912 0.87235  -2
  -1  -8  -8 5.62912 0.87235   1
  -1  -8  -9 0.09982 0.37226   1
   1   6 -10 1.54028 0.73708  -2
  -1   8  -9 1.54028 0.73708   1
  -1   8 -10 0.63482 0.82089   1
   1   7 -11 2.18383 0.79135  -2
  -1   8 -10 2.18383 0.79135   1
   1  14   1 5.25691 0.74164  -2
  -1  -8 -10 5.25691 0.74164   1
  -1  -8 -11 7.54210 1.05212   1
   1   8 -11 6.43378 0.75701  -2
  -1   8 -11 6.43378 0.75701   1
   1  15   1 5.85275 0.94410  -2
  -1  -8 -11 5.85275 0.94410   1
   1   9 -12 2.94993 0.62675  -2
  -1   8 -12 2.94993 0.62675   1
   1  16   0 2.76638 0.95427  -2
  -1  -8 -12 2.76638 0.95427   1
  -1  -8 -13-0.82913 2.08385   1
   1  10 -12 5.28833 0.81519  -2
  -1   8 -13 5.28833 0.81519   1
   1  17   0 14.5690 0.97274  -2
  -1  -8 -13 14.5690 0.97274   1
  -1  -8 -14 0.29479 1.15886   1
   1  11 -13 2.17510 0.89079  -2
  -1   8 -14 2.17510 0.89079   1
   1  18  -1 1.60699 0.87339  -2
  -1  -8 -14 1.60699 0.87339   1
  -1  -8 -15 2.09120 1.04144   1
  -1 -12  13 3.48049 1.02374  -2
   1  -8  15 3.48049 1.02374   1
   1  20  -1 8.27160 1.09549  -2
  -1  -8 -15 8.27160 1.09549   1
  -1   8 -16 2.55802 1.04415   1
  -1 -13  14 3.14275 1.03792  -2
   1  -8  16 3.14275 1.03792   1
   1  21  -2 3.08789 0.95566  -2
  -1  -8 -16 3.08789 0.95566   1
   1  14 -14 1.17128 0.56718  -2
  -1   8 -17 1.17128 0.56718   1
   1  22  -2 0.28540 1.78852  -2
  -1  -8 -17 0.28540 1.78852   1
  -1   8 -18 25.7547 1.42232   1
   1  15 -14 31.7259 1.36687  -2
  -1   8 -18 31.7259 1.36687   1
  -1 -16  15 8.98223 1.13730  -2
   1  -8  19 8.98223 1.13730   1
   1  24  -3 4.79979 3.77054  -2
  -1  -8 -19 4.79979 3.77054   1
   1  17 -15 4.27181 1.11788  -2
  -1   8 -20 4.27181 1.11788   1
   1  25  -4 1.15460 1.36368  -2
  -1  -8 -20 1.15460 1.36368   1
   1  18 -16 6.90988 1.43853  -2
  -1   8 -21 6.90988 1.43853   1
   1  26  -4 6.78769 3.67066  -2
  -1  -8 -21 6.78769 3.67066   1
  -1  -8 -22 2.96004 2.12314   1
   1  19 -16 3.85300 1.35305  -2
  -1   8 -22 3.85300 1.35305   1
   1  20 -17 2.83578 1.34956  -2
  -1   8 -23 2.83578 1.34956   1
   1  28  -5 7.88465 3.91171  -2
  -1  -8 -23 7.88465 3.91171   1
  -1  -8 -24 1.19186 2.31312   1
   1  21 -17 0.36661 2.83995  -2
  -1   8 -24 0.36661 2.83995   1
  -1   8 -25 3.42401 2.13384   1
   1  30  -6 10.5455 4.11800  -2
  -1  -8 -25 10.5455 4.11800   1
  -1  -8 -26-0.35573 2.22531   1
   1  23 -18 2.09724 2.91675  -2
  -1   8 -26 2.09724 2.91675   1
   1  25 -19-0.38912 3.15795  -2
  -1   8 -27-0.38912 3.15795   1
   1  32  -7 4.21417 4.10636  -2
  -1  -8 -27 4.21417 4.10636   1
  -1   8 -28 1.20057 1.70506   1
  -1  25 -20-3.03371 2.93274  -2
   1   9 -28-3.03371 2.93274   1
   1   9 -27 1.34198 2.19271   1
  -1  33  -6 5.95984 4.08937  -2
   1  -9 -27 5.95984 4.08937   1
  -1  23 -19 4.14638 1.47630  -2
   1   9 -26 4.14638 1.47630   1
  -1  32  -6-0.40945 3.95779  -2
   1  -9 -26-0.40945 3.95779   1
   1   9 -25 2.83127 2.00424   1
  -1  30  -5 3.40613 3.60145  -2
   1  -9 -25 3.40613 3.60145   1
  -1  21 -18 13.0447 1.82714  -2
   1   9 -24 13.0447 1.82714   1
  -1  29  -5 0.38842 1.59723  -2
   1  -9 -24 0.38842 1.59723   1
   1 -20  18 0.87565 1.46549  -2
  -1  -9  23 0.87565 1.46549   1
  -1  28  -4 9.28328 3.49542  -2
   1  -9 -23 9.28328 3.49542   1
   1 -19  17 3.73552 1.51019  -2
  -1  -9  22 3.73552 1.51019   1
   1 -27   4 5.15221 0.94535  -2
  -1   9  22 5.15221 0.94535   1
  -1   9  21 0.74554 1.00975   1
   1 -18  17 3.99582 1.39665  -2
  -1  -9  21 3.99582 1.39665   1
  -1  26  -3-0.91409 2.83694  -2
   1  -9 -21-0.91409 2.83694   1
  -1  17 -16 3.25241 2.28823  -2
   1   9 -20 3.25241 2.28823   1
   1 -25   3 2.20780 0.77246  -2
  -1   9  20 2.20780 0.77246   1
   1  -9 -19 1.50853 1.15819   1
  -1  16 -16 1.69531 2.18531  -2
   1   9 -19 1.69531 2.18531   1
   1   9 -18 10.6794 1.31349   1
   1 -23   2 15.3963 1.62694  -2
  -1   9  18 15.3963 1.62694   1
   1  -9 -17 2.29627 1.26041   1
  -1  14 -15 2.04715 1.43729  -2
   1   9 -17 2.04715 1.43729   1
   1 -12  14 2.57398 1.34623  -2
  -1  -9  16 2.57398 1.34623   1
   1 -21   1 4.18447 1.69178  -2
  -1   9  16 4.18447 1.69178   1
  -1  -9  15 2.83814 0.68534   1
   1 -10  13 0.36799 0.83875  -2
  -1  -9  14 0.36799 0.83875   1
   1 -19   0 1.43903 1.08438  -2
  -1   9  14 1.43903 1.08438   1
   1  -9 -13 1.67716 1.00904   1
  -1   9 -13 10.9206 0.93165  -2
   1   9 -13 10.9206 0.93165   1
  -1  -9  12 1.01178 1.12543   1
   1  -8  12 3.72946 1.31997  -2
  -1  -9  12 3.72946 1.31997   1
  -1  17   1 2.70527 1.34746  -2
   1  -9 -12 2.70527 1.34746   1
  -1   9  11 14.6790 1.42928   1
   1  -7  12 18.0373 1.11512  -2
  -1  -9  11 18.0373 1.11512   1
   1  -6  11 7.60810 1.11265  -2
  -1  -9  10 7.60810 1.11265   1
  -1  15   2 7.55619 1.30572  -2
   1  -9 -10 7.55619 1.30572   1
   1  -9  -9 18.9318 1.12781   1
   1  -5  11 20.0054 0.97007  -2
  -1  -9   9 20.0054 0.97007   1
  -1  -9   8 1.88881 0.59179   1
  -1   4 -10 5.78755 1.25315  -2
   1   9  -8 5.78755 1.25315   1
   1 -13  -3 8.07093 1.45114  -2
  -1   9   8 8.07093 1.45114   1
  -1   9   7 5.76359 0.72783   1
  -1   3 -10 5.65334 0.83882  -2
   1   9  -7 5.65334 0.83882   1
  -1  -9   6 1.85864 0.48255   1
  -1  11   4 1.67986 0.83780  -2
   1  -9  -6 1.67986 0.83780   1
   1  -9  -5 5.14419 0.53626   1
   1  -1   9 7.68764 0.78447  -2
  -1  -9   5 7.68764 0.78447   1
   1  -9  -4 0.23228 0.39714   1
  -1   9   3 2.48429 0.64718   1
   1   1   8 3.38174 0.64838  -2
  -1  -9   3 3.38174 0.64838   1
  -1   7   5 2.91053 0.56309  -2
   1  -9  -3 2.91053 0.56309   1
   1   9  -2 0.13868 0.28423   1
   1   9  -1 13.1145 0.79035   1
   1   3   7 13.4827 0.70533  -2
  -1  -9   1 13.4827 0.70533   1
  -1   5   6 14.7057 0.60687  -2
   1  -9  -1 14.7057 0.60687   1
  -1   9   0 8.48426 0.49290   1
  -1  -9  -1 2.76001 0.41490   1
  -1   3   7 18.7157 0.73482  -2
   1  -9   1 18.7157 0.73482   1
   1   5   6 5.70538 1.08829  -2
  -1  -9  -1 5.70538 1.08829   1
   1   9   2 0.56886 0.28961   1
  -1  -9  -3 5.42374 0.71590   1
   1  -1  -8 8.69829 0.94654  -2
  -1   9  -3 8.69829 0.94654   1
   1   7   5 5.32441 0.71216  -2
  -1  -9  -3 5.32441 0.71216   1
   1  -9   4 0.22360 0.36527   1
  -1  -9  -5 5.86027 0.35815   1
  -1  -1   9 14.5335 1.21420  -2
   1  -9   5 14.5335 1.21420   1
  -1   9  -6 0.72379 0.44025   1
  -1 -11  -4 4.96401 1.16893  -2
   1   9   6 4.96401 1.16893   1
  -1  -9  -7 1.87037 0.53064   1
   1   3 -10 0.27140 0.37135  -2
  -1   9  -7 0.27140 0.37135   1
  -1 -12  -3 5.26289 1.19909  -2
   1   9   7 5.26289 1.19909   1
  -1   9  -8 15.1666 1.44878   1
   1   4 -10 17.1322 1.29096  -2
  -1   9  -8 17.1322 1.29096   1
   1  13   3 23.1877 0.78908  -2
  -1  -9  -8 23.1877 0.78908   1
  -1  -9  -9 4.27330 0.61331   1
   1   5 -11 8.99761 0.78090  -2
  -1   9  -9 8.99761 0.78090   1
   1  14   2 1.28642 0.96705  -2
  -1  -9  -9 1.28642 0.96705   1
  -1   9 -10 1.36476 1.18570   1
   1   6 -11 3.53778 0.67574  -2
  -1   9 -10 3.53778 0.67574   1
   1  15   2 3.51534 0.65033  -2
  -1  -9 -10 3.51534 0.65033   1
  -1  -9 -11 23.0212 1.10027   1
   1   7 -12 32.7028 1.09234  -2
  -1   9 -11 32.7028 1.09234   1
   1  16   1 28.2355 1.43786  -2
  -1  -9 -11 28.2355 1.43786   1
  -1   9 -12 7.18329 1.02570   1
   1   8 -12 10.8166 0.91213  -2
  -1   9 -12 10.8166 0.91213   1
  -1 -17  -1 7.34992 0.94319  -2
   1   9  12 7.34992 0.94319   1
  -1   9 -13 18.6927 1.15555   1
   1   9 -13 18.7591 1.00056  -2
  -1   9 -13 18.7591 1.00056   1
   1  18   0 18.0464 1.21959  -2
  -1  -9 -13 18.0464 1.21959   1
  -1   9 -14-0.03817 0.63496   1
  -1 -10  13-0.30795 0.73583  -2
   1  -9  14-0.30795 0.73583   1
   1  19   0 1.28966 1.03022  -2
  -1  -9 -14 1.28966 1.03022   1
  -1  -9 -15 2.31584 0.61237   1
   1  11 -14 0.54825 0.79595  -2
  -1   9 -15 0.54825 0.79595   1
  -1   9 -16 2.95635 0.61566   1
   1  21  -1 4.07229 1.02265  -2
  -1  -9 -16 4.07229 1.02265   1
  -1  -9 -17 5.20432 1.24745   1
  -1 -14  15 9.79981 1.14732  -2
   1  -9  17 9.79981 1.14732   1
   1  15 -15 14.4964 1.37568  -2
  -1   9 -18 14.4964 1.37568   1
   1  23  -2 1.57988 0.93137  -2
  -1  -9 -18 1.57988 0.93137   1
  -1  -9 -19 2.36914 2.20972   1
   1  16 -16 2.90196 1.10975  -2
  -1   9 -19 2.90196 1.10975   1
  -1 -17  16 0.83739 1.12698  -2
   1  -9  20 0.83739 1.12698   1
   1  25  -3 2.44313 3.77434  -2
  -1  -9 -20 2.44313 3.77434   1
  -1  -9 -21 0.50056 2.21166   1
   1  18 -17-0.33521 1.32298  -2
  -1   9 -21-0.33521 1.32298   1
   1  19 -17 4.20597 1.41777  -2
  -1   9 -22 4.20597 1.41777   1
   1  27  -4 14.4644 3.80058  -2
  -1  -9 -22 14.4644 3.80058   1
   1  20 -18 1.16516 1.99518  -2
  -1   9 -23 1.16516 1.99518   1
   1  28  -4 3.68935 3.94600  -2
  -1  -9 -23 3.68935 3.94600   1
   1  21 -18 26.5165 3.88806  -2
  -1   9 -24 26.5165 3.88806   1
   1  29  -5 30.1598 4.37805  -2
  -1  -9 -24 30.1598 4.37805   1
  -1  -9 -25 8.51671 2.58592   1
   1  22 -19 9.96628 3.11803  -2
  -1   9 -25 9.96628 3.11803   1
   1  23 -19 0.86898 2.85959  -2
  -1   9 -26 0.86898 2.85959   1
   1  32  -6-1.56019 3.88362  -2
  -1  -9 -26-1.56019 3.88362   1
  -1   9 -27 0.39683 1.64551   1
   1  25 -20 3.12577 3.33653  -2
  -1   9 -28 3.12577 3.33653   1
   1  10 -28-1.65558 2.03192   1
  -1  34  -6 4.43385 4.11418  -2
   1 -10 -28 4.43385 4.11418   1
   1  10 -27 1.61742 1.62141   1
   1  10 -26 2.72472 2.16664   1
  -1  32  -5 1.61643 1.37439  -2
   1 -10 -26 1.61643 1.37439   1
   1 -10 -25 8.25328 2.37716   1
  -1  21 -19 23.1755 2.15509  -2
   1  10 -25 23.1755 2.15509   1
   1  10 -24 26.2342 2.73201   1
   1 -20  19 25.0120 2.30088  -2
  -1 -10  24 25.0120 2.30088   1
  -1  30  -4 35.0485 4.88386  -2
   1 -10 -24 35.0485 4.88386   1
   1 -10 -23 2.22619 0.73183   1
   1 -19  18 0.11877 1.45129  -2
  -1 -10  23 0.11877 1.45129   1
   1 -18  18 0.60514 1.13731  -2
  -1 -10  22 0.60514 1.13731   1
  -1  28  -3 0.17798 1.45211  -2
   1 -10 -22 0.17798 1.45211   1
  -1  10  21 1.63265 0.95738   1
  -1  17 -17 6.79816 1.65870  -2
   1  10 -21 6.79816 1.65870   1
   1 -16  17 9.00463 1.83334  -2
  -1 -10  20 9.00463 1.83334   1
  -1  26  -2 4.61290 0.78344  -2
   1 -10 -20 4.61290 0.78344   1
   1 -10 -19 0.33179 1.16300   1
  -1  15 -16 6.42372 2.33798  -2
   1  10 -19 6.42372 2.33798   1
  -1  14 -16 5.13644 1.67155  -2
   1  10 -18 5.13644 1.67155   1
  -1  24  -1 11.7702 1.72718  -2
   1 -10 -18 11.7702 1.72718   1
  -1 -10  17 4.51774 1.66632   1
  -1  13 -15 4.36103 2.04383  -2
   1  10 -17 4.36103 2.04383   1
  -1  23  -1 12.6143 2.13557  -2
   1 -10 -17 12.6143 2.13557   1
   1 -10 -16 16.4627 1.93374   1
   1 -12  15 18.1355 1.80058  -2
  -1 -10  16 18.1355 1.80058   1
  -1 -10  15 2.86284 0.98571   1
  -1  20   0 4.36597 2.13100  -2
   1 -10 -15 4.36597 2.13100   1
   1 -10  14 6.06793 1.23329  -2
  -1 -10  14 6.06793 1.23329   1
  -1  19   1 7.18542 1.50610  -2
   1 -10 -14 7.18542 1.50610   1
  -1 -10  13 0.35577 1.43245   1
   1  -9  14 2.93826 1.42214  -2
  -1 -10  13 2.93826 1.42214   1
   1 -18  -1 3.43260 1.33437  -2
  -1  10  13 3.43260 1.33437   1
   1 -10 -12 12.1267 1.19967   1
   1  -8  13 10.0452 1.21148  -2
  -1 -10  12 10.0452 1.21148   1
  -1   7 -13 8.74975 1.07992  -2
   1  10 -11 8.74975 1.07992   1
  -1  16   2 11.1631 1.36558  -2
   1 -10 -11 11.1631 1.36558   1
  -1  10  10 0.24533 0.86480   1
  -1   6 -12 1.59272 0.93679  -2
   1  10 -10 1.59272 0.93679   1
   1  10  -9 0.63574 1.08634   1
   1  -5  12 1.73082 0.80610  -2
  -1 -10   9 1.73082 0.80610   1
   1 -14  -3 3.99410 1.11257  -2
  -1  10   9 3.99410 1.11257   1
   1 -10  -8 3.43823 0.83736   1
  -1   4 -11 1.48190 1.10627  -2
   1  10  -8 1.48190 1.10627   1
   1  10  -7 1.13228 0.57541   1
  -1   3 -11 18.1423 2.09436  -2
   1  10  -7 18.1423 2.09436   1
  -1  12   4 6.92058 0.95540  -2
   1 -10  -7 6.92058 0.95540   1
  -1  10   6 1.38452 0.37432   1
   1  10  -5 0.45036 0.39222   1
  -1  10   5 1.30492 0.90809  -2
   1 -10  -5 1.30492 0.90809   1
   1  10  -4 12.4629 0.78641   1
   1  10  -3 4.67875 0.57609   1
   1   2   9 5.19942 0.55291  -2
  -1 -10   3 5.19942 0.55291   1
  -1   8   6 8.40597 0.58578  -2
   1 -10  -3 8.40597 0.58578   1
  -1  10   2 13.3609 0.34018   1
  -1  -3  -8 17.5678 1.29226  -2
   1  10  -2 17.5678 1.29226   1
   1  10  -1 0.17047 0.39562   1
   1   4   8 6.33577 0.94949  -2
  -1 -10   1 6.33577 0.94949   1
   1  -6  -7 4.47418 0.47938  -2
  -1  10   1 4.47418 0.47938   1
  -1  10   0 5.00237 0.44620   1
   1   5   7 4.29711 1.19266  -2
  -1 -10   0 4.29711 1.19266   1
  -1  10  -1-0.05759 0.36466   1
  -1   4   8 1.25470 0.42897  -2
   1 -10   1 1.25470 0.42897   1
   1   6   7 2.93981 0.75917  -2
  -1 -10  -1 2.93981 0.75917   1
   1 -10   2 7.71327 0.38856   1
   1   7   6 12.6254 1.38530  -2
  -1 -10  -2 12.6254 1.38530   1
  -1  10  -3 1.32958 0.48103   1
   1  -2  -9 1.71775 0.68451  -2
  -1  10  -3 1.71775 0.68451   1
   1   8   6 6.76684 0.60329  -2
  -1 -10  -3 6.76684 0.60329   1
  -1 -10  -4 20.9848 0.70108   1
  -1  10  -5 4.94563 0.50283   1
  -1 -10  -5 7.06983 0.79423  -2
   1  10   5 7.06983 0.79423   1
  -1  10  -6 6.32925 0.43390   1
  -1  10  -7 3.62504 0.81076   1
   1   3 -11 3.61440 1.18781  -2
  -1  10  -7 3.61440 1.18781   1
   1  12   4 4.42055 0.76715  -2
  -1 -10  -7 4.42055 0.76715   1
   1  10   8 1.25122 0.61488   1
   1   4 -11 3.78008 0.83865  -2
  -1  10  -8 3.78008 0.83865   1
  -1  10  -9 5.44033 1.42740   1
   1   5 -12 6.86968 0.77027  -2
  -1  10  -9 6.86968 0.77027   1
  -1 -14  -3 8.04008 0.67725  -2
   1  10   9 8.04008 0.67725   1
   1  10  10 7.00790 0.51476   1
   1   6 -12 9.17122 0.75863  -2
  -1  10 -10 9.17122 0.75863   1
  -1  10 -11 10.5426 1.27949   1
  -1  -7  13 12.2534 1.43954  -2
   1 -10  11 12.2534 1.43954   1
   1  16   2 13.3824 0.75441  -2
  -1 -10 -11 13.3824 0.75441   1
  -1 -10 -12 1.08903 0.77537   1
   1   8 -13 0.59615 0.57877  -2
  -1  10 -12 0.59615 0.57877   1
   1  17   2 24.0592 1.59266  -2
  -1 -10 -12 24.0592 1.59266   1
   1   9 -14 1.32931 0.57373  -2
  -1  10 -13 1.32931 0.57373   1
   1  18   1 2.79782 0.90507  -2
  -1 -10 -13 2.79782 0.90507   1
  -1 -10 -14 4.61186 1.21485   1
   1  10 -14 5.86702 0.75521  -2
  -1  10 -14 5.86702 0.75521   1
   1  19   1 2.82915 1.24157  -2
  -1 -10 -14 2.82915 1.24157   1
  -1  10 -15 17.6340 1.19581   1
  -1 -11  15 18.7609 1.08453  -2
   1 -10  15 18.7609 1.08453   1
   1  20   0 20.5283 1.19030  -2
  -1 -10 -15 20.5283 1.19030   1
  -1 -12  15 7.47440 0.72474  -2
   1 -10  16 7.47440 0.72474   1
   1  22   0 11.1303 1.69966  -2
  -1 -10 -16 11.1303 1.69966   1
   1  13 -15 24.5191 0.95977  -2
  -1  10 -17 24.5191 0.95977   1
   1  23  -1 33.6763 2.52929  -2
  -1 -10 -17 33.6763 2.52929   1
   1  14 -16 3.69779 0.76874  -2
  -1  10 -18 3.69779 0.76874   1
   1  24  -1 8.39420 3.64240  -2
  -1 -10 -18 8.39420 3.64240   1
   1  15 -16 1.82846 0.97377  -2
  -1  10 -19 1.82846 0.97377   1
   1  25  -2 0.26340 3.44616  -2
  -1 -10 -19 0.26340 3.44616   1
   1  16 -17 12.1184 1.63785  -2
  -1  10 -20 12.1184 1.63785   1
   1  26  -2 20.9250 4.18249  -2
  -1 -10 -20 20.9250 4.18249   1
   1  17 -17 0.63812 1.33868  -2
  -1  10 -21 0.63812 1.33868   1
   1  27  -3 5.76454 3.58848  -2
  -1 -10 -21 5.76454 3.58848   1
   1  18 -18 0.56566 1.35914  -2
  -1  10 -22 0.56566 1.35914   1
   1  28  -3-0.97761 3.69332  -2
  -1 -10 -22-0.97761 3.69332   1
  -1 -10 -23 12.4069 2.66801   1
   1  19 -18 7.84729 1.47365  -2
  -1  10 -23 7.84729 1.47365   1
  -1  10 -24 5.61112 2.23279   1
   1  20 -19 11.5339 1.89575  -2
  -1  10 -24 11.5339 1.89575   1
   1  30  -4 12.3236 4.15507  -2
  -1 -10 -24 12.3236 4.15507   1
  -1 -10 -25 5.22410 2.50544   1
   1  21 -19 9.31904 3.05268  -2
  -1  10 -25 9.31904 3.05268   1
   1  23 -20-0.98232 2.85576  -2
  -1  10 -26-0.98232 2.85576   1
   1  32  -5 14.4761 4.73864  -2
  -1 -10 -26 14.4761 4.73864   1
  -1  10 -27 1.55243 1.61961   1
  -1  10 -28 1.99297 2.31018   1
   1  34  -6 2.66454 4.15727  -2
  -1 -10 -28 2.66454 4.15727   1
   1 -11 -28 2.65901 2.43831   1
  -1  23 -21 1.17986 2.93520  -2
   1  11 -27 1.17986 2.93520   1
  -1  34  -5 1.00892 1.81226  -2
   1 -11 -27 1.00892 1.81226   1
   1  11 -26 1.55334 2.20211   1
  -1  32  -4-2.47945 3.57665  -2
   1 -11 -26-2.47945 3.57665   1
   1 -11 -25 8.73443 2.43079   1
  -1  21 -20 14.4330 2.16290  -2
   1  11 -25 14.4330 2.16290   1
   1  11 -24 11.1235 2.27525   1
  -1  20 -20 11.6510 2.51225  -2
   1  11 -24 11.6510 2.51225   1
  -1  30  -3 9.15170 3.44869  -2
   1 -11 -24 9.15170 3.44869   1
   1 -19  19 7.69340 1.40009  -2
  -1 -11  23 7.69340 1.40009   1
   1 -29   3 2.91226 1.03994  -2
  -1  11  23 2.91226 1.03994   1
  -1  11  22 1.57267 0.93987   1
  -1  18 -19 4.92444 1.51276  -2
   1  11 -22 4.92444 1.51276   1
  -1  28  -2 6.98415 3.20817  -2
   1 -11 -22 6.98415 3.20817   1
  -1  17 -18 4.25386 1.48852  -2
   1  11 -21 4.25386 1.48852   1
   1 -27   2 4.11385 1.89788  -2
  -1  11  21 4.11385 1.89788   1
   1 -11 -20 1.29943 1.09843   1
  -1  16 -18 4.23719 1.47648  -2
   1  11 -20 4.23719 1.47648   1
   1 -15  17 2.39005 1.37708  -2
  -1 -11  19 2.39005 1.37708   1
  -1  25  -1 5.55849 1.53147  -2
   1 -11 -19 5.55849 1.53147   1
   1 -11 -18 8.91858 1.14811   1
  -1  14 -17 6.88269 1.42396  -2
   1  11 -18 6.88269 1.42396   1
   1  11 -17 7.97408 1.23930   1
  -1  23   0 8.37465 1.99945  -2
   1 -11 -17 8.37465 1.99945   1
   1 -11 -16 0.27339 0.99590   1
  -1  12 -16 13.0417 1.99209  -2
   1  11 -16 13.0417 1.99209   1
   1 -10  15 10.4504 1.37412  -2
  -1 -11  15 10.4504 1.37412   1
   1 -21  -1 1.99860 1.41048  -2
  -1  11  15 1.99860 1.41048   1
   1 -11 -14 0.10804 0.68853   1
   1  -8  14 4.84637 1.85767  -2
  -1 -11  13 4.84637 1.85767   1
   1 -19  -2 4.62268 1.37313  -2
  -1  11  13 4.62268 1.37313   1
   1 -11 -12 2.82545 0.95093   1
   1  -7  14 7.06176 1.58903  -2
  -1 -11  12 7.06176 1.58903   1
  -1 -11  11 6.47547 1.57742   1
  -1   6 -13 4.91859 1.33010  -2
   1  11 -11 4.91859 1.33010   1
   1 -17  -3 5.56411 1.25895  -2
  -1  11  11 5.56411 1.25895   1
   1 -11 -10 2.28589 1.18014   1
  -1   5 -13 11.9253 1.00465  -2
   1  11 -10 11.9253 1.00465   1
  -1 -11   9 16.2663 1.80796   1
  -1   4 -12 14.9780 1.03206  -2
   1  11  -9 14.9780 1.03206   1
  -1  15   4 23.6540 1.65488  -2
   1 -11  -9 23.6540 1.65488   1
   1 -11  -8 1.80124 0.68011   1
  -1   3 -12 4.92865 1.11048  -2
   1  11  -8 4.92865 1.11048   1
  -1  11   7 2.81694 0.84477   1
  -1   2 -11 5.65689 0.96279  -2
   1  11  -7 5.65689 0.96279   1
  -1  13   5 8.53289 1.01172  -2
   1 -11  -7 8.53289 1.01172   1
   1 -11  -6 3.85138 0.58714   1
  -1   1 -11 5.01587 0.89190  -2
   1  11  -6 5.01587 0.89190   1
  -1 -11   5 0.00262 0.35405   1
  -1  11   4 1.03306 0.77808   1
  -1  -1 -10 2.72911 0.51758  -2
   1  11  -4 2.72911 0.51758   1
  -1   9   6 2.75565 0.61187  -2
   1 -11  -4 2.75565 0.61187   1
  -1  11   3 2.85249 0.39716   1
  -1  -2 -10 7.02576 1.65937  -2
   1  11  -3 7.02576 1.65937   1
  -1  11   2 2.43863 0.54300   1
   1   3   9 3.42632 0.82340  -2
  -1 -11   2 3.42632 0.82340   1
  -1   7   7 8.46225 0.97235  -2
   1 -11  -2 8.46225 0.97235   1
   1  11  -1 2.23808 0.43040   1
   1  11   0 0.05380 0.34200   1
   1  -5  -8 5.05823 0.60031  -2
  -1  11   0 5.05823 0.60031   1
   1   5   8 0.30183 0.63937  -2
  -1 -11   0 0.30183 0.63937   1
  -1 -11  -1 1.96312 0.46748   1
   1  11   2 2.02776 0.49747   1
  -1   3   9 2.43888 0.38639  -2
   1 -11   2 2.43888 0.38639   1
   1   7   7 1.71323 0.65372  -2
  -1 -11  -2 1.71323 0.65372   1
  -1 -11  -3 0.50390 0.31459   1
   1  11   4 13.1969 0.58843   1
   1  -1 -10 17.4820 1.28906  -2
  -1  11  -4 17.4820 1.28906   1
   1   9   6 13.3871 1.03912  -2
  -1 -11  -4 13.3871 1.03912   1
  -1  11  -5 1.17495 0.28738   1
  -1 -11  -6 3.55763 0.53098   1
   1   1 -11 4.68739 0.93791  -2
  -1  11  -6 4.68739 0.93791   1
  -1 -11  -7 2.27904 0.67231   1
   1   2 -11 4.70756 1.10819  -2
  -1  11  -7 4.70756 1.10819   1
  -1 -13  -5 4.71796 0.54959  -2
   1  11   7 4.71796 0.54959   1
  -1 -11  -8 0.70241 0.53247   1
  -1  -3  12 2.05224 0.70260  -2
   1 -11   8 2.05224 0.70260   1
  -1  11  -9 9.60633 1.68251   1
   1   4 -12 13.2553 1.01969  -2
  -1  11  -9 13.2553 1.01969   1
   1  15   4 15.5556 0.77146  -2
  -1 -11  -9 15.5556 0.77146   1
   1  11  10 14.4458 1.16644   1
   1   5 -13 13.1717 0.78500  -2
  -1  11 -10 13.1717 0.78500   1
   1  16   3 19.6186 1.19827  -2
  -1 -11 -10 19.6186 1.19827   1
   1 -11  11 19.9523 1.20641   1
   1   6 -13 27.1971 1.13296  -2
  -1  11 -11 27.1971 1.13296   1
   1  17   3 20.3343 0.87860  -2
  -1 -11 -11 20.3343 0.87860   1
  -1 -11 -12 1.04358 0.55405   1
   1   7 -14 7.09922 0.69382  -2
  -1  11 -12 7.09922 0.69382   1
   1  18   2 2.53085 1.24630  -2
  -1 -11 -12 2.53085 1.24630   1
  -1  11 -13 1.10573 0.74955   1
  -1  -8  14 0.77159 0.72137  -2
   1 -11  13 0.77159 0.72137   1
   1  19   2 7.86390 1.12329  -2
  -1 -11 -13 7.86390 1.12329   1
   1 -11  14 3.58284 0.56824   1
   1   9 -15 6.03158 1.60094  -2
  -1  11 -14 6.03158 1.60094   1
   1  20   1 3.77733 1.28727  -2
  -1 -11 -14 3.77733 1.28727   1
   1 -11  15 0.28367 0.46064   1
   1  21   1 1.81384 1.04997  -2
  -1 -11 -15 1.81384 1.04997   1
  -1 -11 -16 1.10088 0.66777   1
  -1 -12  16 1.93680 0.77589  -2
   1 -11  16 1.93680 0.77589   1
   1 -11  17 9.64232 1.01869   1
  -1 -13  16 25.3140 1.42949  -2
   1 -11  17 25.3140 1.42949   1
   1  23   0 9.12611 2.18246  -2
  -1 -11 -17 9.12611 2.18246   1
  -1 -11 -18 4.65015 1.20986   1
   1  14 -17 10.5518 0.98748  -2
  -1  11 -18 10.5518 0.98748   1
   1  15 -17 1.30792 0.99001  -2
  -1  11 -19 1.30792 0.99001   1
   1  25  -1 19.6471 4.20332  -2
  -1 -11 -19 19.6471 4.20332   1
  -1 -11 -20 5.25426 2.14756   1
   1  16 -18 5.03917 1.42332  -2
  -1  11 -20 5.03917 1.42332   1
   1  17 -18 6.98236 1.62260  -2
  -1  11 -21 6.98236 1.62260   1
   1  27  -2 7.25454 3.81808  -2
  -1 -11 -21 7.25454 3.81808   1
   1  18 -19 3.68314 1.46613  -2
  -1  11 -22 3.68314 1.46613   1
   1  28  -2-3.22162 3.55333  -2
  -1 -11 -22-3.22162 3.55333   1
   1  19 -19 3.21443 1.55444  -2
  -1  11 -23 3.21443 1.55444   1
   1  29  -3 7.28046 3.78656  -2
  -1 -11 -23 7.28046 3.78656   1
   1  20 -20 17.7580 3.09919  -2
  -1  11 -24 17.7580 3.09919   1
   1  30  -3 11.3236 3.98172  -2
  -1 -11 -24 11.3236 3.98172   1
   1  21 -20 6.80134 3.13258  -2
  -1  11 -25 6.80134 3.13258   1
   1  31  -4 6.15312 3.94294  -2
  -1 -11 -25 6.15312 3.94294   1
  -1 -11 -26 0.64707 1.55612   1
   1  23 -21 4.35430 3.20394  -2
  -1  11 -27 4.35430 3.20394   1
   1  34  -5 6.00857 4.09645  -2
  -1 -11 -27 6.00857 4.09645   1
  -1  23 -22-3.12009 2.80137  -2
   1  12 -27-3.12009 2.80137   1
  -1  34  -4 1.69475 3.66363  -2
   1 -12 -27 1.69475 3.66363   1
   1 -12 -26 0.99606 1.50966   1
   1  12 -25 2.37934 1.29179   1
  -1  32  -3 6.49924 3.68980  -2
   1 -12 -25 6.49924 3.68980   1
   1 -12 -24 3.51910 2.04988   1
  -1  19 -20 16.7326 2.04731  -2
   1  12 -24 16.7326 2.04731   1
   1  12 -23 4.49959 2.03014   1
  -1  18 -20 6.37102 2.48512  -2
   1  12 -23 6.37102 2.48512   1
  -1  30  -2 6.33022 1.15630  -2
   1 -12 -23 6.33022 1.15630   1
  -1  12  22 2.43049 0.96996   1
   1 -17  19 8.78839 1.57597  -2
  -1 -12  22 8.78839 1.57597   1
   1 -16  19 0.51809 1.42830  -2
  -1 -12  21 0.51809 1.42830   1
  -1  28  -1-0.74080 2.88175  -2
   1 -12 -21-0.74080 2.88175   1
   1 -12 -20 2.02555 1.70440   1
  -1  15 -18 1.90637 1.44995  -2
   1  12 -20 1.90637 1.44995   1
   1 -14  18 1.11270 1.38626  -2
  -1 -12  19 1.11270 1.38626   1
  -1  26   0 1.80440 2.61311  -2
   1 -12 -19 1.80440 2.61311   1
   1 -12 -18 0.77537 1.04685   1
   1 -13  17 6.64174 1.89804  -2
  -1 -12  18 6.64174 1.89804   1
  -1  12 -17 21.6890 1.52073  -2
   1  12 -17 21.6890 1.52073   1
  -1  24   1 13.9481 1.79104  -2
   1 -12 -17 13.9481 1.79104   1
   1 -12 -16 1.29376 1.47524   1
   1 -11  16 0.89004 1.22061  -2
  -1 -12  16 0.89004 1.22061   1
  -1  22   1 1.88461 2.13759  -2
   1 -12 -16 1.88461 2.13759   1
  -1  10 -16 4.65482 1.07070  -2
   1  12 -15 4.65482 1.07070   1
  -1  21   2 6.38080 2.00385  -2
   1 -12 -15 6.38080 2.00385   1
   1  12 -14 3.09587 0.85147   1
  -1  20   2 6.54552 1.74449  -2
   1 -12 -14 6.54552 1.74449   1
   1 -12 -13 1.26714 0.96078   1
   1  -8  15 0.50879 0.74743  -2
  -1 -12  13 0.50879 0.74743   1
   1  -7  15 14.5790 1.31607  -2
  -1 -12  12 14.5790 1.31607   1
   1 -18  -3 10.5530 1.41065  -2
  -1  12  12 10.5530 1.41065   1
   1 -12 -11 10.2326 1.38387   1
   1  -6  14 12.0237 2.07559  -2
  -1 -12  11 12.0237 2.07559   1
   1  12 -10 14.0471 1.46779   1
   1  -5  14 14.3498 1.92611  -2
  -1 -12  10 14.3498 1.92611   1
   1 -16  -4 18.6925 1.44975  -2
  -1  12  10 18.6925 1.44975   1
   1 -12  -9 2.43261 0.74071   1
  -1   4 -13 2.67661 0.83643  -2
   1  12  -9 2.67661 0.83643   1
   1  -3  13 3.76177 0.69101  -2
  -1 -12   8 3.76177 0.69101   1
  -1  14   5 3.72141 0.99240  -2
   1 -12  -8 3.72141 0.99240   1
   1  12  -7 0.66456 0.43573   1
   1  -2  12 1.94867 1.45657  -2
  -1 -12   7 1.94867 1.45657   1
  -1 -12   6 6.20855 0.68829   1
   1 -12  -6 8.94700 1.06633  -2
  -1  12   6 8.94700 1.06633   1
   1  12  -5 3.65914 0.43998   1
  -1 -12   4 12.3145 0.84625   1
  -1  10   7 12.4350 1.04375  -2
   1 -12  -4 12.4350 1.04375   1
  -1 -12   3 3.22807 0.47144   1
   1  12  -2 15.7751 0.63536   1
   1   4  10 17.2036 0.66907  -2
  -1 -12   2 17.2036 0.66907   1
  -1   8   8 17.2447 0.81500  -2
   1 -12  -2 17.2447 0.81500   1
   1  12  -1 0.29473 0.29875   1
   1   5   9 1.36816 0.93883  -2
  -1 -12   1 1.36816 0.93883   1
   1  12   0 0.26282 0.37154   1
  -1   6   9 0.82617 0.37442  -2
   1 -12   0 0.82617 0.37442   1
   1   6   9 0.50265 0.64669  -2
  -1 -12   0 0.50265 0.64669   1
   1 -12   1 2.92526 0.60987   1
   1   7   8 4.82822 1.04977  -2
  -1 -12  -1 4.82822 1.04977   1
  -1  12  -2 6.02444 0.53109   1
  -1   4  10 6.96478 0.61080  -2
   1 -12   2 6.96478 0.61080   1
   1   8   8 8.02722 0.66078  -2
  -1 -12  -2 8.02722 0.66078   1
   1 -12   3 5.93831 0.44060   1
  -1  12  -4 2.52267 0.65701   1
  -1 -10  -7 3.98877 0.64420  -2
   1  12   4 3.98877 0.64420   1
  -1 -12  -5 0.94113 0.38144   1
  -1  12  -6 9.07710 0.68896   1
   1   1 -12 8.45519 1.78906  -2
  -1  12  -6 8.45519 1.78906   1
   1  12   6 12.7409 0.87713  -2
  -1 -12  -6 12.7409 0.87713   1
  -1 -12  -7 0.20092 0.39293   1
   1   2 -12 0.89831 1.07723  -2
  -1  12  -7 0.89831 1.07723   1
  -1  12  -8 10.3777 1.85308   1
   1   3 -13 10.3033 1.01027  -2
  -1  12  -8 10.3033 1.01027   1
  -1 -14  -5 10.3535 0.84920  -2
   1  12   8 10.3535 0.84920   1
  -1 -12  -9 9.97835 0.70065   1
   1   4 -13 10.8176 0.85471  -2
  -1  12  -9 10.8176 0.85471   1
  -1  12 -10 6.62884 1.44915   1
   1   5 -14 12.6441 0.94111  -2
  -1  12 -10 12.6441 0.94111   1
   1  16   4 16.0656 0.90562  -2
  -1 -12 -10 16.0656 0.90562   1
  -1 -12 -11 0.57187 0.44908   1
   1   6 -14 14.1688 1.01252  -2
  -1  12 -11 14.1688 1.01252   1
   1   7 -15 4.77395 0.68525  -2
  -1  12 -12 4.77395 0.68525   1
   1  18   3 10.4161 1.11197  -2
  -1 -12 -12 10.4161 1.11197   1
   1  12  13 3.44218 0.66375   1
  -1  -8  15 9.50911 0.94019  -2
   1 -12  13 9.50911 0.94019   1
   1  19   3 4.20696 1.48243  -2
  -1 -12 -13 4.20696 1.48243   1
  -1  12 -14-0.49417 1.37239   1
   1   9 -16 0.21913 0.72328  -2
  -1  12 -14 0.21913 0.72328   1
   1  20   2 0.75530 1.00043  -2
  -1 -12 -14 0.75530 1.00043   1
  -1 -10  16 11.4216 0.86226  -2
   1 -12  15 11.4216 0.86226   1
   1  21   2 4.66993 1.07762  -2
  -1 -12 -15 4.66993 1.07762   1
  -1  12 -16 19.5859 1.55828   1
   1  11 -16 17.7351 0.97867  -2
  -1  12 -16 17.7351 0.97867   1
   1  22   1 22.9172 2.21970  -2
  -1 -12 -16 22.9172 2.21970   1
  -1 -12 -17 13.9592 2.26190   1
   1  12 -17 20.1782 1.12880  -2
  -1  12 -17 20.1782 1.12880   1
   1  24   1 14.2528 2.20169  -2
  -1 -12 -17 14.2528 2.20169   1
   1  13 -17 2.99607 0.91855  -2
  -1  12 -18 2.99607 0.91855   1
   1  25   0 0.06088 3.35228  -2
  -1 -12 -18 0.06088 3.35228   1
  -1 -14  18-0.31911 0.89093  -2
   1 -12  19-0.31911 0.89093   1
   1  26   0 0.26044 3.10778  -2
  -1 -12 -19 0.26044 3.10778   1
   1  15 -18 1.24975 1.39492  -2
  -1  12 -20 1.24975 1.39492   1
   1  27  -1 0.80046 3.40039  -2
  -1 -12 -20 0.80046 3.40039   1
   1  16 -19 2.94368 1.42331  -2
  -1  12 -21 2.94368 1.42331   1
   1  28  -1 0.75167 3.46180  -2
  -1 -12 -21 0.75167 3.46180   1
   1  17 -19 2.30713 1.57232  -2
  -1  12 -22 2.30713 1.57232   1
   1  29  -2-1.33814 3.54945  -2
  -1 -12 -22-1.33814 3.54945   1
  -1  12 -23 19.0352 2.37812   1
   1  18 -20 24.4616 2.22335  -2
  -1  12 -23 24.4616 2.22335   1
   1  30  -2 30.0534 4.78974  -2
  -1 -12 -23 30.0534 4.78974   1
  -1 -12 -24 2.64434 2.29868   1
   1  19 -20 12.4914 1.65948  -2
  -1  12 -24 12.4914 1.65948   1
   1  21 -21 3.89546 2.96089  -2
  -1  12 -25 3.89546 2.96089   1
   1  32  -3-0.62852 3.72611  -2
  -1 -12 -25-0.62852 3.72611   1
  -1  12 -26 3.02974 1.61065   1
   1  23 -22-0.03005 3.07458  -2
  -1  12 -27-0.03005 3.07458   1
   1  34  -4 8.95906 4.19528  -2
  -1 -12 -27 8.95906 4.19528   1
  -1  22 -22 4.97766 3.03663  -2
   1  13 -27 4.97766 3.03663   1
  -1  34  -3 8.90536 3.77197  -2
   1 -13 -27 8.90536 3.77197   1
  -1  21 -22 5.91020 3.19551  -2
   1  13 -26 5.91020 3.19551   1
  -1  33  -3 7.19610 3.50099  -2
   1 -13 -26 7.19610 3.50099   1
   1  13 -25 0.40075 1.97806   1
  -1  20 -21 3.82807 2.36627  -2
   1  13 -25 3.82807 2.36627   1
  -1  32  -2-1.53913 3.15928  -2
   1 -13 -25-1.53913 3.15928   1
  -1  19 -21 4.16377 1.79620  -2
   1  13 -24 4.16377 1.79620   1
  -1  31  -2 23.2954 3.83097  -2
   1 -13 -24 23.2954 3.83097   1
  -1  18 -21 5.31530 1.76771  -2
   1  13 -23 5.31530 1.76771   1
  -1  30  -1 11.0806 3.40136  -2
   1 -13 -23 11.0806 3.40136   1
  -1  17 -20 24.9749 2.40914  -2
   1  13 -22 24.9749 2.40914   1
  -1  29  -1 26.3936 3.98335  -2
   1 -13 -22 26.3936 3.98335   1
   1 -13 -21 3.55543 1.84921   1
  -1  16 -20 6.13291 1.76123  -2
   1  13 -21 6.13291 1.76123   1
  -1  15 -19 2.85047 1.25642  -2
   1  13 -20 2.85047 1.25642   1
  -1  27   0-2.71878 2.38342  -2
   1 -13 -20-2.71878 2.38342   1
   1 -13 -19 4.26367 1.70968   1
  -1  14 -19 5.84545 1.50413  -2
   1  13 -19 5.84545 1.50413   1
  -1  13 -18 7.90204 1.48742  -2
   1  13 -18 7.90204 1.48742   1
  -1  25   1 17.6726 3.14964  -2
   1 -13 -18 17.6726 3.14964   1
   1 -13 -17 5.63416 1.16263   1
   1 -12  18 5.50553 1.18427  -2
  -1 -13  17 5.50553 1.18427   1
   1  13 -16 43.4453 1.79435   1
   1 -11  17 42.1779 2.70558  -2
  -1 -13  16 42.1779 2.70558   1
  -1  23   2 56.1479 2.72445  -2
   1 -13 -16 56.1479 2.72445   1
   1 -13 -15 1.96863 1.00035   1
  -1  10 -17 17.4253 1.61425  -2
   1  13 -15 17.4253 1.61425   1
  -1 -13  14 1.45770 1.48083   1
   1  -8  16 3.39905 1.51733  -2
  -1 -13  14 3.39905 1.51733   1
  -1  21   3 6.80500 1.44170  -2
   1 -13 -14 6.80500 1.44170   1
   1  13 -13 5.05640 0.64933   1
   1  -6  15 1.02709 1.10715  -2
  -1 -13  12 1.02709 1.10715   1
  -1  19   4 1.06236 1.16678  -2
   1 -13 -12 1.06236 1.16678   1
   1 -13 -11 1.59695 0.81382   1
   1  -5  15 0.00874 1.05787  -2
  -1 -13  11 0.00874 1.05787   1
   1  -4  14 63.0524 1.45877  -2
  -1 -13  10 63.0524 1.45877   1
   1 -17  -5 50.0396 1.70592  -2
  -1  13  10 50.0396 1.70592   1
  -1  13   9 1.18436 0.76621   1
   1  -3  14 12.0937 1.06128  -2
  -1 -13   9 12.0937 1.06128   1
   1  -2  13 2.90080 0.81895  -2
  -1 -13   8 2.90080 0.81895   1
  -1  15   6 1.91675 1.26154  -2
   1 -13  -8 1.91675 1.26154   1
   1 -13  -7 0.62372 0.54495   1
   1  -1  13 0.43583 0.74269  -2
  -1 -13   7 0.43583 0.74269   1
  -1 -13   6 1.55032 0.37717   1
   1   1  12 9.71776 0.77257  -2
  -1 -13   5 9.71776 0.77257   1
  -1  11   7 10.8954 0.69800  -2
   1 -13  -5 10.8954 0.69800   1
  -1 -13   4 0.71785 0.45830   1
  -1  -3 -11 29.5327 0.84117  -2
   1  13  -3 29.5327 0.84117   1
  -1   9   8 13.0686 0.50688  -2
   1 -13  -3 13.0686 0.50688   1
   1  13  -2 2.27517 0.31765   1
   1   4  11 4.03941 2.07221  -2
  -1 -13   2 4.03941 2.07221   1
   1   5  10 8.16183 0.66815  -2
  -1 -13   1 8.16183 0.66815   1
  -1   7   9 3.57806 0.42274  -2
   1 -13  -1 3.57806 0.42274   1
   1  13   0 4.25498 0.52856   1
   1  -6 -10 6.01471 0.43887  -2
  -1  13   0 6.01471 0.43887   1
  -1   5  10 14.5562 0.44077  -2
   1 -13   1 14.5562 0.44077   1
   1   7   9 15.6036 0.57918  -2
  -1 -13  -1 15.6036 0.57918   1
   1  13   2 6.33432 0.47893   1
   1  13   3 14.3275 1.48914   1
   1  -3 -11 18.8743 0.89300  -2
  -1  13  -3 18.8743 0.89300   1
   1   9   8 22.8866 0.75279  -2
  -1 -13  -3 22.8866 0.75279   1
  -1 -13  -4 0.79512 0.41351   1
  -1 -13  -5 7.13713 0.56292   1
   1  -1 -12 8.03456 0.75693  -2
  -1  13  -5 8.03456 0.75693   1
   1  11   7 8.16333 0.87477  -2
  -1 -13  -5 8.16333 0.87477   1
  -1  13  -6 7.89554 0.63659   1
  -1 -13  -7 1.00733 0.61361   1
   1   1 -13 0.84304 0.69630  -2
  -1  13  -7 0.84304 0.69630   1
  -1  13  -8 2.37133 1.57270   1
   1   2 -13 1.77693 1.02102  -2
  -1  13  -8 1.77693 1.02102   1
   1  15   6 3.15726 0.63220  -2
  -1 -13  -8 3.15726 0.63220   1
  -1 -13  -9 8.82806 0.61219   1
   1   3 -14 8.60783 0.82688  -2
  -1  13  -9 8.60783 0.82688   1
   1 -13  10 10.5478 1.10182   1
   1   4 -14 10.6083 0.88155  -2
  -1  13 -10 10.6083 0.88155   1
   1  17   5 10.1602 1.08856  -2
  -1 -13 -10 10.1602 1.08856   1
  -1 -13 -11 6.42562 0.81842   1
   1   5 -15 9.12755 0.83326  -2
  -1  13 -11 9.12755 0.83326   1
   1  18   4 8.24948 1.51281  -2
  -1 -13 -11 8.24948 1.51281   1
  -1  13 -12 2.99741 1.19839   1
   1   6 -15 6.89482 0.91260  -2
  -1  13 -12 6.89482 0.91260   1
   1  19   4 4.37051 0.96142  -2
  -1 -13 -12 4.37051 0.96142   1
  -1  13 -13 5.28491 0.53677   1
   1   7 -16 4.86836 1.69849  -2
  -1  13 -13 4.86836 1.69849   1
   1  20   3 7.92784 1.60475  -2
  -1 -13 -13 7.92784 1.60475   1
  -1  13 -14 5.72695 0.80125   1
   1  21   3 6.32061 1.54198  -2
  -1 -13 -14 6.32061 1.54198   1
  -1 -13 -15 5.84790 0.77439   1
   1  10 -17 7.33622 1.00424  -2
  -1  13 -15 7.33622 1.00424   1
  -1  13 -16 2.37308 1.09485   1
  -1 -11  17 6.64293 1.25271  -2
   1 -13  16 6.64293 1.25271   1
   1  23   2 5.64905 1.73377  -2
  -1 -13 -16 5.64905 1.73377   1
  -1 -13 -17 12.3025 1.29540   1
   1  12 -18 16.0891 0.96525  -2
  -1  13 -17 16.0891 0.96525   1
   1  13 -18 5.82000 0.97484  -2
  -1  13 -18 5.82000 0.97484   1
   1  25   1 5.62683 3.62318  -2
  -1 -13 -18 5.62683 3.62318   1
  -1 -13 -19 9.03697 2.09638   1
   1  14 -19 9.66626 1.78890  -2
  -1  13 -19 9.66626 1.78890   1
   1  15 -19 1.47130 1.41119  -2
  -1  13 -20 1.47130 1.41119   1
   1  27   0 1.19461 3.04295  -2
  -1 -13 -20 1.19461 3.04295   1
  -1 -13 -21-0.72315 1.82744   1
   1  16 -20-0.49402 1.48546  -2
  -1  13 -21-0.49402 1.48546   1
   1  17 -20 7.83790 1.68115  -2
  -1  13 -22 7.83790 1.68115   1
   1  29  -1 7.70927 3.54682  -2
  -1 -13 -22 7.70927 3.54682   1
  -1 -13 -23 0.93614 2.11355   1
   1  18 -21 3.01987 1.84844  -2
  -1  13 -23 3.01987 1.84844   1
   1  19 -21 17.8834 3.33551  -2
  -1  13 -24 17.8834 3.33551   1
   1  31  -2 15.8176 4.20147  -2
  -1 -13 -24 15.8176 4.20147   1
  -1  13 -25 1.90159 1.99755   1
   1  32  -2 7.19942 3.77899  -2
  -1 -13 -25 7.19942 3.77899   1
   1  21 -22 0.14926 1.42716  -2
  -1  13 -26 0.14926 1.42716   1
   1  33  -3 0.59744 1.70394  -2
  -1 -13 -26 0.59744 1.70394   1
  -1 -13 -27 3.57894 2.30070   1
   1  22 -22 1.22086 2.82275  -2
  -1  13 -27 1.22086 2.82275   1
   1 -14 -27-0.15580 2.02695   1
  -1  22 -23-1.24731 2.93717  -2
   1  14 -27-1.24731 2.93717   1
  -1  21 -23 0.02535 2.86445  -2
   1  14 -26 0.02535 2.86445   1
  -1  34  -2 0.47591 3.24436  -2
   1 -14 -26 0.47591 3.24436   1
   1 -14 -25-0.48450 1.36539   1
  -1  20 -22 0.35111 2.43456  -2
   1  14 -25 0.35111 2.43456   1
   1  14 -24 0.63322 1.21550   1
  -1  32  -1 3.37903 3.28739  -2
   1 -14 -24 3.37903 3.28739   1
   1 -14 -23 0.79217 1.83630   1
  -1  17 -21 3.62959 1.73299  -2
   1  14 -23 3.62959 1.73299   1
   1  14 -22 4.81313 1.82649   1
  -1  16 -21 5.06752 2.41550  -2
   1  14 -22 5.06752 2.41550   1
  -1  30   0 4.49524 2.94448  -2
   1 -14 -22 4.49524 2.94448   1
   1 -14 -21 4.05830 1.75219   1
  -1  15 -20 3.06365 1.67321  -2
   1  14 -21 3.06365 1.67321   1
  -1  14 -20 9.96096 1.73645  -2
   1  14 -20 9.96096 1.73645   1
  -1  28   1 2.12449 2.63130  -2
   1 -14 -20 2.12449 2.63130   1
   1 -14 -19 12.2432 1.83607   1
   1 -13  19 17.3141 1.39272  -2
  -1 -14  19 17.3141 1.39272   1
  -1  12 -19 0.73588 1.14883  -2
   1  14 -18 0.73588 1.14883   1
  -1  26   2 2.72509 1.33311  -2
   1 -14 -18 2.72509 1.33311   1
   1 -14 -17 6.13840 1.45910   1
   1 -11  18 10.8839 1.25439  -2
  -1 -14  17 10.8839 1.25439   1
  -1  24   2 29.4990 2.79698  -2
   1 -14 -17 29.4990 2.79698   1
  -1  10 -18 1.57408 1.12256  -2
   1  14 -16 1.57408 1.12256   1
  -1  23   3 9.47848 1.67266  -2
   1 -14 -16 9.47848 1.67266   1
  -1   9 -17 12.6789 1.19855  -2
   1  14 -15 12.6789 1.19855   1
  -1  22   3 9.60040 1.49656  -2
   1 -14 -15 9.60040 1.49656   1
   1 -14 -14 0.59067 1.18294   1
  -1   8 -17 1.80888 1.03386  -2
   1  14 -14 1.80888 1.03386   1
  -1  21   4-1.64293 1.77860  -2
   1 -14 -14-1.64293 1.77860   1
   1  14 -13 2.43715 0.87467   1
  -1  20   4 3.18297 1.66229  -2
   1 -14 -13 3.18297 1.66229   1
  -1  14  12 7.88372 0.99241   1
   1  -6  16 15.3676 1.60858  -2
  -1 -14  12 15.3676 1.60858   1
   1  -5  16 2.81342 1.56475  -2
  -1 -14  11 2.81342 1.56475   1
  -1  18   5 18.1867 1.42179  -2
   1 -14 -11 18.1867 1.42179   1
   1 -14 -10 9.07822 0.90327   1
   1  -4  15 9.23881 1.32348  -2
  -1 -14  10 9.23881 1.32348   1
  -1   3 -15 19.4904 1.15426  -2
   1  14  -9 19.4904 1.15426   1
   1 -16  -6 13.3024 1.17462  -2
  -1  14   9 13.3024 1.17462   1
   1 -14  -8 15.8539 0.87650   1
   1  -2  14 15.0907 0.99154  -2
  -1 -14   8 15.0907 0.99154   1
   1  -1  14 10.3439 0.83494  -2
  -1 -14   7 10.3439 0.83494   1
   1 -14  -7 0.71301 0.65633  -2
  -1  14   7 0.71301 0.65633   1
  -1  14   6 0.62120 0.50685   1
   1  14  -5 0.41188 0.52838   1
   1 -12  -8 3.02322 0.67923  -2
  -1  14   5 3.02322 0.67923   1
   1  14  -4 0.87215 0.44146   1
   1  14  -3 5.55851 0.76583   1
  -1  10   9 5.50279 0.79891  -2
   1 -14  -3 5.50279 0.79891   1
   1 -14  -2 0.80558 0.37175   1
   1 -14  -1 1.79545 0.21851   1
   1   6  11 1.97398 0.69873  -2
  -1 -14   1 1.97398 0.69873   1
   1  -8 -10 2.21807 0.48297  -2
  -1  14   1 2.21807 0.48297   1
  -1 -14   0 0.15957 0.34947   1
   1   7  10 3.66148 1.20392  -2
  -1 -14   0 3.66148 1.20392   1
   1 -14   1 10.4074 0.31870   1
   1   8  10 9.35927 0.83081  -2
  -1 -14  -1 9.35927 0.83081   1
   1  14   2 0.44971 0.33294   1
   1   9   9 2.03690 0.59018  -2
  -1 -14  -2 2.03690 0.59018   1
  -1  14  -3 1.67911 0.52474   1
  -1 -10  -9 5.39964 0.58462  -2
   1  14   3 5.39964 0.58462   1
  -1 -14  -4 0.82789 0.30441   1
   1  11   8 1.30173 1.60854  -2
  -1 -14  -4 1.30173 1.60854   1
  -1  14  -5 2.10730 0.53396   1
   1  12   8 7.86554 0.72626  -2
  -1 -14  -5 7.86554 0.72626   1
  -1 -14  -6 2.18170 0.38028   1
   1   0 -13 1.56034 0.92361  -2
  -1  14  -6 1.56034 0.92361   1
  -1  14  -7 1.84498 1.43673   1
   1   1 -14 3.46513 0.69353  -2
  -1  14  -7 3.46513 0.69353   1
   1  14   7 4.52068 0.71264  -2
  -1 -14  -7 4.52068 0.71264   1
  -1 -14  -8 7.72279 0.60533   1
   1   2 -14 14.4617 0.82288  -2
  -1  14  -8 14.4617 0.82288   1
   1   3 -15 9.47894 0.88152  -2
  -1  14  -9 9.47894 0.88152   1
   1  16   6 2.51332 0.68328  -2
  -1 -14  -9 2.51332 0.68328   1
  -1 -14 -10 10.0213 0.84985   1
  -1  -4  15 19.5736 1.06315  -2
   1 -14  10 19.5736 1.06315   1
  -1  -5  16 4.70675 0.76548  -2
   1 -14  11 4.70675 0.76548   1
   1  18   5 5.77452 1.18804  -2
  -1 -14 -11 5.77452 1.18804   1
  -1 -14 -12 0.32162 0.71493   1
   1   6 -16 2.05889 0.74127  -2
  -1  14 -12 2.05889 0.74127   1
  -1  14 -13 5.85375 1.43455   1
  -1  -7  17 8.23466 0.77651  -2
   1 -14  13 8.23466 0.77651   1
   1  20   4 7.05427 1.31839  -2
  -1 -14 -13 7.05427 1.31839   1
  -1 -14 -14 0.62470 0.80576   1
   1   8 -17 4.31985 0.74788  -2
  -1  14 -14 4.31985 0.74788   1
  -1  14 -15 2.51402 1.45650   1
   1   9 -17 4.90491 0.73565  -2
  -1  14 -15 4.90491 0.73565   1
   1  22   3 4.57754 1.43114  -2
  -1 -14 -15 4.57754 1.43114   1
  -1 -14 -16 0.85938 0.91104   1
  -1 -10  18 2.55769 1.08498  -2
   1 -14  16 2.55769 1.08498   1
   1  11 -18 8.28025 0.89305  -2
  -1  14 -17 8.28025 0.89305   1
   1  24   2 6.40819 1.67598  -2
  -1 -14 -17 6.40819 1.67598   1
   1  12 -19-0.50315 1.08590  -2
  -1  14 -18-0.50315 1.08590   1
   1  26   2 3.49595 2.91468  -2
  -1 -14 -18 3.49595 2.91468   1
   1  13 -19 1.77284 1.17140  -2
  -1  14 -19 1.77284 1.17140   1
   1  27   1 8.06104 3.28347  -2
  -1 -14 -19 8.06104 3.28347   1
   1  14 -20 6.12970 1.52045  -2
  -1  14 -20 6.12970 1.52045   1
   1  28   1 4.80421 3.17290  -2
  -1 -14 -20 4.80421 3.17290   1
   1  15 -20 6.99632 1.56981  -2
  -1  14 -21 6.99632 1.56981   1
   1  29   0 12.4230 3.50780  -2
  -1 -14 -21 12.4230 3.50780   1
  -1  14 -22 16.6329 2.37963   1
   1  16 -21 13.9200 2.21326  -2
  -1  14 -22 13.9200 2.21326   1
   1  30   0 17.6837 3.89032  -2
  -1 -14 -22 17.6837 3.89032   1
  -1 -14 -23 10.1550 2.35930   1
   1  17 -21 21.4931 1.84973  -2
  -1  14 -23 21.4931 1.84973   1
   1  19 -22 1.09431 2.59557  -2
  -1  14 -24 1.09431 2.59557   1
   1  32  -1 7.09768 3.78866  -2
  -1 -14 -24 7.09768 3.78866   1
  -1 -14 -25 0.59843 1.41710   1
   1  21 -23 2.34385 1.83462  -2
  -1  14 -26 2.34385 1.83462   1
   1  34  -2 4.52937 3.98170  -2
  -1 -14 -26 4.52937 3.98170   1
  -1 -14 -27 2.48579 2.36180   1
   1  22 -23 2.45802 3.04705  -2
  -1  14 -27 2.45802 3.04705   1
  -1  21 -24 8.59148 3.10977  -2
   1  15 -27 8.59148 3.10977   1
  -1  35  -2-1.39243 3.20575  -2
   1 -15 -27-1.39243 3.20575   1
  -1  20 -23 16.5398 3.15861  -2
   1  15 -26 16.5398 3.15861   1
  -1  34  -1 10.0007 3.51494  -2
   1 -15 -26 10.0007 3.51494   1
  -1  19 -23-1.05372 1.77241  -2
   1  15 -25-1.05372 1.77241   1
  -1  33  -1 2.73868 3.29604  -2
   1 -15 -25 2.73868 3.29604   1
   1  15 -24 3.89788 2.06646   1
  -1  18 -22 7.48985 2.52717  -2
   1  15 -24 7.48985 2.52717   1
  -1  32   0 3.78018 3.10687  -2
   1 -15 -24 3.78018 3.10687   1
  -1  15  23 11.3730 1.51804   1
  -1  17 -22 17.0044 2.16203  -2
   1  15 -23 17.0044 2.16203   1
  -1  31   0 20.2546 3.50530  -2
   1 -15 -23 20.2546 3.50530   1
  -1  15  22 6.48437 1.24582   1
  -1  16 -22 9.73384 1.79967  -2
   1  15 -22 9.73384 1.79967   1
  -1  15 -21 1.64064 1.64754  -2
   1  15 -21 1.64064 1.64754   1
  -1  29   1 2.20254 1.48097  -2
   1 -15 -21 2.20254 1.48097   1
  -1  15  20 2.44451 1.27407   1
  -1  14 -21 5.25324 1.66358  -2
   1  15 -20 5.25324 1.66358   1
   1 -28  -2 2.70219 1.47167  -2
  -1  15  20 2.70219 1.47167   1
  -1  13 -20 4.88392 1.60808  -2
   1  15 -19 4.88392 1.60808   1
  -1  27   2 3.18258 1.61968  -2
   1 -15 -19 3.18258 1.61968   1
  -1  15  18-0.13354 1.25881   1
  -1  12 -20 1.55553 1.45472  -2
   1  15 -18 1.55553 1.45472   1
   1 -11  19 0.18194 1.13645  -2
  -1 -15  17 0.18194 1.13645   1
  -1  25   3 3.65853 1.05530  -2
   1 -15 -17 3.65853 1.05530   1
  -1  15  16 1.51968 0.87710   1
  -1  10 -19 1.14527 0.97234  -2
   1  15 -16 1.14527 0.97234   1
   1  15 -15 20.8612 1.35635   1
  -1   9 -18 20.9098 1.70510  -2
   1  15 -15 20.9098 1.70510   1
  -1  23   4 20.6283 1.67304  -2
   1 -15 -15 20.6283 1.67304   1
   1 -15 -14 14.1698 1.17618   1
  -1   8 -18 25.1900 1.17505  -2
   1  15 -14 25.1900 1.17505   1
  -1   6 -17 4.39931 1.39158  -2
   1  15 -13 4.39931 1.39158   1
  -1  21   5 4.84150 1.41559  -2
   1 -15 -13 4.84150 1.41559   1
   1 -15 -12 15.1624 0.94296   1
   1  -4  16 0.40581 0.86474  -2
  -1 -15  11 0.40581 0.86474   1
  -1  19   6 5.18165 1.41820  -2
   1 -15 -11 5.18165 1.41820   1
  -1  15  10-0.24198 0.66966   1
  -1   3 -16 0.17280 0.66258  -2
   1  15 -10 0.17280 0.66258   1
   1  -2  15 15.1771 0.84585  -2
  -1 -15   9 15.1771 0.84585   1
   1 -17  -7 4.53692 0.90797  -2
  -1  15   9 4.53692 0.90797   1
  -1  15   8 4.59532 0.94645   1
   1  -1  15 5.87669 0.68467  -2
  -1 -15   8 5.87669 0.68467   1
   1  15  -7 1.49430 0.39754   1
  -1  -1 -14 12.7314 0.84095  -2
   1  15  -6 12.7314 0.84095   1
   1 -13  -8 5.78946 0.63828  -2
  -1  15   6 5.78946 0.63828   1
   1 -15  -5 1.93385 0.69139   1
   1   2  13 4.93809 0.75948  -2
  -1 -15   5 4.93809 0.75948   1
   1   3  13 13.9548 0.84824  -2
  -1 -15   4 13.9548 0.84824   1
  -1  11   9 23.4482 0.77674  -2
   1 -15  -4 23.4482 0.77674   1
   1 -15  -3 3.73366 0.46674   1
   1   5  12 4.37832 0.72192  -2
  -1 -15   2 4.37832 0.72192   1
  -1   9  10 5.95357 0.56974  -2
   1 -15  -2 5.95357 0.56974   1
  -1 -15   1 9.00426 0.98403   1
   1   7  11 15.3674 1.65504  -2
  -1 -15   0 15.3674 1.65504   1
  -1 -15  -1 2.84014 0.75268   1
  -1  -8 -11 7.12383 1.63515  -2
   1  15   1 7.12383 1.63515   1
   1  -5 -12 1.46319 0.74741  -2
  -1  15  -2 1.46319 0.74741   1
  -1  -9 -10 3.02975 1.01669  -2
   1  15   2 3.02975 1.01669   1
  -1  15  -3 13.8015 0.85719   1
   1  -3 -13 5.48826 0.62429  -2
  -1  15  -4 5.48826 0.62429   1
   1  11   9 10.8540 0.80253  -2
  -1 -15  -4 10.8540 0.80253   1
  -1 -15  -5 1.65697 0.37672   1
   1  -2 -13 1.25892 0.72275  -2
  -1  15  -5 1.25892 0.72275   1
   1  -1 -14 7.37995 1.28467  -2
  -1  15  -6 7.37995 1.28467   1
   1  13   8 5.90737 0.64173  -2
  -1 -15  -6 5.90737 0.64173   1
  -1  15  -7 0.55076 0.46048   1
  -1 -15  -8 13.4944 0.80817   1
   1   1 -15 27.2905 1.00933  -2
  -1  15  -8 27.2905 1.00933   1
  -1  15  -9 11.5827 1.82313   1
   1   2 -15 14.8268 1.27789  -2
  -1  15  -9 14.8268 1.27789   1
   1  17   7 15.4273 1.07406  -2
  -1 -15  -9 15.4273 1.07406   1
  -1 -15 -10 1.24913 0.54207   1
   1   3 -16 1.90162 0.81560  -2
  -1  15 -10 1.90162 0.81560   1
  -1  15 -11 3.03456 0.99685   1
  -1  -4  16 2.72604 0.97210  -2
   1 -15  11 2.72604 0.97210   1
   1  19   6 5.95138 1.06286  -2
  -1 -15 -11 5.95138 1.06286   1
  -1 -15 -12 2.70121 0.51520   1
   1   5 -17 2.70514 1.70939  -2
  -1  15 -12 2.70514 1.70939   1
  -1  15 -13-0.11239 0.49984   1
   1  21   5 5.03484 1.28418  -2
  -1 -15 -13 5.03484 1.28418   1
  -1 -15 -14 9.64999 0.89944   1
   1   8 -18 15.7433 1.03386  -2
  -1  15 -14 15.7433 1.03386   1
  -1  15 -15 28.5971 1.15659   1
   1   9 -18 33.0768 1.42980  -2
  -1  15 -15 33.0768 1.42980   1
   1  23   4 32.6952 2.18158  -2
  -1 -15 -15 32.6952 2.18158   1
  -1  15 -16 16.4179 0.95146   1
   1  10 -19 16.1789 1.09295  -2
  -1  15 -16 16.1789 1.09295   1
   1  11 -19 0.41678 0.93071  -2
  -1  15 -17 0.41678 0.93071   1
   1  25   3 1.05051 0.85946  -2
  -1 -15 -17 1.05051 0.85946   1
  -1 -15 -18 0.71869 1.69236   1
   1  12 -20 4.41128 1.21091  -2
  -1  15 -18 4.41128 1.21091   1
   1  13 -20 1.72922 1.20114  -2
  -1  15 -19 1.72922 1.20114   1
   1  27   2 1.92336 3.19648  -2
  -1 -15 -19 1.92336 3.19648   1
  -1 -15 -20 0.26248 1.75877   1
   1  14 -21 1.69329 1.48551  -2
  -1  15 -20 1.69329 1.48551   1
   1  15 -21 5.07240 1.64703  -2
  -1  15 -21 5.07240 1.64703   1
   1  29   1 2.51687 3.33415  -2
  -1 -15 -21 2.51687 3.33415   1
  -1 -15 -22 0.42648 1.98240   1
   1  16 -22 1.67216 1.58370  -2
  -1  15 -22 1.67216 1.58370   1
   1  17 -22 2.23367 2.59182  -2
  -1  15 -23 2.23367 2.59182   1
   1  31   0 0.87265 1.42866  -2
  -1 -15 -23 0.87265 1.42866   1
  -1  15 -24 2.41120 1.41436   1
   1  19 -23 0.42065 1.34437  -2
  -1  15 -25 0.42065 1.34437   1
   1  33  -1 0.86652 3.39066  -2
  -1 -15 -25 0.86652 3.39066   1
  -1 -15 -26 2.36594 2.12931   1
   1  20 -23 5.47104 2.97005  -2
  -1  15 -26 5.47104 2.97005   1
   1  21 -24 5.68808 2.90181  -2
  -1  15 -27 5.68808 2.90181   1
   1  35  -2 1.44015 3.52840  -2
  -1 -15 -27 1.44015 3.52840   1
  -1  36  -1 10.6106 3.57950  -2
   1 -16 -27 10.6106 3.57950   1
   1 -16 -26 1.91298 1.44175   1
  -1  19 -24 3.54814 1.98837  -2
   1  16 -25 3.54814 1.98837   1
  -1  34   0 0.91548 3.08551  -2
   1 -16 -25 0.91548 3.08551   1
   1 -16 -24 3.86803 1.41553   1
  -1  18 -23-0.31416 2.44750  -2
   1  16 -24-0.31416 2.44750   1
   1  16 -23 0.51311 1.19945   1
   1 -32  -1 1.71744 1.12168  -2
  -1  16  23 1.71744 1.12168   1
  -1  16  22 1.45862 1.22669   1
  -1  15 -22 0.27174 1.61777  -2
   1  16 -22 0.27174 1.61777   1
   1 -31  -1 0.04196 1.55200  -2
  -1  16  22 0.04196 1.55200   1
   1  16 -21 1.35239 1.72167   1
  -1  14 -22 8.85367 2.56618  -2
   1  16 -21 8.85367 2.56618   1
  -1  30   2 4.89459 1.18911  -2
   1 -16 -21 4.89459 1.18911   1
   1 -16 -20 2.74850 1.28505   1
  -1  13 -21 1.88588 1.54573  -2
   1  16 -20 1.88588 1.54573   1
   1 -29  -2 0.40972 1.03648  -2
  -1  16  20 0.40972 1.03648   1
  -1  12 -21 8.62342 1.88971  -2
   1  16 -19 8.62342 1.88971   1
   1 -28  -3 5.69503 1.19007  -2
  -1  16  19 5.69503 1.19007   1
  -1  11 -20 2.75458 1.45907  -2
   1  16 -18 2.75458 1.45907   1
  -1  26   3 1.05976 1.06738  -2
   1 -16 -18 1.05976 1.06738   1
   1 -16 -17 1.29764 1.12907   1
  -1  10 -20 6.63360 1.28447  -2
   1  16 -17 6.63360 1.28447   1
  -1  25   4 0.83038 1.24641  -2
   1 -16 -17 0.83038 1.24641   1
  -1   9 -19 2.35271 1.11908  -2
   1  16 -16 2.35271 1.11908   1
  -1  24   4 8.82458 1.62751  -2
   1 -16 -16 8.82458 1.62751   1
   1 -16 -15 3.17787 0.88387   1
   1  -8  19 8.74324 1.07213  -2
  -1 -16  15 8.74324 1.07213   1
   1 -23  -5 9.17980 1.60868  -2
  -1  16  15 9.17980 1.60868   1
   1  16 -14 2.35909 1.58124   1
  -1   7 -18 3.28029 1.03423  -2
   1  16 -14 3.28029 1.03423   1
  -1  22   5 4.01358 1.16509  -2
   1 -16 -14 4.01358 1.16509   1
   1 -16 -13 11.3642 1.00505   1
   1  -6  18 14.9863 1.39178  -2
  -1 -16  13 14.9863 1.39178   1
   1 -21  -6 12.8132 1.63818  -2
  -1  16  13 12.8132 1.63818   1
  -1 -16  12 4.64794 0.84066   1
  -1  20   6 18.5290 1.18318  -2
   1 -16 -12 18.5290 1.18318   1
   1 -16 -11 5.26124 0.63148   1
  -1   4 -17 2.53086 1.36635  -2
   1  16 -11 2.53086 1.36635   1
   1 -19  -7 10.3451 1.54849  -2
  -1  16  11 10.3451 1.54849   1
   1  16 -10-0.06284 0.99700   1
  -1   3 -17 2.70691 1.70998  -2
   1  16 -10 2.70691 1.70998   1
   1 -18  -7 0.85543 0.66434  -2
  -1  16  10 0.85543 0.66434   1
   1 -16  -9 3.16702 0.54708   1
   1  -2  16 15.8237 0.91352  -2
  -1 -16   9 15.8237 0.91352   1
   1  -1  16 10.9040 1.00935  -2
  -1 -16   8 10.9040 1.00935   1
  -1  16   8 18.5649 1.21434  -2
   1 -16  -8 18.5649 1.21434   1
  -1  16   7 12.1102 0.62151   1
   1   0  15 13.4808 0.76460  -2
  -1 -16   7 13.4808 0.76460   1
   1  16  -6 5.71511 0.72894   1
   1   1  15 6.86132 1.07628  -2
  -1 -16   6 6.86132 1.07628   1
   1 -14  -9 10.0346 0.77339  -2
  -1  16   6 10.0346 0.77339   1
   1 -16  -5 30.8454 0.84446   1
  -1  -2 -14 32.3205 1.41775  -2
   1  16  -5 32.3205 1.41775   1
  -1 -16   4 4.30543 0.87600   1
  -1  12  10 13.0761 1.09496  -2
   1 -16  -4 13.0761 1.09496   1
   1 -16  -3 5.09929 0.45568   1
  -1  -4 -13 5.13388 1.93898  -2
   1  16  -3 5.13388 1.93898   1
  -1 -16   2 8.83104 0.85079   1
   1   6  13 10.1951 2.21180  -2
  -1 -16   2 10.1951 2.21180   1
  -1  10  11 14.3961 1.69779  -2
   1 -16  -2 14.3961 1.69779   1
  -1 -16   1 4.99792 0.73607   1
  -1 -16   0 0.79125 1.04365   1
   1   8  12 0.13874 2.09791  -2
  -1 -16   0 0.13874 2.09791   1
  -1 -16  -1 16.3920 0.99384   1
  -1 -10 -11 8.17992 0.84397  -2
   1  16   2 8.17992 0.84397   1
   1  16   3 16.4955 0.79857   1
   1  11  10 23.4940 1.59915  -2
  -1 -16  -3 23.4940 1.59915   1
  -1  16  -4 14.7665 1.05204   1
   1  12  10 19.1743 0.64512  -2
  -1 -16  -4 19.1743 0.64512   1
   1  16   5 4.62810 0.73724   1
   1  -2 -14 8.46711 1.03656  -2
  -1  16  -5 8.46711 1.03656   1
  -1  16  -6 0.86842 0.82259   1
   1  -1 -15 11.5732 1.12451  -2
  -1  16  -6 11.5732 1.12451   1
   1  14   9 2.26778 0.61317  -2
  -1 -16  -6 2.26778 0.61317   1
  -1 -16  -7 28.7587 1.22566   1
   1   0 -15 43.8166 1.27056  -2
  -1  16  -7 43.8166 1.27056   1
  -1  16  -8 8.58275 1.91687   1
   1   1 -16 10.5547 0.86102  -2
  -1  16  -8 10.5547 0.86102   1
   1  16   8 12.6388 1.24953  -2
  -1 -16  -8 12.6388 1.24953   1
   1  16   9 31.6966 1.20036   1
   1   2 -16 32.0264 1.11503  -2
  -1  16  -9 32.0264 1.11503   1
   1   3 -17 5.38330 1.23693  -2
  -1  16 -10 5.38330 1.23693   1
   1  18   7 10.3464 0.84890  -2
  -1 -16 -10 10.3464 0.84890   1
   1  16  11 0.12473 0.58484   1
   1   4 -17 0.40891 0.76930  -2
  -1  16 -11 0.40891 0.76930   1
   1 -16  12 0.51412 1.35965   1
   1   5 -18 0.55346 1.05601  -2
  -1  16 -12 0.55346 1.05601   1
  -1 -20  -6 2.73551 0.94426  -2
   1  16  12 2.73551 0.94426   1
  -1 -16 -13 2.85625 0.78707   1
   1   6 -18 8.09912 0.78789  -2
  -1  16 -13 8.09912 0.78789   1
   1   7 -18 7.07273 0.95199  -2
  -1  16 -14 7.07273 0.95199   1
  -1 -22  -5 3.13059 1.26173  -2
   1  16  14 3.13059 1.26173   1
  -1 -16 -15 1.69816 0.84201   1
   1   8 -19 3.98197 0.81049  -2
  -1  16 -15 3.98197 0.81049   1
   1   9 -19 5.47350 0.87373  -2
  -1  16 -16 5.47350 0.87373   1
   1  24   4 2.19504 1.36361  -2
  -1 -16 -16 2.19504 1.36361   1
  -1 -16 -17 7.05659 1.10840   1
   1  10 -20 7.03748 1.02543  -2
  -1  16 -17 7.03748 1.02543   1
   1  11 -20 0.71563 1.39040  -2
  -1  16 -18 0.71563 1.39040   1
   1  27   3 3.57233 2.77146  -2
  -1 -16 -18 3.57233 2.77146   1
  -1 -12  21 0.63198 1.18247  -2
   1 -16  19 0.63198 1.18247   1
   1  28   3 5.97267 2.83133  -2
  -1 -16 -19 5.97267 2.83133   1
   1  13 -21 14.6280 1.73370  -2
  -1  16 -20 14.6280 1.73370   1
   1  29   2 11.3259 3.26294  -2
  -1 -16 -20 11.3259 3.26294   1
  -1  16 -21 14.4260 2.19673   1
   1  14 -22 13.2320 2.26067  -2
  -1  16 -21 13.2320 2.26067   1
   1  30   2 19.1676 3.48393  -2
  -1 -16 -21 19.1676 3.48393   1
   1  15 -22 7.30546 1.64136  -2
  -1  16 -22 7.30546 1.64136   1
   1  31   1 6.38958 3.22676  -2
  -1 -16 -22 6.38958 3.22676   1
   1  17 -23-3.54152 2.53808  -2
  -1  16 -23-3.54152 2.53808   1
   1  32   1 3.85030 3.47131  -2
  -1 -16 -23 3.85030 3.47131   1
  -1 -16 -24 0.51382 1.37152   1
   1  19 -24-1.18617 2.66645  -2
  -1  16 -25-1.18617 2.66645   1
   1  34   0 1.80419 3.36617  -2
  -1 -16 -25 1.80419 3.36617   1
  -1 -16 -26 7.10799 1.58149   1
   1  36  -1 6.28643 3.93716  -2
  -1 -16 -27 6.28643 3.93716   1
  -1  20 -25 20.0569 3.30397  -2
   1  17 -27 20.0569 3.30397   1
  -1  36   0 17.2923 3.59028  -2
   1 -17 -27 17.2923 3.59028   1
  -1  19 -25-0.73542 2.62566  -2
   1  17 -26-0.73542 2.62566   1
  -1  35   0 8.45804 3.31947  -2
   1 -17 -26 8.45804 3.31947   1
   1 -17 -25 2.15331 1.88497   1
  -1  18 -24 4.32934 1.82783  -2
   1  17 -25 4.32934 1.82783   1
  -1  17 -24 4.53725 1.88481  -2
   1  17 -24 4.53725 1.88481   1
  -1  33   1 2.36618 2.95703  -2
   1 -17 -24 2.36618 2.95703   1
   1 -17 -23-0.00408 1.11696   1
  -1  16 -23 2.38484 1.74017  -2
   1  17 -23 2.38484 1.74017   1
   1 -32  -2 9.85929 1.79514  -2
  -1  17  23 9.85929 1.79514   1
  -1  15 -23 1.85514 1.68051  -2
   1  17 -22 1.85514 1.68051   1
   1 -31  -2 5.39247 1.41200  -2
  -1  17  22 5.39247 1.41200   1
  -1  17  21 13.5188 1.53633   1
  -1  14 -23 20.3756 1.92621  -2
   1  17 -21 20.3756 1.92621   1
   1 -30  -3 20.3256 1.96427  -2
  -1  17  21 20.3256 1.96427   1
  -1  13 -22 10.8389 1.90081  -2
   1  17 -20 10.8389 1.90081   1
   1 -29  -3 14.0811 1.40696  -2
  -1  17  20 14.0811 1.40696   1
  -1  17  19 1.47233 0.69358   1
  -1  12 -22 0.78261 1.13160  -2
   1  17 -19 0.78261 1.13160   1
  -1  11 -21 3.38048 1.53723  -2
   1  17 -18 3.38048 1.53723   1
   1 -27  -4 1.58812 0.57614  -2
  -1  17  18 1.58812 0.57614   1
   1 -17 -17 0.28136 0.87101   1
  -1  10 -21 0.89757 1.16770  -2
   1  17 -17 0.89757 1.16770   1
   1 -26  -4 2.61805 1.10192  -2
  -1  17  17 2.61805 1.10192   1
  -1   9 -20 2.21908 0.92059  -2
   1  17 -16 2.21908 0.92059   1
   1 -25  -5 7.27569 0.90193  -2
  -1  17  16 7.27569 0.90193   1
   1 -17 -15 3.33532 0.88175   1
  -1   8 -20 3.50051 1.26738  -2
   1  17 -15 3.50051 1.26738   1
  -1  24   5 4.20707 1.10856  -2
   1 -17 -15 4.20707 1.10856   1
   1  17 -14 5.67856 0.98080   1
  -1   7 -19 4.58470 1.44278  -2
   1  17 -14 4.58470 1.44278   1
   1 -23  -6 6.78751 0.83964  -2
  -1  17  14 6.78751 0.83964   1
  -1 -17  13 1.04883 0.65809   1
  -1   6 -19 10.2670 1.30885  -2
   1  17 -13 10.2670 1.30885   1
  -1  22   6 4.17163 1.06837  -2
   1 -17 -13 4.17163 1.06837   1
   1  17 -12 12.0432 1.14211   1
  -1   4 -18 20.3084 2.42883  -2
   1  17 -12 20.3084 2.42883   1
   1 -21  -7 13.4302 0.87626  -2
  -1  17  12 13.4302 0.87626   1
   1 -17 -11 0.37780 0.43579   1
   1  -3  18 3.63213 1.81107  -2
  -1 -17  11 3.63213 1.81107   1
   1  17 -10 1.83410 1.03325   1
   1  -2  17 1.67004 1.08306  -2
  -1 -17  10 1.67004 1.08306   1
  -1  19   8 5.69667 0.86897  -2
   1 -17 -10 5.69667 0.86897   1
  -1  17   9 0.46905 0.46499   1
   1  -1  17 0.63696 0.89337  -2
  -1 -17   9 0.63696 0.89337   1
  -1  17   8 14.7948 0.78116   1
  -1  16   9 15.7068 1.64187  -2
   1 -17  -8 15.7068 1.64187   1
  -1  -1 -16 0.22933 0.68930  -2
   1  17  -7 0.22933 0.68930   1
  -1  15   9 3.27949 0.59056  -2
   1 -17  -7 3.27949 0.59056   1
   1 -17  -6 18.4243 0.64749   1
  -1  -2 -15 29.9720 0.84500  -2
   1  17  -6 29.9720 0.84500   1
   1 -14 -10 21.9460 1.37413  -2
  -1  17   6 21.9460 1.37413   1
  -1  -3 -15 10.8878 0.68557  -2
   1  17  -5 10.8878 0.68557   1
  -1  13  10 27.6895 0.90839  -2
   1 -17  -5 27.6895 0.90839   1
   1 -17  -4 13.4373 0.48098   1
  -1  -4 -14 28.5404 0.73518  -2
   1  17  -4 28.5404 0.73518   1
  -1  12  11 18.1850 1.23201  -2
   1 -17  -4 18.1850 1.23201   1
   1   5  14 4.83852 0.71971  -2
  -1 -17   3 4.83852 0.71971   1
   1 -11 -11 5.05655 0.81210  -2
  -1  17   3 5.05655 0.81210   1
   1  17  -2 4.96819 1.03079   1
   1   7  13 4.97175 1.35636  -2
  -1 -17   1 4.97175 1.35636   1
  -1   9  12 1.47877 1.48573  -2
   1 -17  -1 1.47877 1.48573   1
  -1 -17   0 32.6157 1.03041   1
   1   9  12 5.24473 1.27474  -2
  -1 -17  -1 5.24473 1.27474   1
  -1 -17  -2 49.3970 1.71747   1
  -1 -10 -12 47.2169 2.54356  -2
   1  17   2 47.2169 2.54356   1
   1  -5 -14 5.65944 0.77711  -2
  -1  17  -3 5.65944 0.77711   1
   1  11  11 10.6163 1.17620  -2
  -1 -17  -3 10.6163 1.17620   1
  -1  17  -4 1.69474 0.42948   1
   1  -4 -14 3.25874 0.92092  -2
  -1  17  -4 3.25874 0.92092   1
   1  -3 -15 9.45289 0.79935  -2
  -1  17  -5 9.45289 0.79935   1
   1  13  10 6.14681 0.77340  -2
  -1 -17  -5 6.14681 0.77340   1
   1  17   6 2.48258 0.58966   1
   1  -2 -15 3.74926 0.62542  -2
  -1  17  -6 3.74926 0.62542   1
   1  -1 -16 5.83380 0.67282  -2
  -1  17  -7 5.83380 0.67282   1
   1  15   9 13.0746 1.00684  -2
  -1 -17  -7 13.0746 1.00684   1
  -1 -17  -8 6.28258 0.54479   1
  -1 -17  -9 1.32062 0.48925   1
   1   1 -17 4.49110 1.29875  -2
  -1  17  -9 4.49110 1.29875   1
  -1  17 -10 10.0085 1.02115   1
   1   2 -17 9.38276 1.92199  -2
  -1  17 -10 9.38276 1.92199   1
   1  19   8 10.6942 0.81230  -2
  -1 -17 -10 10.6942 0.81230   1
   1  17  11 1.39550 0.59733   1
   1   3 -18 1.79050 1.80739  -2
  -1  17 -11 1.79050 1.80739   1
  -1  17 -12 3.31174 0.70721   1
  -1 -21  -7 1.19463 0.70928  -2
   1  17  12 1.19463 0.70928   1
  -1 -17 -13 15.3516 0.70619   1
   1   6 -19 35.1452 1.72771  -2
  -1  17 -13 35.1452 1.72771   1
  -1  17 -14 22.8287 1.07135   1
   1   7 -19 21.1374 1.68721  -2
  -1  17 -14 21.1374 1.68721   1
   1  23   6 23.4268 1.61912  -2
  -1 -17 -14 23.4268 1.61912   1
  -1 -17 -15 0.27344 0.76472   1
   1   8 -20 6.11952 0.96588  -2
  -1  17 -15 6.11952 0.96588   1
   1   9 -20 8.75902 0.86499  -2
  -1  17 -16 8.75902 0.86499   1
   1  25   5 14.8554 1.81971  -2
  -1 -17 -16 14.8554 1.81971   1
  -1 -17 -17 7.78166 1.08163   1
   1  10 -21 6.45491 1.03404  -2
  -1  17 -17 6.45491 1.03404   1
   1  11 -21 0.14095 1.19833  -2
  -1  17 -18 0.14095 1.19833   1
   1  27   4 1.45064 1.05856  -2
  -1 -17 -18 1.45064 1.05856   1
  -1 -17 -19 11.5476 1.92306   1
  -1 -12  22 12.2714 1.40445  -2
   1 -17  19 12.2714 1.40445   1
   1  13 -22 18.5293 2.34961  -2
  -1  17 -20 18.5293 2.34961   1
   1  29   3 6.38859 3.32674  -2
  -1 -17 -20 6.38859 3.32674   1
  -1 -17 -21 1.66649 1.78748   1
   1  14 -23 0.14567 2.38648  -2
  -1  17 -21 0.14567 2.38648   1
   1  15 -23 6.09232 2.76810  -2
  -1  17 -22 6.09232 2.76810   1
   1  31   2 17.0032 3.86600  -2
  -1 -17 -22 17.0032 3.86600   1
  -1  17 -23 6.35824 1.41823   1
   1  17 -24 1.98639 2.68495  -2
  -1  17 -24 1.98639 2.68495   1
   1  33   1 2.48052 3.24704  -2
  -1 -17 -24 2.48052 3.24704   1
  -1 -17 -25 2.32462 2.16506   1
   1  18 -24-0.93701 2.62757  -2
  -1  17 -25-0.93701 2.62757   1
   1  19 -25 9.84609 3.03814  -2
  -1  17 -26 9.84609 3.03814   1
   1  35   0 11.4284 3.87158  -2
  -1 -17 -26 11.4284 3.87158   1
   1  20 -25 11.4147 3.16070  -2
  -1  17 -27 11.4147 3.16070   1
   1  36   0 0.06560 3.38366  -2
  -1 -17 -27 0.06560 3.38366   1
   1 -18 -27 4.27063 2.31108   1
  -1  19 -26 7.18695 2.95888  -2
   1  18 -26 7.18695 2.95888   1
  -1  36   1 1.16442 3.00672  -2
   1 -18 -26 1.16442 3.00672   1
   1 -18 -25-0.06039 1.31843   1
  -1  18 -25 1.74503 2.42581  -2
   1  18 -25 1.74503 2.42581   1
  -1  17 -25 1.22204 1.43687  -2
   1  18 -24 1.22204 1.43687   1
  -1  34   2 2.56056 2.78949  -2
   1 -18 -24 2.56056 2.78949   1
   1 -18 -23 1.71031 0.85570   1
  -1  16 -24 2.46165 2.42735  -2
   1  18 -23 2.46165 2.42735   1
   1  18 -22 1.00946 1.24322   1
   1 -32  -3 2.50845 1.38846  -2
  -1  18  22 2.50845 1.38846   1
  -1  18  21 4.73753 1.03187   1
  -1  13 -23 2.53767 1.64925  -2
   1  18 -21 2.53767 1.64925   1
   1  18 -20 11.3245 1.88184   1
  -1  12 -23 15.2056 2.74148  -2
   1  18 -20 15.2056 2.74148   1
   1 -30  -4 17.8572 1.34337  -2
  -1  18  20 17.8572 1.34337   1
  -1  11 -22 2.66984 1.58945  -2
   1  18 -19 2.66984 1.58945   1
   1 -28  -4 4.81617 1.16119  -2
  -1  18  19 4.81617 1.16119   1
  -1  18  18 0.18120 2.58466   1
  -1  10 -22 1.13247 1.86094  -2
   1  18 -18 1.13247 1.86094   1
  -1  27   5-0.33462 0.94468  -2
   1 -18 -18-0.33462 0.94468   1
  -1   9 -21 2.50985 1.09770  -2
   1  18 -17 2.50985 1.09770   1
   1 -26  -5 4.60873 0.84464  -2
  -1  18  17 4.60873 0.84464   1
   1 -18 -16 1.55018 0.82006   1
  -1   8 -21 4.48435 1.13997  -2
   1  18 -16 4.48435 1.13997   1
  -1  25   6 0.78824 1.08967  -2
   1 -18 -16 0.78824 1.08967   1
  -1   7 -20 3.10964 1.06544  -2
   1  18 -15 3.10964 1.06544   1
  -1  24   6 2.55915 0.88918  -2
   1 -18 -15 2.55915 0.88918   1
   1 -18 -14 5.40286 0.87100   1
  -1   6 -20 6.99990 1.14763  -2
   1  18 -14 6.99990 1.14763   1
  -1  23   7 6.85153 1.18500  -2
   1 -18 -14 6.85153 1.18500   1
  -1   5 -19 34.5473 1.34519  -2
   1  18 -13 34.5473 1.34519   1
  -1  22   7 17.3260 1.03039  -2
   1 -18 -13 17.3260 1.03039   1
   1 -18 -12 1.88830 0.58333   1
   1  -4  19 3.08007 1.05978  -2
  -1 -18  12 3.08007 1.05978   1
   1 -21  -8 7.62984 1.66213  -2
  -1  18  12 7.62984 1.66213   1
   1  18 -11 2.81496 0.76437   1
  -1  20   8 2.19688 0.83794  -2
   1 -18 -11 2.19688 0.83794   1
   1 -18 -10 8.51009 0.68574   1
  -1   2 -18 9.07986 0.90046  -2
   1  18 -10 9.07986 0.90046   1
   1 -19  -9 8.00634 1.66312  -2
  -1  18  10 8.00634 1.66312   1
   1  -1  18 2.14205 0.73368  -2
  -1 -18   9 2.14205 0.73368   1
  -1  18   9 4.40393 0.91225  -2
   1 -18  -9 4.40393 0.91225   1
   1 -18  -8 17.7406 0.64686   1
  -1   0 -17 18.3075 0.89521  -2
   1  18  -8 18.3075 0.89521   1
  -1  -1 -17 2.67082 0.61490  -2
   1  18  -7 2.67082 0.61490   1
   1 -16 -10 3.66416 0.58662  -2
  -1  18   7 3.66416 0.58662   1
   1 -18  -6 1.14696 0.58732   1
  -1  -2 -16 10.4936 0.93936  -2
   1  18  -6 10.4936 0.93936   1
   1 -15 -10 2.43113 1.53397  -2
  -1  18   6 2.43113 1.53397   1
   1  18  -5 19.9729 0.88751   1
  -1  -3 -16 23.9641 0.92494  -2
   1  18  -5 23.9641 0.92494   1
  -1  14  11 23.6683 0.85137  -2
   1 -18  -5 23.6683 0.85137   1
  -1  18   4 1.35432 0.39518   1
   1   4  15 1.85205 0.89125  -2
  -1 -18   4 1.85205 0.89125   1
  -1 -18   3 1.64950 0.65385   1
  -1  12  12 7.37377 1.33350  -2
   1 -18  -3 7.37377 1.33350   1
  -1 -18   2 0.28734 0.78083   1
  -1  -6 -14 0.53393 1.36261  -2
   1  18  -2 0.53393 1.36261   1
  -1 -18   1 1.20682 0.92016   1
   1   8  14-0.06076 2.05105  -2
  -1 -18   1-0.06076 2.05105   1
  -1  10  13 2.87041 1.53329  -2
   1 -18  -1 2.87041 1.53329   1
   1  18   0 0.43508 0.57467   1
  -1 -18  -1 5.60177 0.91086   1
  -1   8  14 6.71661 1.63312  -2
   1 -18   1 6.71661 1.63312   1
  -1 -10 -13 6.33956 1.40357  -2
   1  18   1 6.33956 1.40357   1
   1  18   2 3.86628 0.84849   1
  -1   6  14 14.9663 1.30515  -2
   1 -18   2 14.9663 1.30515   1
   1  11  12 4.43739 2.07862  -2
  -1 -18  -2 4.43739 2.07862   1
  -1  18  -3 17.6959 1.13959   1
   1  12  12 15.5165 1.25662  -2
  -1 -18  -3 15.5165 1.25662   1
  -1 -18  -4 0.12357 0.37507   1
   1  -4 -15 8.47284 1.47702  -2
  -1  18  -4 8.47284 1.47702   1
   1  13  11 6.88546 2.24370  -2
  -1 -18  -4 6.88546 2.24370   1
  -1  18  -5 9.45754 0.89516   1
   1  -3 -16 7.46069 2.36863  -2
  -1  18  -5 7.46069 2.36863   1
   1  14  11 10.0040 0.84152  -2
  -1 -18  -5 10.0040 0.84152   1
  -1 -18  -6 1.44172 0.51888   1
   1  -2 -16 2.32124 0.82631  -2
  -1  18  -6 2.32124 0.82631   1
   1  -1 -17 22.1133 1.15117  -2
  -1  18  -7 22.1133 1.15117   1
   1  16  10 20.2556 1.45842  -2
  -1 -18  -7 20.2556 1.45842   1
   1  18   8 2.45047 0.58553   1
   1   0 -17 10.7314 0.94232  -2
  -1  18  -8 10.7314 0.94232   1
   1   1 -18 17.3093 0.91663  -2
  -1  18  -9 17.3093 0.91663   1
   1  18   9 14.5405 1.33806  -2
  -1 -18  -9 14.5405 1.33806   1
  -1 -18 -10 1.46676 0.63676   1
   1   2 -18 4.99957 0.79683  -2
  -1  18 -10 4.99957 0.79683   1
  -1  18 -11 2.77699 1.57235   1
   1   3 -19 1.54744 1.03095  -2
  -1  18 -11 1.54744 1.03095   1
   1  20   8 1.65251 0.88570  -2
  -1 -18 -11 1.65251 0.88570   1
   1  18  12 1.13038 0.65205   1
   1   4 -19 10.5796 0.93603  -2
  -1  18 -12 10.5796 0.93603   1
   1   5 -19 5.01675 0.79655  -2
  -1  18 -13 5.01675 0.79655   1
   1  22   7 6.85774 1.06281  -2
  -1 -18 -13 6.85774 1.06281   1
   1  18  14 2.17799 0.71362   1
  -1  -6  20 10.7742 0.95807  -2
   1 -18  14 10.7742 0.95807   1
   1   7 -20 11.7890 0.89464  -2
  -1  18 -15 11.7890 0.89464   1
  -1 -24  -6 21.7719 1.34232  -2
   1  18  15 21.7719 1.34232   1
  -1 -18 -16 3.92899 1.16427   1
   1   8 -21 7.49789 0.88941  -2
  -1  18 -16 7.49789 0.88941   1
   1   9 -21 0.31795 0.93337  -2
  -1  18 -17 0.31795 0.93337   1
   1  26   5 1.34156 1.34389  -2
  -1 -18 -17 1.34156 1.34389   1
  -1 -18 -18-0.54716 1.50657   1
   1  10 -22 2.76257 1.53414  -2
  -1  18 -18 2.76257 1.53414   1
  -1 -18 -19-0.80201 1.60598   1
   1  11 -22 1.59419 1.23518  -2
  -1  18 -19 1.59419 1.23518   1
  -1  18 -20 4.86373 1.28176   1
   1  12 -23 6.78243 2.25779  -2
  -1  18 -20 6.78243 2.25779   1
   1  30   4 6.19291 2.78985  -2
  -1 -18 -20 6.19291 2.78985   1
   1  13 -23 5.10487 2.40915  -2
  -1  18 -21 5.10487 2.40915   1
   1  31   3 13.2177 3.10908  -2
  -1 -18 -21 13.2177 3.10908   1
   1  15 -24 3.90314 2.55699  -2
  -1  18 -22 3.90314 2.55699   1
   1  32   3 10.5207 3.21482  -2
  -1 -18 -22 10.5207 3.21482   1
  -1 -18 -23 6.65186 1.44123   1
   1  17 -25 0.77927 1.63567  -2
  -1  18 -24 0.77927 1.63567   1
   1  34   2 3.36934 3.12992  -2
  -1 -18 -24 3.36934 3.12992   1
  -1 -18 -25 3.31432 1.40605   1
   1  19 -26 2.12246 2.81486  -2
  -1  18 -26 2.12246 2.81486   1
   1  36   1-0.17305 3.31618  -2
  -1 -18 -26-0.17305 3.31618   1
  -1 -18 -27 14.5789 2.63057   1
   1 -19 -26 5.90223 2.19432   1
  -1  18 -26 6.94149 2.82964  -2
   1  19 -26 6.94149 2.82964   1
  -1  17 -26 6.34829 1.89847  -2
   1  19 -25 6.34829 1.89847   1
  -1  35   2 7.78149 3.05882  -2
   1 -19 -25 7.78149 3.05882   1
   1 -19 -24 2.09661 1.92620   1
  -1  16 -25 1.94987 1.75964  -2
   1  19 -24 1.94987 1.75964   1
  -1  15 -25 2.05342 1.79833  -2
   1  19 -23 2.05342 1.79833   1
   1 -33  -3 2.27850 1.46921  -2
  -1  19  23 2.27850 1.46921   1
  -1  19  22 0.17993 1.24080   1
  -1  14 -24 2.52792 1.70613  -2
   1  19 -22 2.52792 1.70613   1
   1 -32  -4 8.68272 1.89232  -2
  -1  19  22 8.68272 1.89232   1
  -1  13 -24 8.50017 1.92559  -2
   1  19 -21 8.50017 1.92559   1
  -1  31   4 5.82315 1.42524  -2
   1 -19 -21 5.82315 1.42524   1
  -1  19  20 13.8146 1.22305   1
  -1  12 -24 17.1061 1.84314  -2
   1  19 -20 17.1061 1.84314   1
  -1  11 -23 2.42487 1.59877  -2
   1  19 -19 2.42487 1.59877   1
   1 -29  -5 4.29108 1.43572  -2
  -1  19  19 4.29108 1.43572   1
   1 -19 -18 3.14966 1.27599   1
  -1  10 -23 6.12473 1.68120  -2
   1  19 -18 6.12473 1.68120   1
   1 -28  -5 3.61709 1.61261  -2
  -1  19  18 3.61709 1.61261   1
  -1   9 -22 7.52535 1.21775  -2
   1  19 -17 7.52535 1.21775   1
   1 -27  -6 5.62532 0.91414  -2
  -1  19  17 5.62532 0.91414   1
  -1  19  16 6.58165 0.95035   1
  -1   8 -22 6.99641 1.27367  -2
   1  19 -16 6.99641 1.27367   1
  -1  26   6 2.75918 1.20666  -2
   1 -19 -16 2.75918 1.20666   1
  -1   7 -21 1.49182 0.91788  -2
   1  19 -15 1.49182 0.91788   1
  -1  25   7 2.85542 1.12617  -2
   1 -19 -15 2.85542 1.12617   1
   1 -19 -14 1.18539 0.76118   1
  -1   6 -21 5.22371 1.05584  -2
   1  19 -14 5.22371 1.05584   1
   1 -24  -7 3.03378 1.14027  -2
  -1  19  14 3.03378 1.14027   1
   1  19 -13 25.2704 1.27333   1
  -1   5 -20 26.7689 2.65775  -2
   1  19 -13 26.7689 2.65775   1
   1 -23  -8 27.6836 1.01746  -2
  -1  19  13 27.6836 1.01746   1
   1  19 -12 2.13979 0.67028   1
  -1   4 -20 10.6314 2.30578  -2
   1  19 -12 10.6314 2.30578   1
  -1  22   8 11.1076 1.94589  -2
   1 -19 -12 11.1076 1.94589   1
  -1   2 -19 2.29726 1.10179  -2
   1  19 -11 2.29726 1.10179   1
  -1  21   9 1.04908 0.83563  -2
   1 -19 -11 1.04908 0.83563   1
   1  19 -10 0.07115 0.45846   1
  -1   1 -19-0.57094 1.43601  -2
   1  19 -10-0.57094 1.43601   1
  -1  20   9-0.33379 1.47187  -2
   1 -19 -10-0.33379 1.47187   1
   1  19  -9 3.08409 0.66102   1
  -1  18  10 5.39424 1.15996  -2
   1 -19  -9 5.39424 1.15996   1
   1  19  -8 9.34530 1.05408   1
  -1  -1 -18 9.00263 0.97965  -2
   1  19  -8 9.00263 0.97965   1
  -1  17  10 8.92910 0.89439  -2
   1 -19  -8 8.92910 0.89439   1
   1 -19  -7 8.09886 0.45889   1
  -1  -2 -17 6.48557 0.85161  -2
   1  19  -7 6.48557 0.85161   1
   1 -16 -11 10.4514 1.23591  -2
  -1  19   7 10.4514 1.23591   1
  -1  -3 -17 14.4351 0.63221  -2
   1  19  -6 14.4351 0.63221   1
   1 -15 -11 11.9019 1.11358  -2
  -1  19   6 11.9019 1.11358   1
   1 -19  -5 5.40738 0.36144   1
  -1  -4 -16 5.72455 0.81935  -2
   1  19  -5 5.72455 0.81935   1
   1 -14 -12 8.46756 1.22366  -2
  -1  19   5 8.46756 1.22366   1
  -1  -5 -16 1.65870 0.53810  -2
   1  19  -4 1.65870 0.53810   1
  -1  13  12 1.26664 0.53790  -2
   1 -19  -4 1.26664 0.53790   1
   1   6  15 4.87275 1.29885  -2
  -1 -19   3 4.87275 1.29885   1
  -1  12  13 4.17955 1.18474  -2
   1 -19  -3 4.17955 1.18474   1
   1   7  15 4.39829 1.14609  -2
  -1 -19   2 4.39829 1.14609   1
  -1  11  13 2.26109 1.65545  -2
   1 -19  -2 2.26109 1.65545   1
  -1 -19   1 6.71682 0.75787   1
  -1   9  14 1.93394 1.38942  -2
   1 -19   0 1.93394 1.38942   1
  -1  -9 -14 1.19452 0.90983  -2
   1  19   0 1.19452 0.90983   1
   1 -19   1 0.20323 0.84480   1
  -1 -10 -14 0.90410 1.06473  -2
   1  19   1 0.90410 1.06473   1
   1  -7 -15 21.8081 1.50828  -2
  -1  19  -2 21.8081 1.50828   1
  -1 -11 -13 14.9130 1.58559  -2
   1  19   2 14.9130 1.58559   1
  -1  19  -3 0.33363 0.63678   1
   1  -5 -16 2.42892 0.90300  -2
  -1  19  -4 2.42892 0.90300   1
   1  13  12 2.78479 0.50763  -2
  -1 -19  -4 2.78479 0.50763   1
  -1  19  -5 4.54525 0.45414   1
   1  -4 -16 4.79546 1.10074  -2
  -1  19  -5 4.79546 1.10074   1
   1  -3 -17 9.30783 0.81938  -2
  -1  19  -6 9.30783 0.81938   1
  -1 -15 -11 7.81152 1.08782  -2
   1  19   6 7.81152 1.08782   1
   1  19   7 0.54220 0.50941   1
  -1   2  17 1.91747 2.41982  -2
   1 -19   7 1.91747 2.41982   1
  -1  19  -8 1.87126 0.62164   1
   1  -1 -18 11.4691 1.68815  -2
  -1  19  -8 11.4691 1.68815   1
   1  17  10 6.57277 0.71338  -2
  -1 -19  -8 6.57277 0.71338   1
  -1 -19  -9 3.20213 0.45699   1
  -1  19 -10 0.56541 0.37894   1
  -1  19 -11 0.74937 0.76084   1
   1  21   9 2.08686 0.86786  -2
  -1 -19 -11 2.08686 0.86786   1
  -1  19 -12 19.2601 0.76128   1
   1   4 -20 19.0812 2.31948  -2
  -1  19 -12 19.0812 2.31948   1
  -1  19 -13 1.49996 0.96981   1
   1   5 -20 5.78024 1.19797  -2
  -1  19 -13 5.78024 1.19797   1
  -1 -23  -8 2.72200 1.10500  -2
   1  19  13 2.72200 1.10500   1
  -1  19 -14 5.08970 0.70079   1
   1   6 -21 5.98730 1.15058  -2
  -1  19 -14 5.98730 1.15058   1
   1   7 -21 2.42313 0.87485  -2
  -1  19 -15 2.42313 0.87485   1
   1  25   7 5.12258 1.07012  -2
  -1 -19 -15 5.12258 1.07012   1
  -1 -19 -16 4.65366 0.96567   1
   1   8 -22 3.34011 1.66133  -2
  -1  19 -16 3.34011 1.66133   1
   1   9 -22 5.13252 1.03454  -2
  -1  19 -17 5.13252 1.03454   1
   1  27   6 4.49745 1.38296  -2
  -1 -19 -17 4.49745 1.38296   1
  -1 -19 -18 3.46568 1.69439   1
  -1 -10  23 0.28241 1.22738  -2
   1 -19  18 0.28241 1.22738   1
  -1 -11  23 2.51780 1.08329  -2
   1 -19  19 2.51780 1.08329   1
   1  29   5 7.46693 2.76046  -2
  -1 -19 -19 7.46693 2.76046   1
  -1 -19 -20 32.6419 2.62690   1
   1  12 -24 32.0607 2.84911  -2
  -1  19 -20 32.0607 2.84911   1
   1  13 -24 2.14556 1.13394  -2
  -1  19 -21 2.14556 1.13394   1
   1  31   4-2.52984 2.71284  -2
  -1 -19 -21-2.52984 2.71284   1
  -1  19 -22 0.99573 1.23886   1
   1  15 -25 3.43049 2.63741  -2
  -1  19 -23 3.43049 2.63741   1
   1  33   3 0.83443 3.00038  -2
  -1 -19 -23 0.83443 3.00038   1
  -1 -19 -24-0.26636 1.87933   1
   1  16 -25-1.00509 2.55498  -2
  -1  19 -24-1.00509 2.55498   1
   1  17 -26 4.82749 2.73300  -2
  -1  19 -25 4.82749 2.73300   1
   1  35   2 1.45104 1.58080  -2
  -1 -19 -25 1.45104 1.58080   1
  -1 -19 -26 2.85242 2.16664   1
   1  18 -26 10.5870 3.00430  -2
  -1  19 -26 10.5870 3.00430   1
   1 -20 -26 1.83614 2.00063   1
  -1  18 -27 13.4533 2.93955  -2
   1  20 -26 13.4533 2.93955   1
  -1  17 -27 15.0618 2.03853  -2
   1  20 -25 15.0618 2.03853   1
  -1  36   3 13.5768 3.19042  -2
   1 -20 -25 13.5768 3.19042   1
   1  20 -24-0.31694 1.29362   1
  -1  16 -26 8.26164 2.62803  -2
   1  20 -24 8.26164 2.62803   1
  -1  15 -26 6.92946 1.84153  -2
   1  20 -23 6.92946 1.84153   1
   1 -34  -4 11.9967 1.69158  -2
  -1  20  23 11.9967 1.69158   1
  -1  20  22 7.12488 0.98055   1
  -1  14 -25 5.39843 2.54582  -2
   1  20 -22 5.39843 2.54582   1
   1  20 -21 0.37642 1.14640   1
   1 -32  -5 15.9569 1.36240  -2
  -1  20  21 15.9569 1.36240   1
  -1  11 -24 4.78380 1.71694  -2
   1  20 -20 4.78380 1.71694   1
   1 -30  -5 2.07873 1.22649  -2
  -1  20  20 2.07873 1.22649   1
  -1  20  19 14.5635 1.64189   1
  -1  10 -24 19.0251 2.74555  -2
   1  20 -19 19.0251 2.74555   1
  -1  29   6 20.1700 1.61399  -2
   1 -20 -19 20.1700 1.61399   1
  -1   9 -23 6.36077 1.54719  -2
   1  20 -18 6.36077 1.54719   1
   1 -28  -6 7.25376 1.25121  -2
  -1  20  18 7.25376 1.25121   1
   1 -20 -17 2.11730 0.86563   1
  -1   8 -23 2.13178 1.11856  -2
   1  20 -17 2.13178 1.11856   1
  -1  27   7 4.14986 1.26774  -2
   1 -20 -17 4.14986 1.26774   1
  -1   7 -22 0.54143 1.06017  -2
   1  20 -16 0.54143 1.06017   1
  -1  26   7 0.34724 0.83192  -2
   1 -20 -16 0.34724 0.83192   1
   1 -20 -15 3.63902 0.85440   1
  -1   6 -22 0.83087 0.99154  -2
   1  20 -15 0.83087 0.99154   1
  -1  25   8 3.83642 1.44858  -2
   1 -20 -15 3.83642 1.44858   1
  -1   5 -21 9.87463 1.36835  -2
   1  20 -14 9.87463 1.36835   1
   1 -24  -8 18.7625 1.06311  -2
  -1  20  14 18.7625 1.06311   1
  -1  20  13 23.4591 1.05913   1
  -1   4 -21 23.1640 1.34111  -2
   1  20 -13 23.1640 1.34111   1
  -1  23   9 32.2224 1.62965  -2
   1 -20 -13 32.2224 1.62965   1
  -1   3 -20 3.87690 1.22893  -2
   1  20 -12 3.87690 1.22893   1
   1 -22  -9 1.50580 0.73298  -2
  -1  20  12 1.50580 0.73298   1
  -1  20  11 1.52145 0.62545   1
  -1   2 -20 2.47876 1.14886  -2
   1  20 -11 2.47876 1.14886   1
  -1  21  10 3.67522 1.77275  -2
   1 -20 -11 3.67522 1.77275   1
   1  20 -10 0.40197 0.57481   1
  -1  20  10 0.90017 0.65052  -2
   1 -20 -10 0.90017 0.65052   1
   1 -20  -9 1.17661 0.44841   1
   1   0  19 5.63363 0.95518  -2
  -1 -20   9 5.63363 0.95518   1
  -1  -1 -19 1.21343 0.63413  -2
   1  20  -8 1.21343 0.63413   1
  -1  18  11 2.57983 0.60612  -2
   1 -20  -8 2.57983 0.60612   1
  -1  20   7 4.90854 0.41610   1
  -1  -2 -18 6.38653 0.71191  -2
   1  20  -7 6.38653 0.71191   1
   1  20  -6 20.1443 1.00560   1
  -1  -3 -18 26.3808 1.12530  -2
   1  20  -6 26.3808 1.12530   1
   1 -16 -12 27.6607 0.75885  -2
  -1  20   6 27.6607 0.75885   1
  -1  20   5 0.89880 0.47898   1
   1   4  17 0.87765 0.76461  -2
  -1 -20   5 0.87765 0.76461   1
   1  20  -4 1.07670 0.56475   1
   1   5  17 0.86505 1.13102  -2
  -1 -20   4 0.86505 1.13102   1
   1 -14 -13 3.65759 1.23104  -2
  -1  20   4 3.65759 1.23104   1
   1 -20  -3-0.05355 0.88290   1
  -1  -6 -16 7.89125 1.31085  -2
   1  20  -3 7.89125 1.31085   1
  -1 -20   2 1.84202 1.00231   1
  -1  12  14 3.75565 1.26531  -2
   1 -20  -2 3.75565 1.26531   1
  -1 -20   1 15.9229 1.07740   1
   1   8  15 15.7915 1.69757  -2
  -1 -20   1 15.7915 1.69757   1
  -1 -20   0 7.24634 0.83211   1
  -1  10  15 10.3265 1.55513  -2
   1 -20   0 10.3265 1.55513   1
  -1 -20  -1 2.27797 1.00477   1
   1  -8 -15 5.67268 1.44775  -2
  -1  20  -1 5.67268 1.44775   1
  -1  20  -2-0.72692 1.22494   1
  -1   7  16 2.28449 1.86069  -2
   1 -20   2 2.28449 1.86069   1
  -1 -12 -14 0.53921 0.81976  -2
   1  20   2 0.53921 0.81976   1
  -1 -20  -3 4.43769 1.53877   1
   1  -6 -16 0.46761 0.94844  -2
  -1  20  -3 0.46761 0.94844   1
  -1  20  -4 1.49044 1.25556   1
  -1   5  17 3.41213 2.76061  -2
   1 -20   4 3.41213 2.76061   1
  -1 -14 -13 5.56333 1.69388  -2
   1  20   4 5.56333 1.69388   1
  -1 -20  -5 8.78583 0.60389   1
   1  -4 -17 8.61443 1.39092  -2
  -1  20  -5 8.61443 1.39092   1
  -1 -15 -12 15.4366 2.76959  -2
   1  20   5 15.4366 2.76959   1
   1  -3 -18 2.87035 0.88055  -2
  -1  20  -6 2.87035 0.88055   1
   1  16  12 4.20799 0.87162  -2
  -1 -20  -6 4.20799 0.87162   1
  -1 -20  -7 5.14026 0.45578   1
   1  -2 -18 9.31038 0.69063  -2
  -1  20  -7 9.31038 0.69063   1
   1  -1 -19 1.26976 0.64217  -2
  -1  20  -8 1.26976 0.64217   1
   1  18  11 3.49272 0.95958  -2
  -1 -20  -8 3.49272 0.95958   1
   1  20   9 13.1134 1.02249   1
   1   0 -19 15.7525 0.97255  -2
  -1  20  -9 15.7525 0.97255   1
   1   1 -20 3.47590 0.78067  -2
  -1  20 -10 3.47590 0.78067   1
   1  20  10 3.98114 0.95433  -2
  -1 -20 -10 3.98114 0.95433   1
   1  20  11 7.36040 0.79307   1
   1   2 -20 7.70161 0.92970  -2
  -1  20 -11 7.70161 0.92970   1
   1   3 -20 2.50209 1.33927  -2
  -1  20 -12 2.50209 1.33927   1
  -1 -22  -9 1.04564 0.60199  -2
   1  20  12 1.04564 0.60199   1
  -1 -20 -13 28.2639 1.27340   1
   1   4 -21 32.5285 1.37644  -2
  -1  20 -13 32.5285 1.37644   1
   1   5 -21 2.84077 0.87595  -2
  -1  20 -14 2.84077 0.87595   1
   1  24   8 1.90423 0.95437  -2
  -1 -20 -14 1.90423 0.95437   1
  -1 -20 -15 4.59469 0.80768   1
   1   6 -22 7.11726 0.99741  -2
  -1  20 -15 7.11726 0.99741   1
   1   7 -22 5.71476 0.97994  -2
  -1  20 -16 5.71476 0.97994   1
   1  26   7 6.50466 1.29377  -2
  -1 -20 -16 6.50466 1.29377   1
  -1 -20 -17 1.19425 0.85005   1
   1   8 -23 1.30552 1.49721  -2
  -1  20 -17 1.30552 1.49721   1
  -1  -9  23 1.33028 1.55887  -2
   1 -20  18 1.33028 1.55887   1
   1  28   6 9.76117 2.44527  -2
  -1 -20 -18 9.76117 2.44527   1
  -1  20 -19 0.07534 1.05248   1
  -1 -10  24 12.5518 2.73689  -2
   1 -20  19 12.5518 2.73689   1
   1 -20  20 4.17001 2.05332   1
   1  11 -24 12.1872 2.40097  -2
  -1  20 -20 12.1872 2.40097   1
   1  31   5 4.87428 2.66800  -2
  -1 -20 -20 4.87428 2.66800   1
   1  13 -25 1.28647 2.32217  -2
  -1  20 -21 1.28647 2.32217   1
   1  32   5 4.01771 2.73194  -2
  -1 -20 -21 4.01771 2.73194   1
  -1  20 -22-0.10701 1.61622   1
   1  33   4 10.7803 3.01220  -2
  -1 -20 -22 10.7803 3.01220   1
   1  15 -26 9.72143 2.67922  -2
  -1  20 -23 9.72143 2.67922   1
   1  34   4 7.49721 2.96019  -2
  -1 -20 -23 7.49721 2.96019   1
  -1  20 -24 3.57793 1.92338   1
[truncated: 1,044,783 more chars]
