# Supplementary material for: A fresh view on the structure and twinning of owyheeite, a rod-polytype and twofold superstructure
Source: Acta Crystallogr B Struct Sci Cryst Eng Mater. 2023 Jun 24;79(Pt 4):271–80. doi: 10.1107/S2052520623004523 (PMC10410309; doi:10.1107/S2052520623004523)
Supplement: Supplementary file 2 [file b-79-00271-Isup2.hkl]

data_I                                                                          
_shelx_title ' '                                                                
_shelx_refln_list_code          4                                               
_shelx_F_calc_maximum     4578.14                                               
_exptl_crystal_F_000      7837.57                                               
_reflns_d_resolution_high  0.7006                                               
                                                                                
loop_                                                                           
 _space_group_symop_operation_xyz                                               
 'x, y, z'                                                                      
 '-x+1/2, y+1/2, -z+1/2'                                                        
 '-x, -y, -z'                                                                   
 'x-1/2, -y-1/2, z-1/2'                                                         
                                                                                
_cell_length_a     8.1882                                                       
_cell_length_b    27.2641                                                       
_cell_length_c    22.8679                                                       
_cell_angle_alpha  90.000                                                       
_cell_angle_beta   90.283                                                       
_cell_angle_gamma  90.000                                                       
                                                                                
_shelx_F_squared_multiplier     1.000                                           
                                                                                
loop_                                                                           
 _refln_index_h                                                                 
 _refln_index_k                                                                 
 _refln_index_l                                                                 
 _refln_F_squared_calc                                                          
 _refln_F_squared_meas                                                          
 _refln_F_squared_sigma                                                         
 _refln_observed_status                                                         
   0   0  -4      20814.91      25740.78       843.05 o                         
   0   0   4      52850.55      64462.07      4560.52 o                         
   0   0  -6     788451.88     842119.94      5045.68 o                         
   0   0   6    1534905.75    1636710.50     15070.30 o                         
   0   0   8    1032606.56     973190.00     13563.38 o                         
   0   0  -8    1808675.00    1799163.62      9154.80 o                         
   0   0  10      28153.87      27469.44      1467.38 o                         
   0   0 -12     463694.81     474974.72      7079.41 o                         
   0   0 -14     173341.66     171564.36      6720.36 o                         
   0   0 -16     166975.33     165416.69      4690.03 o                         
   0   0 -18     107064.09     114274.06      4386.39 o                         
   0   0 -20     279969.94     282568.25      8976.96 o                         
   0   0 -22        371.85       4279.70      3628.04 o                         
   0   0  22       4130.34       4102.68      1848.36 o                         
   0   0 -24      19799.90      18591.19      4111.21 o                         
   0   0  24      23076.88      16517.22      2016.41 o                         
   0   0 -26     467198.12     485498.09     12534.40 o                         
   0   0 -28      10014.24       8666.95      5806.52 o                         
   0  -1  -3      75170.67      73720.67      2574.03 o                         
   0  -1   3     106367.80      98573.04      3654.12 o                         
   0   1  -4        403.87        170.01       715.53 o                         
   0  -1   4        724.53       1766.22      2984.88 o                         
   0  -1  -4      13968.47      24792.06      2801.23 o                         
   0   1  -5      39488.89      35787.98      2567.67 o                         
   0  -1   5     101583.33     110452.34      5007.75 o                         
   0   1   5     101059.20     129715.86      5465.28 o                         
   0   1  -6     451033.78     501942.53      4572.65 o                         
   0  -1   6     744003.12     763600.88      9875.34 o                         
   0   1   6     527556.44     588813.69      9130.15 o                         
   0  -1  -7    4021268.50    3888019.00     17549.59 o                         
   0  -1   7    5619786.00    5315979.00     18423.63 o                         
   0  -1   8     412203.41     404984.62      4468.17 o                         
   0  -1  -8     679870.00     689290.88      6172.53 o                         
   0  -1  -9     113030.29     116402.13      2620.90 o                         
   0  -1   9     271324.81     214172.36      5191.01 o                         
   0  -1  10       2776.05       1913.56      1128.13 o                         
   0   1  10      56963.35      35502.41      2310.19 o                         
   0  -1 -11     121085.07     126256.47      2431.81 o                         
   0   1 -11     210154.59     246054.39      6705.92 o                         
   0   1 -12     491214.72     517764.84      5480.06 o                         
   0  -1 -12     683999.00     776480.94      9021.50 o                         
   0  -1 -13       5762.95       6842.93      1207.10 o                         
   0   1 -13       6527.19       9740.95      3123.15 o                         
   0   1 -14     651794.62     680827.88     11646.14 o                         
   0  -1 -14     348491.09     387089.88      7455.83 o                         
   0   1 -15      54391.19      49604.06      5064.46 o                         
   0  -1 -15      33385.81      32509.67      3301.43 o                         
   0   1 -16     220416.48     233628.41      5737.83 o                         
   0  -1 -16      53460.20      59217.36      4011.15 o                         
   0   1 -17       6803.00       6468.87      4001.76 o                         
   0  -1 -17       7828.65       8806.26      3016.08 o                         
   0   1 -18      60022.70      59539.84      3605.28 o                         
   0  -1 -18     134568.98     140713.52      4963.91 o                         
   0   1 -19     205091.86     212449.94      7637.34 o                         
   0  -1 -19     229054.73     241283.97      8559.36 o                         
   0  -1 -20      39212.56      43156.25      4481.23 o                         
   0   1 -20      40789.82      34111.83      5163.94 o                         
   0  -1 -21     176468.97     181957.61      7921.99 o                         
   0   1 -21     167243.27     140282.92      4391.66 o                         
   0   1 -22       8016.35       5967.43      3442.72 o                         
   0  -1  22      11676.79       5822.57      2073.83 o                         
   0  -1 -22      30760.75      30569.96      2883.47 o                         
   0  -1 -23       2948.37       1304.86      3235.79 o                         
   0   1 -23       9543.70       7243.80      2022.92 o                         
   0   1  23      12982.13      12503.40      1933.11 o                         
   0   1 -24      82486.83      75646.34      2762.50 o                         
   0  -1 -24      89050.14      84930.07      2468.13 o                         
   0   1 -25      57101.88      59962.30      6641.25 o                         
   0  -1 -25      13295.42       9688.82      2948.71 o                         
   0   1 -26      11047.50       9999.60      5777.90 o                         
   0  -1 -26      91878.41      84678.47      7553.89 o                         
   0   1 -27     103905.45      74850.46      7439.09 o                         
   0  -1 -27      43844.29      45444.61      7035.87 o                         
   0   1 -28       6675.64       2175.83      5931.28 o                         
   0  -1 -28      19459.71      13307.53      5981.15 o                         
   0   2  -3       1033.12       1336.10       613.52 o                         
   0   2  -3       1548.42       3843.78      1245.18 o                         
   0  -2  -3       3611.91       1170.12      3307.08 o                         
   0   2  -4        309.70        602.15       607.11 o                         
   0  -2   4       2425.24       2730.33       681.90 o                         
   0  -2   5     185914.88     173166.36      2158.67 o                         
   0  -2  -5     202085.05     217166.66      8828.98 o                         
   0  -2   6     506440.28     520965.38      3458.06 o                         
   0  -2   6     507623.28     507092.44      8170.11 o                         
   0   2  -7      14940.92       8969.88      1254.07 o                         
   0  -2  -7      14966.23       8039.70      4759.75 o                         
   0  -2  -8       5191.43       4596.27       653.74 o                         
   0   2  -8      95130.27     101071.58      2670.60 o                         
   0   2  -9      37587.67      33341.95      1836.02 o                         
   0  -2  -9      37794.04      32350.43      4656.49 o                         
   0   2 -10     115160.90     113818.86      2142.04 o                         
   0  -2 -11      28506.02      24986.66      2583.47 o                         
   0   2 -11      83699.09      93255.20      4176.12 o                         
   0  -2 -12     125900.75     139814.00      5815.10 o                         
   0   2 -12     396127.44     437116.22      7457.04 o                         
   0  -2 -12     142095.95     143771.94      2982.43 o                         
   0  -2 -13     849529.25     910120.75      8166.27 o                         
   0  -2 -14    1886181.50    1955047.50     14057.07 o                         
   0  -2 -15     255859.78     270157.84      5805.93 o                         
   0  -2 -16       8931.98       4495.46      2682.71 o                         
   0  -2 -17      96601.73     104535.13      4686.76 o                         
   0  -2 -18      39131.50      42593.09      4300.55 o                         
   0  -2 -19      13085.01      13114.46      3616.82 o                         
   0  -2  20     177061.70     224751.19      5407.52 o                         
   0  -2 -20     168146.44     188282.38     10719.99 o                         
   0  -2 -21     132768.33     139723.20      6852.59 o                         
   0  -2  21     287878.75     278471.91      4991.61 o                         
   0  -2  22      57678.93      65124.70      3532.08 o                         
   0  -2 -22      12343.46      11442.03      5316.20 o                         
   0  -2 -23      68367.89      63572.27      5446.48 o                         
   0  -2  23     108071.61      99060.82      3372.13 o                         
   0  -2  24      92222.66      96694.49      3575.42 o                         
   0  -2 -24      85561.62      84927.30      3179.96 o                         
   0  -2 -25      12322.03       3072.04      5503.57 o                         
   0  -2 -26       6521.62       1087.51      5541.04 o                         
   0  -2 -27      51107.56      49561.78      6858.70 o                         
   0  -2 -28       1390.33       3384.64      5496.33 o                         
   0  -3  -2      62546.95      65209.60      1715.75 o                         
   0  -3   2     100040.36      91254.32      2638.40 o                         
   0   3  -3       4241.44       4018.08      1155.22 o                         
   0   3  -3       4395.92       5443.29      1524.32 o                         
   0  -3  -3      17805.97      16980.59      2954.95 o                         
   0   3  -4        188.31       2010.36      1409.40 o                         
   0  -3   4        282.23       3371.68      1791.47 o                         
   0  -3  -5        904.86       -825.79       825.79 o                         
   0  -3   5     138072.91     120847.15      2619.62 o                         
   0  -3  -6      11093.94      21663.81      3517.23 o                         
   0  -3   6      35936.80      47496.61      2490.82 o                         
   0   3  -7      44103.11      35772.39      1302.94 o                         
   0  -3  -7      58473.76      48649.79      5709.36 o                         
   0  -3  -8       8166.14      10547.17      3427.73 o                         
   0  -3   8      33038.42      28611.01      2340.86 o                         
   0   3  -9     475951.91     480251.16      5299.26 o                         
   0  -3  -9     631862.19     770786.88     18863.07 o                         
   0  -3 -10      29263.16      30797.48      1061.42 o                         
   0   3 -10      30528.78      35587.32      2615.27 o                         
   0  -3 -11     290429.25     286032.16      4708.14 o                         
   0   3  12     101112.15     103359.41      2654.95 o                         
   0  -3 -13     307238.34     363033.22      4365.20 o                         
   0  -3 -14      64062.75      71393.15      3563.79 o                         
   0  -3 -14     196977.08     191538.34      3851.14 o                         
   0  -3 -15      87279.35      90633.98      3465.07 o                         
   0  -3 -16      66453.09      70654.80      4035.74 o                         
   0  -3 -17     674000.19     748617.25     11660.19 o                         
   0  -3 -18      25376.75      33728.01      3832.62 o                         
   0  -3 -19      16579.08      16833.84      4806.45 o                         
   0  -3  20     509398.16     509870.12      7213.03 o                         
   0  -3 -20     579885.38     605105.62     13491.72 o                         
   0  -3 -21     176730.05     207653.50      8281.67 o                         
   0  -3  21     191199.53     187369.19      4744.12 o                         
   0  -3  22     121023.72     117365.58      3633.69 o                         
   0  -3 -22      13232.86      14943.01      5239.86 o                         
   0  -3  23      29793.29      28651.04      2581.41 o                         
   0   3  23      23758.88      23295.61      3162.91 o                         
   0  -3 -24      93610.80      89374.39      6264.57 o                         
   0  -3  24      94047.86      87979.48      2586.57 o                         
   0   3  24      94011.92      83133.49      2354.89 o                         
   0  -3 -25      49906.19      50186.11      6872.29 o                         
   0  -3 -26     134752.48     132984.47      8859.38 o                         
   0  -3 -27      27687.29      39958.52      6699.37 o                         
   0  -3 -28       8974.41       9772.85      6018.98 o                         
   0   4   0       5685.51       3088.83       751.28 o                         
   0   4  -1       4747.57       5278.22       775.21 o                         
   0   4  -2      64228.23      64748.85      2355.85 o                         
   0  -4   2      74610.25      80899.72      2484.80 o                         
   0  -4  -2      96263.91     111610.73      2574.60 o                         
   0  -4  -3        642.89       2518.70      1589.09 o                         
   0  -4   3        844.33       3776.37      1574.12 o                         
   0  -4   4     121997.03     124847.17      3329.08 o                         
   0  -4  -4      74561.21      62442.99      4550.18 o                         
   0   4  -5     275008.06     264366.78      3043.10 o                         
   0  -4   5     275459.38     268262.16      5454.17 o                         
   0   4  -6      34315.58      31590.59      2528.30 o                         
   0  -4   6      51431.45      44649.42      3159.58 o                         
   0  -4  -6      43533.48      42264.72      4847.08 o                         
   0  -4  -7      13145.42      13349.79      1819.96 o                         
   0  -4   7      51276.81      50246.24      2316.08 o                         
   0   4  -8       4690.35       4623.06      1029.59 o                         
   0  -4  -8       6020.78        661.02      4135.67 o                         
   0  -4   9      59921.32      66913.83      2359.36 o                         
   0  -4 -10     345839.94     377380.94      6667.19 o                         
   0  -4 -11      44460.08      43191.26      1113.23 o                         
   0  -4 -11      76104.42      78160.14      4203.30 o                         
   0  -4 -12       4857.36       2676.12      1520.86 o                         
   0  -4 -12      17100.79      23596.25      1499.82 o                         
   0   4  13      46560.27      52766.79      1796.18 o                         
   0  -4 -13      46745.66      43636.42      1768.46 o                         
   0   4  14     199989.47     200190.28      2450.15 o                         
   0  -4 -14     207138.05     206809.62      4977.21 o                         
   0  -4 -15      24228.99      28882.72      2207.76 o                         
   0  -4 -16      28412.56      36731.68      3954.56 o                         
   0  -4 -17     298066.41     324809.06      7742.33 o                         
   0  -4 -18      43922.80      44827.55      2964.24 o                         
   0  -4  18      70653.61      64059.02      3156.16 o                         
   0  -4 -18      95424.41      98921.16      6798.11 o                         
   0  -4  19      47474.81      54383.16      3393.68 o                         
   0  -4 -19      50112.26      67434.37      7709.39 o                         
   0  -4 -20     214523.75     240135.09      8953.10 o                         
   0  -4  20     247038.84     232131.25      5294.46 o                         
   0  -4  21     184422.53     201696.09      5806.00 o                         
   0  -4 -21     207961.11     261001.66     12864.95 o                         
   0  -4 -22       1665.25       -273.52      3787.15 o                         
   0  -4  22       3124.99       2132.12      2190.92 o                         
   0   4 -23     216987.84     211063.69      6382.77 o                         
   0  -4 -23     182860.81     206371.23      4099.25 o                         
   0  -4 -24       5858.52       4498.19      3809.59 o                         
   0   4 -24      32593.20      28937.30      2051.05 o                         
   0   4  24       8055.90       2069.55      1221.27 o                         
   0  -4 -25      20026.39      12000.76      6130.77 o                         
   0  -4 -26      11386.76      12141.12      4103.04 o                         
   0  -4 -27      91857.07     101681.18      9784.42 o                         
   0  -4 -28      62966.81      42681.29      7065.95 o                         
   0  -5  -1      27195.51      29603.74       909.03 o                         
   0   5  -1      27397.09      29917.56      3051.28 o                         
   0  -5  -1      29311.05      25863.64      1453.90 o                         
   0   5  -2      38103.05      33700.98      1221.53 o                         
   0   5  -3     124493.08     148597.83      3602.49 o                         
   0   5  -3     144189.28     157854.52      2703.66 o                         
   0   5  -4     254973.17     251845.47      6163.29 o                         
   0  -5  -4      78896.04      74805.93      2936.17 o                         
   0  -5  -5      49807.50      67377.88      2510.24 o                         
   0  -5   5      55340.86      72668.16      3413.33 o                         
   0  -5   6      83006.05      69639.55      2221.99 o                         
   0   5   6      90820.02      75555.03      2901.49 o                         
   0  -5  -7        411.09        850.79      1690.13 o                         
   0   5  -7        616.13        761.57      1005.93 o                         
   0  -5  -8       9534.36       6619.21      1000.98 o                         
   0  -5  -9      77846.99      83907.02      3042.18 o                         
   0  -5   9     115206.20     115586.66      5193.73 o                         
   0  -5  10    2354149.25    2366452.25     11221.41 o                         
   0  -5 -10    2834441.75    3080094.50     23653.78 o                         
   0  -5 -11     720015.88     763543.75      6388.19 o                         
   0   5 -11     919430.94     995753.00     15229.81 o                         
   0   5 -12      50407.70      54885.15      4153.12 o                         
   0  -5 -12      15995.57      13083.98      1070.31 o                         
   0   5  13         57.41        244.29       607.35 o                         
   0   5 -13      14470.61      17082.36      3491.08 o                         
   0   5 -14     171376.67     154123.94      5998.00 o                         
   0   5 -14     303941.00     313518.03      7692.08 o                         
   0  -5 -14     240260.75     261765.81      5171.27 o                         
   0  -5 -15        728.61       2161.51      1198.19 o                         
   0   5 -15        962.93       1120.73      1428.60 o                         
   0  -5 -15       5875.20       4081.14      1559.83 o                         
   0   5 -16     660248.81     691191.81     11069.91 o                         
   0  -5 -16     919973.62     999584.25     17158.05 o                         
   0   5 -17     209571.12     223559.02      3840.75 o                         
   0  -5  17     299417.41     278276.06      5544.21 o                         
   0   5 -18        713.30       -137.27      1731.58 o                         
   0  -5 -18     288422.12     345814.22      8832.08 o                         
   0  -5  19      58571.39      61371.77      2828.70 o                         
   0  -5 -19      59744.84      56763.01      6851.18 o                         
   0   5 -20       5734.10       4667.96      3219.26 o                         
   0  -5  20       6257.40       2826.29      1297.76 o                         
   0  -5 -20      28108.55      30580.01      6005.24 o                         
   0  -5  21      83953.19      80625.41      3161.00 o                         
   0  -5 -21      63467.43      68976.05      6953.54 o                         
   0  -5 -22        912.34       2812.77      3812.35 o                         
   0   5 -22      11751.27      16865.06      2242.35 o                         
   0   5 -23     102929.66     101730.22      2653.08 o                         
   0  -5 -23     197158.58     217107.75     10191.32 o                         
   0   5  24      39539.16      27191.66      1240.18 o                         
   0  -5  24      42233.59      38672.77      2752.99 o                         
   0  -5 -24      79056.71      93492.60      8295.40 o                         
   0   5 -25      13530.46       7677.93      5141.73 o                         
   0  -5 -25      20503.41      20462.11      6625.52 o                         
   0   5 -26      14191.98      20684.43      5752.28 o                         
   0  -5 -26      18536.46      23346.72      6846.92 o                         
   0   5 -27      90832.83      98135.50      6488.16 o                         
   0  -5 -27      92788.23     102221.65      8397.82 o                         
   0   5 -28      35365.17      56901.29      7498.67 o                         
   0  -5 -28      37912.99      36161.41      6974.06 o                         
   0  -6   0      47807.93      46002.75      1427.86 o                         
   0   6  -1     154417.19     142443.20      2665.50 o                         
   0  -6  -1      90811.02      89096.45      2148.88 o                         
   0   6  -2     123442.16     141280.84      2524.36 o                         
   0   6  -3    1496564.62    1327779.12     10653.62 o                         
   0   6  -3    1889827.25    1772599.50      7421.99 o                         
   0  -6  -3    2243016.50    2228797.50      8481.16 o                         
   0  -6  -4     587376.69     588824.12      4786.34 o                         
   0   6  -4     812339.75     795316.62      5224.95 o                         
   0   6  -5        477.57       1184.95       953.60 o                         
   0  -6  -5        502.92       1408.59      2422.34 o                         
   0   6   6       8181.09       6132.34      1057.78 o                         
   0  -6   6      30178.86      21491.92      1715.92 o                         
   0  -6   7      10389.36      12713.60      1121.34 o                         
   0  -6  -7      11719.77      13492.89      3623.47 o                         
   0  -6  -8        101.05        140.03       661.43 o                         
   0  -6   9    1572244.00    1590099.50      7824.38 o                         
   0  -6  -9    1794792.38    1667804.00     12557.57 o                         
   0  -6 -10     830635.19     812107.56      6629.42 o                         
   0   6 -10    1145992.38    1140950.62      8769.43 o                         
   0   6 -11     125693.69     124391.09      3772.32 o                         
   0   6  11     629720.31     567018.38      8657.16 o                         
   0   6  12      35508.59      36049.29      2771.76 o                         
   0   6 -12      42555.06      48333.73      3953.97 o                         
   0  -6 -12     506103.59     440807.12      7518.00 o                         
   0  -6 -13     106399.41     111359.81      3746.76 o                         
   0   6 -13     171675.48     170501.45      3479.91 o                         
   0   6  13     134973.25     133844.45      2451.57 o                         
   0  -6 -14      41456.31      42822.69      1696.03 o                         
   0   6 -14      88641.88      87635.34      2890.78 o                         
   0  -6 -14      92019.89      93099.95      2028.48 o                         
   0   6  15       3785.66       3886.03      1530.72 o                         
   0  -6  15     283642.78     299045.59      4513.44 o                         
   0  -6 -15       6498.89       5782.19      2086.33 o                         
   0  -6  16      16214.00      17533.65      2092.10 o                         
   0   6  16      13659.95      13037.14      2523.25 o                         
   0  -6  17     421937.16     418531.78      5922.08 o                         
   0  -6 -17     447238.44     483560.84      8158.24 o                         
   0   6 -18      26194.08      28613.79      1542.12 o                         
   0  -6 -18      47321.48      54814.45      4637.88 o                         
   0   6 -19      23705.76      25038.99      3581.24 o                         
   0  -6  19      30070.44      25313.47      2819.01 o                         
   0  -6 -19      24452.51      32671.69      6250.75 o                         
   0  -6  20       8351.49       7386.28      2242.11 o                         
   0  -6 -20      17375.39      25572.00      6578.42 o                         
   0  -6 -21      44720.57      43272.35      5188.89 o                         
   0   6 -21      56624.59      55550.55      3133.81 o                         
   0   6 -22     279148.28     276385.59      4574.20 o                         
   0  -6 -22     179369.83     248889.28     13650.35 o                         
   0  -6 -23       1030.88        583.92      3880.64 o                         
   0   6 -23      69713.88      66057.82      2441.90 o                         
   0   6 -24      23699.54      16596.88      1912.40 o                         
   0  -6 -24      29738.89      31579.15      2385.69 o                         
   0  -6 -25      11825.68      12217.69      4292.41 o                         
   0   6 -25      17977.64      16548.20      5274.51 o                         
   0   6 -26       5526.63       9144.49      5079.97 o                         
   0  -6 -26      53915.19      51843.89      8484.45 o                         
   0  -6 -27      11472.13      12802.24      4503.76 o                         
   0   6 -27      28776.91      29061.72      5748.97 o                         
   0  -6 -28       9805.48      19268.72      7113.43 o                         
   0  -7   1       3151.39       2994.60       829.76 o                         
   0   7  -2     378387.84     395866.59      3783.11 o                         
   0  -7  -2     154606.47     159158.45      1881.85 o                         
   0   7  -3    4146713.00    4025067.50      8901.29 o                         
   0  -7  -4    3204866.25    3060773.50      7474.15 o                         
   0   7  -4    5210586.00    4971322.00     13748.34 o                         
   0   7  -5     182907.47     185546.27      2660.79 o                         
   0  -7  -5     447986.38     447384.84      4376.64 o                         
   0  -7  -6      49865.92      48430.07      1745.19 o                         
   0   7  -6      53939.48      52370.49      1788.30 o                         
   0   7  -7      82630.30      83733.22      2040.15 o                         
   0  -7  -7     238540.22     227695.22      4198.35 o                         
   0  -7  -8      74903.58      78957.23      2515.84 o                         
   0  -7   8     113730.14     113561.01      2819.38 o                         
   0  -7   9     963061.81     975172.31      4989.10 o                         
   0   7   9     938807.81     926151.06     10410.61 o                         
   0   7  10      96755.90      86967.69      2594.94 o                         
   0  -7  10     145015.30     129503.25      2752.19 o                         
   0  -7 -11      17833.02      20901.55      1335.08 o                         
   0   7 -11     110955.48     125537.35      2545.59 o                         
   0  -7 -12     256723.06     246307.41      3886.58 o                         
   0  -7  12     471561.41     463536.44      5621.20 o                         
   0   7 -13      48446.27      50694.69      2670.35 o                         
   0   7  13      55003.18      43680.26      2180.63 o                         
   0  -7 -14       1325.06        603.82       868.99 o                         
   0  -7  14       2514.14       1895.14      1736.09 o                         
   0   7 -15     116969.09     118465.56      2833.98 o                         
   0  -7 -15     103124.42     126738.89      2116.41 o                         
   0  -7 -16       2453.34       2254.04       975.80 o                         
   0   7 -17      26174.24      27950.64      2079.17 o                         
   0  -7 -17      84935.45      88027.12      3169.87 o                         
   0  -7 -18     112137.12     118970.69      4386.48 o                         
   0  -7  18     112159.71     111082.91      3790.55 o                         
   0   7 -19      75602.34      76693.66      5003.24 o                         
   0  -7  19      77592.09      74133.26      3761.70 o                         
   0  -7 -19     209180.98     236400.89     11547.11 o                         
   0   7 -20      23934.68      25796.92      2087.14 o                         
   0  -7 -20      31438.27      36503.98      6719.71 o                         
   0  -7  21     269249.09     262840.19      4424.43 o                         
   0  -7 -21     124554.26     121224.90      8623.11 o                         
   0   7 -22      67389.50      61049.29      2460.28 o                         
   0  -7 -22      62081.37      74586.73      7869.97 o                         
   0  -7 -23     473027.66     542168.06     13888.17 o                         
   0  -7  23     516426.34     504876.19      6107.51 o                         
   0  -7  24      68364.44      61435.19      2439.11 o                         
   0  -7 -24      14463.41      18967.90      6791.68 o                         
   0   7 -25       5875.48        262.80      2643.67 o                         
   0  -7 -25       6557.64       2355.21      6626.90 o                         
   0   7 -26       1447.02       -506.40      3503.44 o                         
   0  -7 -26       7886.68      20980.91      7170.00 o                         
   0   7 -27       3268.41       2044.58      5045.42 o                         
   0  -7 -27       6320.70      13763.60      6777.59 o                         
   0   7 -28      12250.58      10429.06      4003.93 o                         
   0  -7 -28      14573.55      14142.38      6642.17 o                         
   0  -8   0      35596.94      36925.75      1891.52 o                         
   0   8  -1      85148.66      88452.37      1360.02 o                         
   0   8  -2         50.90        838.18      1004.65 o                         
   0   8  -2       7503.07       7179.41      1794.47 o                         
   0  -8  -2        289.09        256.75      1019.28 o                         
   0   8  -3      87960.23      68558.97      1641.44 o                         
   0   8  -3    2093681.62    2114310.50      8290.77 o                         
   0   8  -4    1555938.75    1459561.50      7547.62 o                         
   0   8  -4    2070980.50    1979878.62     14184.50 o                         
   0  -8  -4    2332004.25    2291560.00     10967.54 o                         
   0   8  -5      99882.06     118193.52      1689.37 o                         
   0  -8   6      49124.32      51176.24      1436.33 o                         
   0  -8  -6      49330.64      35697.18      2905.44 o                         
   0   8  -7      14703.74      13477.34       962.54 o                         
   0   8  -8     441901.22     513885.09      6930.29 o                         
   0   8  -8    1506163.62    1606081.25      7438.90 o                         
   0   8   8     590299.50     593691.56      8705.45 o                         
   0   8   9     632263.62     682325.00      4385.08 o                         
   0   8  -9    1046563.75    1097734.25      6489.53 o                         
   0   8 -10     195595.27     223117.12      3243.19 o                         
   0  -8 -10     692746.06     648725.75      8280.70 o                         
   0  -8 -11    1699913.25    1577748.12     12146.65 o                         
   0  -8  11    2547793.75    2601681.75     12582.05 o                         
   0  -8 -11    2170507.25    2083154.50     16907.85 o                         
   0   8 -12     250680.94     255914.11      4298.96 o                         
   0  -8 -12     351002.75     321570.44      5975.23 o                         
   0  -8 -13       1277.59        380.89       962.58 o                         
   0   8 -13       3469.40       2077.85      1261.80 o                         
   0  -8 -14      72107.72      79524.73      4692.11 o                         
   0  -8  14     163609.19     163333.50      3157.27 o                         
   0  -8 -14     118915.66     120883.02      1994.80 o                         
   0  -8 -15     387893.47     391650.66      9662.12 o                         
   0   8 -15     662458.12     664128.69      9642.05 o                         
   0   8  15     520855.25     519116.41      5434.31 o                         
   0   8 -16       1157.66       1739.78      1063.79 o                         
   0  -8  16      39342.59      39844.16      3074.38 o                         
   0  -8 -16     116964.78     122758.78      5098.56 o                         
   0   8 -17      43965.03      29263.24      3677.21 o                         
   0  -8 -17      37587.86      35057.25      2392.15 o                         
   0   8 -18      17255.26      16049.27      1657.63 o                         
   0  -8  18     154512.34     154731.28      4600.52 o                         
   0  -8 -18      20615.92      20508.38      3643.74 o                         
   0  -8  19     119340.67     123498.52      3682.16 o                         
   0  -8 -19      10546.73      12814.94      5854.94 o                         
   0  -8  20      28194.85      22504.58      2028.15 o                         
   0  -8 -20      77863.37      79738.39      7595.95 o                         
   0   8 -21      19705.00      19697.42      2074.25 o                         
   0  -8 -21       6224.05       5365.64      5811.48 o                         
   0  -8 -22      15687.92      16683.83      4320.43 o                         
   0   8 -22      58511.23      57359.61      2415.32 o                         
   0   8  22      22155.40      21850.79      1731.03 o                         
   0   8 -23      26335.10      32140.58      2199.82 o                         
   0  -8 -23      50369.34      39575.39      4163.71 o                         
   0  -8 -24      10901.88       6410.89      4136.19 o                         
   0   8 -24      40394.96      32966.62      2202.56 o                         
   0   8 -25     120927.85     101606.16      6932.63 o                         
   0  -8 -25      95953.13      69961.33     11973.00 o                         
   0  -8 -26      33712.29      36602.58      5477.06 o                         
   0   8 -26      48441.73      52597.84      6113.18 o                         
   0   8 -27      67679.66      67017.11      6735.07 o                         
   0  -8 -27      46673.84      39208.56      9494.18 o                         
   0  -8 -28       1074.07       2161.86      2873.44 o                         
   0   9  -1      50809.14      44117.27      1825.83 o                         
   0  -9  -1      66943.03      56843.23      1904.15 o                         
   0  -9  -2     384456.44     405263.62      2765.40 o                         
   0   9  -2     387044.81     382153.09      5000.88 o                         
   0   9   3     536646.12     516709.59      6152.96 o                         
   0   9  -3     742243.56     689984.06      3744.44 o                         
   0  -9  -3     626585.31     616329.06      3417.25 o                         
   0   9  -4     132369.12     122504.59      3031.92 o                         
   0   9   5     317361.56     300270.69      2173.68 o                         
   0   9  -5     373741.00     338506.97      4480.87 o                         
   0   9  -6      10779.84      11124.25      1332.07 o                         
   0  -9  -6      64966.72      58599.61      1417.84 o                         
   0   9   7       2537.03       1716.04       914.91 o                         
   0   9  -7      17132.93      16697.78      1404.55 o                         
   0   9  -8     669216.50     685111.38      9451.83 o                         
   0   9  -8     767695.44     818451.44      4508.30 o                         
   0  -9  -8     830774.75     848106.81      7096.12 o                         
   0  -9  -9     399817.69     425877.19      5111.30 o                         
   0   9  -9     758943.50     805644.19      5328.40 o                         
   0   9 -10      65733.26      68304.23      1735.21 o                         
   0  -9 -10       4890.75       4538.50      1912.54 o                         
   0  -9 -11     430730.12     428211.28      5404.79 o                         
   0   9 -11     558777.88     550729.94      5072.55 o                         
   0  -9  12     231168.11     233550.42      4129.82 o                         
   0  -9 -12     195211.78     163952.11      6016.92 o                         
   0  -9 -13       2690.69       1695.09      1292.94 o                         
   0   9 -13       4032.70       3441.85      2009.16 o                         
   0  -9 -14       6733.97        529.05       753.90 o                         
   0   9 -14     165159.55     174386.94      3197.08 o                         
   0  -9 -15      36736.40      38036.48      1378.75 o                         
   0   9 -16       8371.16       7474.25      1510.82 o                         
   0  -9 -16      20201.35      15136.74      3705.19 o                         
   0  -9 -17     331172.44     347687.41      4972.26 o                         
   0   9 -17     347663.69     354939.25      3849.01 o                         
   0   9 -18     636633.25     668668.69      8210.19 o                         
   0   9 -18     910688.75     895838.88      7703.35 o                         
   0  -9 -18     722594.81     747459.75      7524.66 o                         
   0  -9 -19     129703.95     141026.47      6890.90 o                         
   0   9 -19     157803.12     151686.20      3222.53 o                         
   0   9 -20     122598.99     131369.14      3121.06 o                         
   0  -9 -20     135436.83     141826.50     10033.18 o                         
   0  -9  21      42444.41      38262.96      2239.82 o                         
   0   9  21     136327.80     130617.96      3947.94 o                         
   0  -9  22      49446.29      47631.59      2594.30 o                         
   0  -9 -22     245955.50     268149.53      3830.84 o                         
   0   9  23         31.31      -1212.76      1412.94 o                         
   0   9 -23       1996.69        136.55      1823.63 o                         
   0  -9 -23      17830.72      24817.36      6694.92 o                         
   0   9 -24     180002.75     177667.16      4347.18 o                         
   0  -9 -24      83223.77      99451.23      8338.35 o                         
   0   9 -25      50842.05      58454.57      6115.17 o                         
   0  -9 -25      14831.42      13999.51      6851.82 o                         
   0   9 -26      91878.75     110817.10      8378.87 o                         
   0  -9 -26      22966.43      18273.74      7037.10 o                         
   0   9 -27        509.56       3295.52      3770.64 o                         
   0  -9 -27       5239.52       5372.85      6962.71 o                         
   0   9 -28      25753.28      18831.18      6351.96 o                         
   0 -10   0       3195.25       4651.91      1102.38 o                         
   0  10  -1       5006.86       1142.43      1450.94 o                         
   0 -10  -1       7849.48       9817.14      2192.36 o                         
   0  10  -2       1683.70       1578.87       719.78 o                         
   0  10  -3        414.12        652.56       662.65 o                         
   0 -10   3      19161.94       7688.08      2491.86 o                         
   0 -10  -3      24916.17      26679.45      1258.66 o                         
   0  10  -4     218994.89     219930.50      3099.59 o                         
   0  10  -5       2953.23       1303.79       873.42 o                         
   0 -10  -5       4426.00       3075.59      1119.52 o                         
   0 -10  -6     179435.64     174312.44      1776.50 o                         
   0  10  -7      59721.00      62324.99      1605.40 o                         
   0 -10   7     124000.31     126416.76      4193.79 o                         
   0 -10  -7      94326.54      87649.90      2841.92 o                         
   0 -10  -8       9165.21       7436.35       863.89 o                         
   0  10  -8      31341.45      28563.36      2061.37 o                         
   0  10  -9      70685.05      74988.22      3146.57 o                         
   0  10  -9      78242.30      73802.80      2252.28 o                         
   0  10   9      82928.19      80441.39      2319.75 o                         
   0 -10 -10      14127.65      12938.04      1374.05 o                         
   0  10 -10      31838.35      33916.37      1324.68 o                         
   0 -10  11      95516.90      90105.81      2338.48 o                         
   0 -10 -11     123557.07     121354.87      3382.30 o                         
   0 -10 -12       4394.22       6240.57      1302.04 o                         
   0  10 -12       5031.59       7393.17      1986.76 o                         
   0 -10  13     320985.81     337155.38      3583.10 o                         
   0 -10 -13     364435.38     374052.19      4716.86 o                         
   0  10  14     167229.27     180489.92      5733.81 o                         
   0  10 -14     250640.84     238683.00      4917.57 o                         
   0 -10 -14     182615.66     172563.84      4443.13 o                         
   0 -10 -15      38623.20      40310.62      2485.77 o                         
   0  10 -15      41781.20      40213.76      2101.42 o                         
   0  10  15      96674.03     100229.09      3639.34 o                         
   0  10 -16      66951.44      65732.56      2465.47 o                         
   0 -10 -16      65996.05      65586.84      2391.44 o                         
   0  10  17       5481.34       4920.53      1506.16 o                         
   0  10 -17      98182.70      95529.87      2715.25 o                         
   0 -10 -17      92266.62      79935.06      4385.39 o                         
   0  10 -18      42378.04      37755.07      2284.30 o                         
   0  10  18      49361.26      42475.26      2307.97 o                         
   0  10 -19     134179.67     131383.02      3095.24 o                         
   0  10  19      75814.35      78697.83      3234.99 o                         
   0  10 -20      54938.75      58335.36      2699.03 o                         
   0  10  20      94096.69      90290.70      3854.51 o                         
   0 -10 -21     118417.89     117441.13      6583.32 o                         
   0  10 -21     125947.82     123334.08      3097.84 o                         
   0  10  21     147399.06     145405.45      3423.61 o                         
   0  10 -22      19725.89      18891.48      2081.65 o                         
   0 -10 -22      22451.68      16421.64      2256.05 o                         
   0 -10 -23      17288.55      15340.20      3888.90 o                         
   0  10 -23      17841.70      20161.29      2068.95 o                         
   0  10  23      23593.91      23716.16      1954.08 o                         
   0  10 -24     116384.38     112778.12      6223.47 o                         
   0  10 -24     116671.52     108277.83      3305.34 o                         
   0 -10 -24     147374.41     172185.75     12207.87 o                         
   0 -10 -25      83366.95      92374.24      6673.67 o                         
   0  10 -25      83503.46      81754.52      4298.47 o                         
   0  10 -26      22120.39      29552.62      5556.20 o                         
   0 -10 -26      38434.50      35248.73      2701.18 o                         
   0 -10 -27       2573.10       4219.21      2818.75 o                         
   0  10 -28       2755.74      -1287.13      3678.45 o                         
   0 -10 -28       3842.28      -4710.41      6926.20 o                         
   0 -11   1      44027.20      46333.20      1657.70 o                         
   0 -11   1      73914.52      77499.07      2614.61 o                         
   0  11  -2     549978.62     523157.34      8031.66 o                         
   0 -11  -2     353797.91     350196.53      6257.82 o                         
   0  11   3     142217.48     146334.23      1576.17 o                         
   0 -11   3     199657.16     183692.16      1928.62 o                         
   0  11  -4     110024.82      92239.95      3380.91 o                         
   0 -11  -4     114016.18      95763.27      1515.59 o                         
   0  11  -5     117483.27     124446.54      1795.70 o                         
   0 -11  -6     178573.72     196170.16      2401.89 o                         
   0  11  -6     238969.53     241493.64      3482.94 o                         
   0 -11   7     124874.05     134442.45      1920.62 o                         
   0 -11  -7     303441.91     313609.91      2698.94 o                         
   0 -11  -8      42228.52      41174.61      1717.70 o                         
   0  11  -8      92660.73      87929.05      1935.99 o                         
   0  11  -9      98140.35      94943.66      1716.72 o                         
   0 -11  -9     221609.84     228010.61      2744.47 o                         
   0  11  10      28896.72      24437.36      1122.48 o                         
   0  11 -10      28925.65      26625.21      1281.45 o                         
   0  11  10      29082.11      26941.97      2112.98 o                         
   0 -11  11     130872.04     131249.06      5769.06 o                         
   0  11 -11     183941.72     191657.91      2564.11 o                         
   0  11  11     199756.38     206568.77      2729.88 o                         
   0 -11 -12       2384.05       1871.16       905.00 o                         
   0 -11  12       3044.90       5474.43      1573.88 o                         
   0  11 -13     183450.02     178145.42      5818.29 o                         
   0  11 -13     219416.08     207060.89      3012.53 o                         
   0  11  13     183841.28     183778.80      3861.66 o                         
   0  11  14      99033.23     103317.30      1908.54 o                         
   0  11 -15      25595.58      25705.61      1833.56 o                         
   0 -11 -15      18164.73      19274.27      1854.09 o                         
   0  11  16       6421.62       4296.96       996.70 o                         
   0  11 -16      31095.99      30952.74      1819.39 o                         
   0 -11 -17          8.48        627.63       709.02 o                         
   0  11 -17        460.84         52.66      2038.22 o                         
   0  11  18      83325.67      76921.87      2053.70 o                         
   0 -11  18      85784.28      83279.56      2687.25 o                         
   0  11  18     201782.31     202685.53      4055.27 o                         
   0  11 -19      51416.98      49008.31      2416.11 o                         
   0  11  19      33323.08      32244.03      1762.62 o                         
   0 -11 -20      69498.98      64473.85      5038.50 o                         
   0  11 -20      69990.48      68413.75      2602.18 o                         
   0 -11 -20      71538.15      73846.82      2062.05 o                         
   0  11 -21     121235.48     117157.47      3491.97 o                         
   0 -11 -21     107800.45     108590.95      4837.24 o                         
   0 -11  22      10778.54       8938.38      2315.30 o                         
   0 -11 -22      36667.96      34907.71      2221.80 o                         
   0  11 -23     102932.34     105291.16      3683.82 o                         
   0 -11 -23     102131.70     113893.20      4108.00 o                         
   0  11 -24       8310.17       9022.80      2865.62 o                         
   0 -11 -24       7675.00      16066.91      6397.97 o                         
   0  11 -25      46380.16      49572.86      2676.23 o                         
   0 -11 -25      28979.16      35872.02      7186.26 o                         
   0  11 -26     139725.78     141356.39      6846.14 o                         
   0 -11 -26     139995.58     156508.98      9420.22 o                         
   0  11 -27      16355.19      17683.02      2854.72 o                         
   0 -11 -27      20842.52      27602.86      7346.84 o                         
   0  11 -28      87849.59      77827.96      6845.08 o                         
   0 -12   0    1409252.25    1446182.38     12855.90 o                         
   0 -12  -1      12891.93      17918.86      1352.50 o                         
   0  12  -2     297524.34     302892.44      5303.75 o                         
   0 -12   2     396003.75     401461.84      5295.08 o                         
   0 -12  -2     517935.75     517139.28      9336.89 o                         
   0  12  -3      70374.38      66343.04      1190.03 o                         
   0  12  -4      69381.36      63945.52      1868.56 o                         
   0 -12  -4      99168.48     102405.50      2107.74 o                         
   0 -12  -5      89397.59      85523.04      1744.49 o                         
   0  12  -6       7477.70       7948.73      1191.67 o                         
   0  12  -6     252484.92     229672.38      5464.64 o                         
   0 -12  -6      11207.27      12498.37      1588.54 o                         
   0  12  -7     541777.88     589274.62      2939.36 o                         
   0  12  -7     604574.25     609325.00      6185.45 o                         
   0  12  -8     358181.50     381361.19      7184.68 o                         
   0  12  -8     448633.16     449159.28      3497.70 o                         
   0  12   8     566426.88     561244.62      5614.35 o                         
   0  12   9      57690.91      65028.52      1874.47 o                         
   0  12  -9      80915.86      84489.59      1688.18 o                         
   0  12 -10     351257.06     342722.91      2745.19 o                         
   0 -12 -10     398691.88     384849.34      4173.88 o                         
   0 -12 -11      94602.02      91397.10      1856.94 o                         
   0  12 -11     115280.12     111078.41      2253.47 o                         
   0  12 -12      79782.43      78057.38      2073.83 o                         
   0  12  12      33687.88      35574.15      1788.59 o                         
   0  12  13     550475.44     566425.69      5691.90 o                         
   0 -12  13     743947.44     726697.19      7026.23 o                         
   0  12  13     553188.69     548418.31      4566.00 o                         
   0  12 -14          6.93       -799.78      1499.37 o                         
   0 -12  14       4180.56      11342.67      2202.13 o                         
   0 -12 -14     135301.11     144202.53      2677.25 o                         
   0 -12 -15       2787.18       3148.19       726.03 o                         
   0 -12  15      35487.65      39904.97      2395.93 o                         
   0 -12 -15     118593.30     122754.10      2134.58 o                         
   0  12 -16      52672.64      50104.32      1965.01 o                         
   0 -12 -16      51292.23      50761.57      2130.39 o                         
   0  12 -17      82896.05      80187.02      2812.62 o                         
   0 -12 -17      63067.39      62458.07      1781.11 o                         
   0  12  18     179357.38     202910.80      3108.98 o                         
   0 -12  18     214006.53     222947.33      3298.03 o                         
   0 -12  19     660188.00     660162.31      7167.70 o                         
   0 -12 -19     576310.94     574147.19      3979.29 o                         
   0  12 -20     121862.65     123203.42      3132.53 o                         
   0 -12 -20     127235.04     121607.34      3470.41 o                         
   0  12 -21      17171.82      20723.94      2153.92 o                         
   0  12  21      16046.25      14406.06      2374.91 o                         
   0 -12 -22        210.88        243.74      3021.33 o                         
   0 -12  22      11617.21       6183.56      2260.65 o                         
   0  12  22        588.26        219.34      2181.63 o                         
   0  12 -23         85.23        214.26      3294.50 o                         
   0 -12  23        684.19       -737.88      2158.31 o                         
   0  12  23      60984.24      45291.08      4982.98 o                         
   0 -12 -24       1728.62       1582.54      3383.28 o                         
   0 -12  24      11013.42       8299.00      2494.84 o                         
   0  12 -25       9218.87       8210.66      2738.47 o                         
   0  12 -25      65871.83      66975.52      6405.95 o                         
   0 -12 -25       9738.49      13960.69      6633.30 o                         
   0 -12 -26      12193.34       8955.36      2833.41 o                         
   0  12 -27      14782.86      14491.89      5380.32 o                         
   0 -12 -27      30695.45      24925.14      7764.10 o                         
   0 -12 -28      21755.96      20206.52      4739.13 o                         
   0 -13   1    2469112.00    2329733.75     24360.77 o                         
   0 -13  -1    1523616.38    1429235.50     16679.95 o                         
   0 -13  -2      63444.55      82345.92      3336.01 o                         
   0  13  -2      85619.43      94026.48      2566.23 o                         
   0 -13   3     388183.34     389027.16      4665.53 o                         
   0 -13  -3     657696.69     649853.81      2799.76 o                         
   0  13  -4       1519.94       1856.85       508.55 o                         
   0  13  -5     631520.12     434239.75      6225.74 o                         
   0 -13  -5     441706.78     434333.31      2503.73 o                         
   0 -13  -6     731167.62     724075.44      3544.59 o                         
   0  13  -6     780549.50     726362.75      4068.98 o                         
   0  13   7       1531.80       3189.83       695.88 o                         
   0  13  -7       4406.22       3160.03      1399.77 o                         
   0  13  -8     435825.56     438055.41      3010.35 o                         
   0 -13  -8      23463.62      21191.80      1393.03 o                         
   0 -13  -9      43695.78      48540.63      1810.13 o                         
   0 -13   9      75648.87      71798.11      1626.30 o                         
   0  13   9     369071.50     379124.12      4166.41 o                         
   0  13 -10     114252.66     107585.23      1825.28 o                         
   0 -13 -10      16517.68      17001.71      1440.71 o                         
   0 -13 -11        469.81       -227.22      1263.55 o                         
   0  13 -11        833.20        874.15       833.29 o                         
   0  13  11       7823.73       5039.47      1347.45 o                         
   0  13 -12     562973.25     562727.88      4493.45 o                         
   0 -13 -12     821261.06     850596.88      5802.10 o                         
   0  13 -13       1244.34       1962.85       924.06 o                         
   0  13  13       1553.15       1654.58      1707.53 o                         
   0  13 -14      76556.94      79683.28      3003.45 o                         
   0  13 -14      77134.35      81180.95      2500.12 o                         
   0 -13 -14     136451.58     147644.25      3531.84 o                         
   0 -13  15     185856.69     194402.69      2317.21 o                         
   0 -13  15     188590.70     182453.19      2871.84 o                         
   0 -13 -15     222655.41     219020.78      3269.21 o                         
   0  13 -16        906.95        168.53      1613.60 o                         
   0  13 -16        911.17       2166.92      2519.36 o                         
   0 -13 -16      86868.68     109367.60      3564.92 o                         
   0 -13 -17      69467.66      73900.02      1786.95 o                         
   0  13 -17     158926.66     162109.44      2970.06 o                         
   0  13 -18      32125.08      32889.33      2273.85 o                         
   0 -13 -18      27709.62      32405.53      2287.75 o                         
   0 -13 -19      17165.71      17360.20      3492.95 o                         
   0  13 -19     113788.73     113428.62      3211.72 o                         
   0  13  19      19204.84      21128.20      1792.79 o                         
   0 -13 -20      20968.59      21552.57      2085.04 o                         
   0  13 -20      21738.71      19849.91      2294.40 o                         
   0 -13 -21      51041.11      44334.74      4512.98 o                         
   0  13 -21      70014.13      67328.32      2732.49 o                         
   0  13  21     131913.16     138081.89      3978.16 o                         
   0  13 -22      21339.19      22193.19      2423.18 o                         
   0 -13 -22       7454.92      12290.45      3472.68 o                         
   0  13  23       9164.82      11930.44      2572.35 o                         
   0  13 -23       9504.32      12674.98      2923.69 o                         
   0 -13 -23      37688.68      40106.85      6454.71 o                         
   0  13 -24      80047.49      71261.29      4497.05 o                         
   0 -13 -24      61705.51      63360.00      7662.78 o                         
   0  13 -25      12713.50       9291.35      2253.09 o                         
   0 -13 -25      15196.96      12846.82      6151.96 o                         
   0  13 -26      24829.10      17574.03      5788.62 o                         
   0 -13 -26      31346.76      24681.51      6449.85 o                         
   0  13 -27      21835.70      24070.69      5684.34 o                         
   0 -13 -27      39596.31      50317.46      7798.34 o                         
   0 -14   0       4726.49       6184.14      2028.26 o                         
   0 -14   0      52986.24      54201.56      4642.92 o                         
   0 -14   1    1076256.00    1101614.00      8532.65 o                         
   0 -14  -1    1107692.50    1179074.38      9719.20 o                         
   0 -14  -2     306068.53     310515.09      3378.68 o                         
   0  14  -3      24546.82      30175.75      1006.70 o                         
   0 -14  -3      59802.59      62887.12      1515.90 o                         
   0 -14  -4      32469.73      33091.72       838.92 o                         
   0  14  -4      95266.30      86494.28      4351.53 o                         
   0  14  -5     417501.88     400517.44      3671.82 o                         
   0 -14  -5     596160.88     644121.62      5314.51 o                         
   0  14  -6    1305526.75    1328685.50      4121.01 o                         
   0  14  -7     630575.75     627167.81     10164.50 o                         
   0  14  -7     798802.25     763372.19      4216.82 o                         
   0 -14  -7     945098.25    1049078.62      3704.17 o                         
   0 -14  -8    1324623.25    1292506.12      5304.68 o                         
   0  14  -8    2103117.50    2015557.50      6551.74 o                         
   0  14  -9      43830.57      38060.91      1521.10 o                         
   0 -14  -9      22605.22      23379.82      1872.36 o                         
   0 -14 -10      68282.70      67858.39      1484.94 o                         
   0  14 -10      76698.88      67644.38      2082.20 o                         
   0  14 -11     329998.03     326609.47      3109.19 o                         
   0 -14 -11       1048.78        483.49      1048.54 o                         
   0  14  12       5739.45       6477.31      1117.63 o                         
   0 -14  12      12398.65      13397.32      1651.94 o                         
   0 -14 -12       5931.37       4161.72      2124.03 o                         
   0 -14  13      14763.30      14849.09      1763.16 o                         
   0 -14 -13      51777.86      51295.63      2005.52 o                         
   0 -14 -14      86558.02      92758.58      2755.83 o                         
   0  14 -14      86953.81      95892.55      2371.43 o                         
   0 -14 -14     111862.59     112029.55      2677.84 o                         
   0  14 -15      33064.90      30848.25      3411.88 o                         
   0 -14  15     198246.11     198438.41      3074.74 o                         
   0  14  15     117971.97     116084.68      1910.08 o                         
   0 -14 -16       1554.08       1823.13      2538.94 o                         
   0  14 -16      22304.72      24029.45      1966.00 o                         
   0  14  16       4914.52       8042.18      2054.25 o                         
   0  14 -17      46490.82      42301.11      2010.01 o                         
   0 -14 -17      27242.07      25654.31      1577.50 o                         
   0 -14  18     671503.00     673224.31      7286.45 o                         
   0  14  18     528817.69     548778.75      4775.41 o                         
   0  14 -19     202281.56     202663.00      3831.88 o                         
   0 -14 -19     202930.52     204718.12      3229.08 o                         
   0  14 -20     226411.09     220540.45      3984.26 o                         
   0  14  20     161088.80     146281.75      4103.32 o                         
   0  14  21       5136.23       7510.61      1310.46 o                         
   0  14 -21       8030.01       8448.61      2062.66 o                         
   0  14 -22     109883.25     115896.33      5855.53 o                         
   0  14 -22     241370.92     246333.39      7360.25 o                         
   0 -14 -22     159066.30     156583.84      4928.96 o                         
   0 -14 -23      21674.66      26158.04      2356.89 o                         
   0  14 -23      27546.31      30887.24      3191.36 o                         
   0  14 -24      49858.26      44238.57      3421.94 o                         
   0 -14 -24      50437.92      69628.97      7974.62 o                         
   0 -14 -25      25790.82      23573.55      2880.37 o                         
   0  14 -26      38113.53      28141.08      5455.87 o                         
   0 -14 -26      28072.14      38693.39      7789.40 o                         
   0 -14 -27      64318.70      69432.30      5933.05 o                         
   0  14 -27      91697.98     102572.37      7131.43 o                         
   0 -15  -1     943493.31     930226.62     10861.83 o                         
   0 -15   1     961206.31     931448.19      7942.34 o                         
   0 -15  -1    1791373.00    1702233.38     17608.51 o                         
   0 -15   2       9249.41       8735.29      2497.07 o                         
   0 -15  -2       3710.74       1605.26      1230.89 o                         
   0  15  -3       8697.44       8465.58       912.17 o                         
   0  15  -4     342852.28     269225.59      4616.49 o                         
   0 -15  -4     300143.44     305557.50      1982.72 o                         
   0 -15  -5        610.81       1304.38       574.27 o                         
   0  15  -5     424185.59     412116.91      2783.32 o                         
   0  15  -6     190706.11     174021.33      3257.00 o                         
   0 -15  -6      28588.88      29170.37      1346.47 o                         
   0 -15  -7     102094.07      98918.21      1635.69 o                         
   0 -15   7     163154.16     142576.28      1842.09 o                         
   0 -15  -8      84822.59      95425.55      1957.18 o                         
   0 -15   8      90849.87      91773.65      1934.89 o                         
   0  15  -9     239412.61     235706.03      2418.28 o                         
   0 -15  -9     153638.27     166929.95      2434.43 o                         
   0 -15 -10     100214.36     102067.77      1742.26 o                         
   0 -15  10     133289.42     129200.34      2843.46 o                         
   0 -15 -10     102275.41     103889.31      3710.84 o                         
   0  15 -11     379274.03     400318.19      5862.35 o                         
   0  15 -11     393349.94     415248.09      4349.80 o                         
   0 -15 -11     526597.25     558063.19      4898.54 o                         
   0 -15  12     180132.72     181385.78      2621.77 o                         
   0  15 -12     284662.25     256232.95      6820.98 o                         
   0 -15 -12     194866.23     188263.33      4623.98 o                         
   0  15 -13      97910.97      98001.38      3428.58 o                         
   0  15 -13     308364.06     303668.75      3949.64 o                         
   0 -15 -13     386175.31     406608.28      5219.37 o                         
   0  15  14     275187.69     299636.50      3397.06 o                         
   0 -15  14     283793.12     285467.28      3125.53 o                         
   0 -15 -14     304130.31     313273.72      5721.51 o                         
   0  15 -15     549453.56     553445.19      6557.71 o                         
   0 -15  15     866992.38     844187.19      6793.34 o                         
   0 -15 -15     683032.00     749069.56      6844.79 o                         
   0 -15 -16     137021.09     134492.70      2261.53 o                         
   0  15 -16     169859.33     173475.48      2974.74 o                         
   0 -15 -16     140879.69     141705.03      4133.56 o                         
   0  15 -17      62348.64      61266.93      2233.70 o                         
   0 -15 -17      68080.91      79316.96      3846.38 o                         
   0 -15 -18       7696.04       8076.65      1368.98 o                         
   0 -15  18      66563.69      65552.70      2766.40 o                         
   0  15 -19      12002.59      13951.42      2227.08 o                         
   0 -15 -19      52188.22      41320.34      3213.38 o                         
   0 -15  20       5800.96       3858.04      1585.06 o                         
   0  15 -20       8362.99       8188.64      2892.79 o                         
   0  15 -21      18960.42      16813.70      3226.81 o                         
   0  15  21      12981.48      10650.62      1886.53 o                         
   0 -15 -22      10042.20       8694.78      2245.57 o                         
   0  15 -22      87607.59      85982.93      4120.82 o                         
   0 -15 -23      11120.01      11800.12      2412.51 o                         
   0  15 -23      20969.81      22936.05      3454.14 o                         
   0  15 -24      25783.38      24216.08      2553.67 o                         
   0  15 -25      58575.47      53451.25      4471.77 o                         
   0 -15 -25      70667.27      66104.78      7703.54 o                         
   0  15 -26       3579.47       4859.90      4633.58 o                         
   0 -15 -26      17575.71       6429.64      6142.20 o                         
   0  15 -27      92298.46      98904.52      8021.58 o                         
   0 -15 -27      92632.22      79967.81      7892.59 o                         
   0 -16   0     432303.22     431569.50      9127.39 o                         
   0 -16   1     383073.69     390455.00      3882.01 o                         
   0 -16   2      57287.66      61588.89      2188.08 o                         
   0 -16  -2     104663.23     103300.16      3880.41 o                         
   0  16  -3        371.70       -253.86       986.61 o                         
   0  16  -3      23594.95      16486.25      3342.95 o                         
   0  16  -4     266479.78     269029.78      3178.78 o                         
   0 -16  -4     399043.97     401914.09      2546.11 o                         
   0 -16  -5     652345.44     657098.75      3781.85 o                         
   0  16  -5    1430842.50    1356498.88      9905.27 o                         
   0 -16  -5     674139.94     669351.44      8714.91 o                         
   0  16  -6      42709.33      42123.32      1536.45 o                         
   0  16  -6      48736.23      46444.79      1810.86 o                         
   0 -16  -6      43358.88      44812.13      2282.64 o                         
   0 -16  -7       2521.14       1721.03       727.63 o                         
   0  16  -8     424350.84     412444.41      3086.49 o                         
   0 -16  -8     627291.81     676027.94      4162.88 o                         
   0 -16  -9     303472.34     303930.41      3548.30 o                         
   0  16  -9     306900.41     296059.94      3183.91 o                         
   0  16 -10     269176.72     263235.25      2657.08 o                         
   0  16  10      12900.00      12436.35      1532.22 o                         
   0 -16 -11      59877.27      59981.36      1914.59 o                         
   0  16 -11     201198.70     199923.42      3650.36 o                         
   0 -16 -11     155105.25     146930.33      3631.42 o                         
   0  16 -12       1192.59       1050.47      1266.72 o                         
   0 -16 -12      14632.83      13831.20      1874.28 o                         
   0 -16 -13      15669.16      15006.60      1535.69 o                         
   0  16 -13      24836.03      22428.51      1425.90 o                         
   0 -16 -13      67171.32      50336.34      3647.42 o                         
   0 -16  14      55977.03      50527.82      1790.05 o                         
   0 -16 -14      35713.86      31288.21      2146.42 o                         
   0 -16 -15     225858.45     237085.36      2718.63 o                         
   0 -16  15     229192.92     212503.66      3703.65 o                         
   0 -16 -15     226605.34     224848.23      5140.17 o                         
   0  16 -16     121028.44     120652.20      2620.66 o                         
   0 -16 -16      72235.94      71511.85      2053.66 o                         
   0 -16 -17      68397.36      66441.12      3135.08 o                         
   0  16 -17      78783.18      76784.11      2574.06 o                         
   0 -16 -17     136485.91     129298.43      3722.45 o                         
   0 -16  18      35650.41      36082.39      2391.28 o                         
   0 -16 -18      99621.48      96678.03      2390.62 o                         
   0 -16 -19      22357.88      24126.14      2411.05 o                         
   0  16 -19      25360.67      25263.56      2916.05 o                         
   0  16  19      42737.45      40183.96      2854.66 o                         
   0  16  20      38039.36      44170.12      3159.98 o                         
   0  16 -20      63497.15      62735.15      3451.40 o                         
   0 -16 -20      38416.70      38162.29      5256.70 o                         
   0  16 -21     263619.50     253528.03      7533.05 o                         
   0  16 -21     318426.88     298704.22      7853.75 o                         
   0 -16 -21     324519.91     313497.25      9730.20 o                         
   0  16  22     155510.16     176851.00      6102.12 o                         
   0  16 -22     160519.97     159472.44      4668.13 o                         
   0 -16 -22     169708.75     156764.06      7597.97 o                         
   0  16 -23       7335.33       9897.54      2975.16 o                         
   0 -16 -23       2394.04       -595.20      5059.70 o                         
   0 -16 -24       3798.84        675.87      1739.31 o                         
   0  16 -25      14147.30       2317.85      3061.41 o                         
   0 -16 -25     101097.91     109917.77      8836.52 o                         
   0 -16 -26        283.24       -506.80      3557.95 o                         
   0  16 -26        424.10       7475.10      4901.28 o                         
   0 -16 -27       5515.71       6828.05      2726.43 o                         
   0 -17   1     108662.79     142019.19      2851.38 o                         
   0 -17  -1     178596.06     140741.41      6118.20 o                         
   0  17   2       1072.22        830.87       910.07 o                         
   0 -17  -2       3263.97       7248.66      4127.75 o                         
   0 -17   3     223584.88     182250.45      6211.74 o                         
   0 -17  -3     203382.42     198842.16      4668.95 o                         
   0 -17  -4      14332.35      15073.42       827.96 o                         
   0  17  -4     114082.59     104601.15      1983.69 o                         
   0 -17  -4      61517.79      58836.83      5100.36 o                         
   0  17  -5      46568.78      40922.14      2307.87 o                         
   0 -17  -5      11274.43      11529.68      1317.30 o                         
   0  17   6        172.52        291.32       550.41 o                         
   0  17  -6     127746.91     114323.11      1459.43 o                         
   0 -17   7      89620.48      93143.09      2415.79 o                         
   0  17   7     139587.55     145703.33      1852.53 o                         
   0 -17  -8       3111.12       3332.41       885.92 o                         
   0  17  -8      85620.74      77695.05      1423.33 o                         
   0 -17  -9      10811.92      10221.80       913.71 o                         
   0  17  -9      11515.39       2717.90      1598.16 o                         
   0  17 -10     352138.19     341610.44      2996.38 o                         
   0 -17 -10     429785.53     423123.75      4132.97 o                         
   0  17 -11      37231.07      39803.26      1511.88 o                         
   0  17 -11      43145.20      36605.00      3893.43 o                         
   0 -17 -11      44395.25      46757.91      3451.33 o                         
   0  17 -12      53591.97      46657.06      1706.01 o                         
   0  17 -12      75499.86      73342.57      4510.65 o                         
   0 -17 -12      57155.65      50920.30      1718.47 o                         
   0 -17 -13      12760.55      11425.97      1320.46 o                         
   0 -17  13      24584.46      25096.87      1888.28 o                         
   0 -17 -13      18907.32      18430.04      2957.29 o                         
   0  17 -14       3989.23       6481.45      1760.23 o                         
   0 -17  14      41698.04      41915.56      2386.29 o                         
   0 -17 -14      26363.96      29966.25      1679.24 o                         
   0 -17 -15      36930.27      36775.69      1374.26 o                         
   0  17 -15      41806.02      42229.02      1778.82 o                         
   0 -17 -15      48952.97      42108.07      3302.69 o                         
   0  17 -16      70769.04      76880.80      2330.27 o                         
   0  17  16      18069.35      24412.06      1927.70 o                         
   0  17  17      15096.55      14259.08      1690.60 o                         
   0  17 -17      74160.83      71310.16      2743.84 o                         
   0 -17 -17      19591.67      19028.21      2927.33 o                         
   0  17 -18     156978.53     138853.86      4643.44 o                         
   0  17  18     335069.22     364707.09      8659.04 o                         
   0  17  19      22868.81      25865.02      2383.16 o                         
   0  17 -19      22973.73      20191.62      2871.31 o                         
   0  17 -20      32052.32      24601.11      3330.78 o                         
   0 -17 -20      42134.89      43498.31      3328.87 o                         
   0 -17 -21      11772.09      12268.13      3244.50 o                         
   0  17 -21      22582.93      29121.85      3173.63 o                         
   0  17 -22      25294.05      29712.74      3475.12 o                         
   0 -17 -22      20609.89      19968.95      5891.98 o                         
   0  17 -23      11299.01      11429.43      1954.23 o                         
   0  17 -24      14326.93      20085.57      3430.63 o                         
   0 -17 -24      22474.10      33795.42      6508.28 o                         
   0 -17 -25        877.74      -1433.78      3269.73 o                         
   0  17 -25       3215.59       3204.03      4604.07 o                         
   0 -17 -26      20486.40      19657.04      3045.33 o                         
   0  17 -26      21164.05      19261.27      5385.67 o                         
   0  17 -27      84265.11      81049.95      6669.71 o                         
   0 -17 -27      76216.14      85339.01      7573.47 o                         
   0 -18   0      72948.22      62809.32      3008.58 o                         
   0  18  -1      93845.19      94356.05      3496.97 o                         
   0 -18  -1     252270.34     264689.09      5740.07 o                         
   0 -18  -2     101375.75     105525.26      2314.38 o                         
   0  18  -2     122052.37     123158.90      4072.77 o                         
   0  18  -3      10318.41      13454.99      1728.60 o                         
   0 -18   3      10681.82      10573.77      3303.94 o                         
   0 -18  -3      24554.11      22283.30      2300.50 o                         
   0 -18  -4      14743.87      17052.52       843.33 o                         
   0  18  -4      23160.87      22715.46      1843.73 o                         
   0  18   4      14978.20      18696.03      2661.43 o                         
   0  18  -5        287.08       1457.99       859.81 o                         
   0  18  -5      33361.02      26495.77      3447.23 o                         
   0 -18  -5        738.77        811.23      1080.63 o                         
   0 -18  -6       4132.21       5102.62       810.54 o                         
   0  18  -6       7559.31       7025.26      1442.15 o                         
   0 -18  -6      54116.95      52750.15      4030.25 o                         
   0 -18   7      13571.82       9653.78      1662.46 o                         
   0 -18  -7      16101.40      15467.43      1626.07 o                         
   0  18   8     258817.36     257428.61      2326.22 o                         
   0 -18   9      35638.41      35939.26      1712.00 o                         
   0 -18  -9      11373.35      15590.46      1501.08 o                         
   0 -18 -10     138142.19     143563.81      2015.09 o                         
   0  18 -10     154086.09     156462.03      2942.84 o                         
   0  18 -11      28399.20      32129.14      1669.72 o                         
   0 -18 -11      45870.20      37744.16      2120.84 o                         
   0 -18 -12       7036.31       7469.17      1014.42 o                         
   0  18 -12      28965.21      29009.73      2162.43 o                         
   0  18  12     155161.30     158109.58      3848.23 o                         
   0  18 -13      81167.97      79878.05      2245.38 o                         
   0 -18 -13     207801.31     211628.58      3707.67 o                         
   0 -18 -14       6012.04       7550.88      1214.27 o                         
   0  18 -14       8681.90       8297.01      1625.55 o                         
   0 -18 -14      45306.11      44080.37      2767.03 o                         
   0 -18  15      24586.80      28145.40      2058.01 o                         
   0 -18 -15      17352.18      20680.96      1408.10 o                         
   0  18  16      36039.86      36057.43      1275.82 o                         
   0  18 -16      36902.46      37586.12      2108.92 o                         
   0  18  16      48258.46      50363.55      2788.96 o                         
   0  18 -17      28330.05      33207.13      2256.75 o                         
   0 -18 -17      16832.77      16873.66      1980.69 o                         
   0 -18 -18      35395.53      33874.96      2633.46 o                         
   0  18 -18      36428.68      31289.25      2943.06 o                         
   0 -18 -18      41862.80      39786.11      3505.22 o                         
   0  18 -19      15045.71      14025.81      2781.62 o                         
   0 -18 -19      30671.68      32540.34      3394.22 o                         
   0  18 -20       1200.86       1222.05      2717.64 o                         
   0  18 -20       1243.37      -1721.07      3879.63 o                         
   0  18  20      32190.39      27480.18      2690.61 o                         
   0  18 -21       5251.74       3146.67      2740.22 o                         
   0 -18 -21       7846.92      11807.62      4814.45 o                         
   0  18 -22      99364.64      90144.62      4006.16 o                         
   0 -18 -22      87024.11      90326.40      6493.86 o                         
   0  18 -23      58132.47      59837.02      3550.40 o                         
   0  18 -23      60027.21      56411.24      4959.16 o                         
   0  18 -24       5124.94       6326.35      3497.70 o                         
   0 -18 -24       4919.60       3087.87      2950.72 o                         
   0 -18 -25      79584.24      80089.45      5609.67 o                         
   0  18 -25     119279.66     110737.39      6606.01 o                         
   0  18 -26      25829.41      30271.05      5366.13 o                         
   0 -18 -26      26686.25      42010.17      7049.30 o                         
   0 -18 -27      19407.94      15910.30      4161.56 o                         
   0  18 -27      19435.34      14721.68      5340.19 o                         
   0 -19  -1      30848.15      29123.75      1579.37 o                         
   0  19  -2      52024.93      59411.43      5931.04 o                         
   0  19   2      92284.71      87012.91      4756.49 o                         
   0 -19  -3       5439.75       3125.10      1864.82 o                         
   0  19  -3       7327.96       6369.34      1733.28 o                         
   0 -19  -3     280004.94     312164.72      9851.01 o                         
   0 -19   4     850719.50     759208.19     11433.25 o                         
   0  19   4     801483.00     744068.62     12235.45 o                         
   0  19   5        384.77        638.46       801.58 o                         
   0  19  -5      14460.69      15651.82      2099.04 o                         
   0 -19  -5       3247.49       1743.00      2584.08 o                         
   0  19  -6     558063.62     544223.19      3954.99 o                         
   0 -19  -6     484542.66     488735.00      2792.31 o                         
   0 -19  -7     190922.47     190784.56      1947.41 o                         
   0  19  -7     191607.78     181772.20      2522.06 o                         
   0 -19  -7     220787.95     230796.97      6285.42 o                         
   0  19  -8     157045.89     162245.81      2640.53 o                         
   0  19  -8     185096.14     178117.69      3198.98 o                         
   0 -19  -8     332342.19     320600.06      3341.47 o                         
   0 -19  -9      84351.10      92623.59      1563.38 o                         
   0 -19   9     116768.11     110870.82      3946.33 o                         
   0  19 -10     204357.33     207818.12      2053.94 o                         
   0 -19  10     306652.69     291105.84      5350.10 o                         
   0 -19 -10     290678.12     286756.47      5053.75 o                         
   0  19 -11       2132.53        954.14      1094.93 o                         
   0 -19 -11       8224.87       6157.83      1332.66 o                         
   0  19  12      65189.76      67442.34      1540.25 o                         
   0  19 -12     172189.64     170726.03      6333.90 o                         
   0  19  12     131173.11     128451.09      3720.06 o                         
   0  19 -13       1049.17        171.60      1400.39 o                         
   0  19 -13       3909.21       6078.80      2579.12 o                         
   0  19  13      55127.43      53104.69      1735.17 o                         
   0 -19 -14      23865.60      27778.22      1498.17 o                         
   0  19 -14      46171.51      45043.12      2114.81 o                         
   0  19  14     101969.73     105213.87      3503.06 o                         
   0  19 -15     360151.94     348056.50      3951.63 o                         
   0 -19 -15     316708.31     326696.12      3795.63 o                         
   0 -19 -16      85856.27      88816.42      2156.96 o                         
   0  19 -16      93680.71      98456.77      2798.39 o                         
   0  19  16     106461.58     113769.30      3601.17 o                         
   0  19 -17      39857.95      38474.54      2419.89 o                         
   0 -19 -17      60912.95      52319.03      2535.31 o                         
   0 -19 -18       1108.64        229.04      1738.91 o                         
   0  19 -18       9731.88       6394.03      2627.97 o                         
   0  19 -19      73083.93      71397.48      4237.65 o                         
   0  19  19      40384.18      48729.16      3581.59 o                         
   0 -19 -20      18615.09      18029.58      1984.89 o                         
   0  19 -20      19477.28      14200.05      2857.83 o                         
   0  19 -21      68851.15      70192.32      3060.06 o                         
   0 -19 -21      50428.82      38467.78      6442.10 o                         
   0 -19 -22        230.57       1979.50      1733.47 o                         
   0  19 -23      30455.77      33072.14      3766.76 o                         
   0 -19 -23       8575.89       4020.20      4895.65 o                         
   0 -19 -24        435.99       -663.58      3361.83 o                         
   0  19 -24       7383.89       6051.49      3267.29 o                         
   0  19 -25      11577.08      16388.50      5064.82 o                         
   0 -19 -25      12671.63      12098.87      5732.72 o                         
   0 -19 -26       4545.12       2152.45      3578.14 o                         
   0  19 -26      16297.63      26795.20      5257.67 o                         
   0 -19 -27      27882.19      16565.04      6267.62 o                         
   0 -20   0     135650.47     138360.00      4554.79 o                         
   0  20   1     266574.38     267335.09      4776.71 o                         
   0  20  -1     460047.75     479169.91      7324.00 o                         
   0  20  -2     271251.94     271809.22      5592.73 o                         
   0 -20  -2     271254.62     260887.30      5605.36 o                         
   0 -20  -3        618.90        319.12      1734.25 o                         
   0  20  -3       7278.14      11288.23      2174.47 o                         
   0 -20  -3       1239.61       6702.58      3515.20 o                         
   0  20  -4     203781.72     190443.20      3396.68 o                         
   0 -20  -4     100384.73     102937.12      3547.04 o                         
   0 -20  -5      29537.79      24518.45      2911.09 o                         
   0  20  -5     170857.59     162012.05      4017.58 o                         
   0  20   5     119384.44     127577.05      4815.49 o                         
   0  20  -6      27104.48      31348.86      2382.08 o                         
   0  20  -6      33018.80      35398.62      2075.01 o                         
   0 -20  -6      27659.64      31119.61      1801.80 o                         
   0 -20  -7      14362.18      13539.31       971.55 o                         
   0  20  -7      30306.85      30341.57      1264.97 o                         
   0  20  -8     150339.44     138207.17      1895.68 o                         
   0  20   8      58970.69      61093.48      2660.72 o                         
   0 -20  -9     173065.41     182548.50      2294.61 o                         
   0  20 -10      22722.15      24500.43      1676.19 o                         
   0  20  10       4742.93       4569.15      1447.35 o                         
   0 -20 -11     150165.75     153004.89      2554.15 o                         
   0  20 -11     201122.62     203409.84      4840.29 o                         
   0 -20 -11     324416.41     335611.41      8257.85 o                         
   0  20 -12     356727.06     351487.47      4126.58 o                         
   0 -20 -12     146267.61     128508.79      3248.89 o                         
   0  20  13     109397.46     113206.30      1979.10 o                         
   0  20 -13     174167.91     177850.84      4324.34 o                         
   0 -20 -13     130346.37     132409.88      5331.87 o                         
   0  20 -14      73502.94      76356.97      2428.23 o                         
   0 -20 -14      42124.12      48088.36      2147.22 o                         
   0 -20 -15     241360.17     258428.42      2851.29 o                         
   0 -20  15     320547.81     316935.16      4176.13 o                         
   0 -20 -15     243163.80     249085.09      6627.89 o                         
   0  20 -16      52604.66      47438.04      2111.12 o                         
   0 -20 -16     119712.84     113621.13      2679.14 o                         
   0 -20 -17       2758.75       1354.02      1431.58 o                         
   0  20 -17      15207.89      14051.54      2020.34 o                         
   0  20  17      49635.66      58606.89      3179.37 o                         
   0  20 -18       3956.00       5668.95      2596.14 o                         
   0  20  18       3966.74       2672.03      2094.05 o                         
   0  20  19        575.64        172.62      1470.24 o                         
   0  20 -19      58625.70      52948.73      5018.28 o                         
   0  20 -20      10930.79      10243.06      2812.10 o                         
   0 -20 -20      15151.04      14955.62      2215.59 o                         
   0  20 -21      22924.06      21815.26      3083.61 o                         
   0 -20 -21      35435.32      33004.39      4889.59 o                         
   0  20 -22       5240.64       6654.25      2143.61 o                         
   0  20 -22      18104.37      11060.14      4332.12 o                         
   0  20 -23       5167.35       5600.11      3051.50 o                         
   0 -20 -23      29601.81      38828.55      5515.69 o                         
   0  20 -24        282.39       2366.43      2312.79 o                         
   0  20 -24        423.66       3969.74      4155.65 o                         
   0  20 -25      67274.94      74754.98      6023.44 o                         
   0 -20 -25      34708.48      31769.93      5895.73 o                         
   0 -20 -26         55.17      -1874.25      3254.14 o                         
   0  20 -26       9735.34      16392.70      4848.10 o                         
   0 -21   1      27898.75      39596.88      3829.19 o                         
   0 -21  -1      26883.35      22789.80      3599.42 o                         
   0  21   2     232179.56     230623.69      7964.52 o                         
   0  21  -2     232758.94     231623.53      5423.57 o                         
   0 -21  -2     233569.75     241914.72      7259.61 o                         
   0  21  -3     132573.84     127095.67      5713.28 o                         
   0 -21  -3     158269.22     134050.84      8242.82 o                         
   0 -21  -4      50733.09      52411.73      2628.00 o                         
   0 -21   4     261185.08     243995.83      4322.89 o                         
   0  21   4      93906.36      86026.59      5234.76 o                         
   0  21  -5     578019.69     595805.62      9135.95 o                         
   0 -21  -5     626776.88     648257.88     10234.92 o                         
   0  21   6     103256.64      94249.49      2330.43 o                         
   0  21  -6     125163.25     115863.41      3394.08 o                         
   0 -21  -6     111072.08     108085.32      5501.77 o                         
   0  21  -7       7144.50       8110.49      1337.40 o                         
   0 -21   7      13636.38      13933.52      2649.87 o                         
   0 -21  -7      33874.86      32122.39      1698.89 o                         
   0  21  -8     296974.56     314944.16      2728.00 o                         
   0  21  -8     303501.09     322568.53      6068.64 o                         
   0 -21  -8     300485.19     296990.47      7274.67 o                         
   0  21  -9      12212.88      14065.25      1192.47 o                         
   0 -21   9      31771.25      32158.60      3104.53 o                         
   0 -21  -9      13277.59      14350.30      1616.33 o                         
   0  21 -10     349357.06     380967.84      2393.83 o                         
   0 -21 -10     424254.38     452857.12      8861.20 o                         
   0  21 -11     310980.91     324381.06      2501.63 o                         
   0  21 -11     377202.81     369824.09      8968.27 o                         
   0 -21 -11     313677.06     291256.56      7260.53 o                         
   0  21 -12      29007.75      27541.35      2446.75 o                         
   0  21 -12     117157.38     112503.13      3872.44 o                         
   0  21  12      32766.61      32739.27      2067.30 o                         
   0  21  13       2926.29       2069.40      1062.56 o                         
   0  21 -13       3757.12       1717.96      1958.70 o                         
   0  21 -14      22185.89      21487.76      1750.00 o                         
   0 -21 -14      23089.77      26351.60      1505.76 o                         
   0 -21 -15     137700.72     144539.39      2373.57 o                         
   0  21 -15     138216.66     138892.16      2768.47 o                         
   0 -21 -15     174579.06     183103.00      4670.04 o                         
   0  21 -16     322945.09     326035.91      4269.78 o                         
   0 -21 -16      89206.95      96489.15      2615.30 o                         
   0  21  17      59129.24      57884.65      3840.33 o                         
   0  21 -17      64567.98      68395.73      2623.45 o                         
   0  21  17      65809.96      65916.59      5381.43 o                         
   0  21 -18     252773.55     253954.30      6708.76 o                         
   0  21  18     329557.81     241500.58      8341.65 o                         
   0  21  19        273.49       -423.29      1766.99 o                         
   0  21 -19      41855.18      37831.66      3385.92 o                         
   0  21 -20      67301.00      84791.97      3082.85 o                         
   0  21  20      68875.85      59042.35      5219.91 o                         
   0  21 -21     113583.46     112374.04      3231.33 o                         
   0  21 -22      12999.19      13373.70      3212.59 o                         
   0 -21 -22      17673.42      14770.79      4902.91 o                         
   0 -21 -23      20598.64      20519.64      3824.10 o                         
   0  21 -23      34484.41      34823.50      3488.87 o                         
   0  21 -24      62570.45      69278.95      4392.54 o                         
   0 -21 -24      36454.80      35465.68      6092.14 o                         
   0 -21 -25        248.94      -1540.37      3313.71 o                         
   0  21 -25       1442.11       6416.07      4486.67 o                         
   0  21 -26      46819.14      39619.58      5450.51 o                         
   0 -21 -26      32438.56      29844.95      6364.66 o                         
   0  22   0      33572.30      34013.75      3334.70 o                         
   0  22  -1       3654.23       4025.66      2076.76 o                         
   0 -22  -1      28328.47      21450.51      3314.11 o                         
   0 -22  -2      73776.16      69974.33      3595.83 o                         
   0  22  -2      74168.23      77369.29      4070.00 o                         
   0 -22   3     226164.44     228941.14      5538.39 o                         
   0  22   3     186721.42     189916.42      5224.12 o                         
   0  22   4      58027.02      59489.41      3230.33 o                         
   0  22  -4      67194.38      65174.60      3198.06 o                         
   0  22  -5      83520.50      75399.77      3078.21 o                         
   0 -22  -5      71534.09      70219.69      3494.93 o                         
   0  22   6      12323.66      16415.68      2899.97 o                         
   0 -22   6      34252.85      29102.79      1857.59 o                         
   0 -22  -6      18688.34      12484.44      3054.21 o                         
   0 -22   7     498048.25     481736.16      3377.31 o                         
   0  22   7     312458.12     315502.12      3025.27 o                         
   0 -22  -8     132289.95     135189.48      2450.34 o                         
   0  22  -8     183247.25     175627.62      3097.13 o                         
   0 -22  -8     164805.19     150896.05      4666.14 o                         
   0 -22   9     102514.04      98576.33      1908.38 o                         
   0  22   9      87450.17      92721.50      2722.13 o                         
   0  22  10       5405.80       5244.38      1113.00 o                         
   0  22 -11      84018.55      75549.48      1832.76 o                         
   0  22  11       1199.40       1151.44      1105.73 o                         
   0 -22 -12     114744.19     115951.09      1931.81 o                         
   0  22 -12     114966.84     110318.39      3271.19 o                         
   0 -22 -12     118404.70     125036.92      5719.59 o                         
   0  22 -13     222739.77     241273.58      4404.36 o                         
   0 -22 -13     238893.52     228752.23      4481.23 o                         
   0 -22 -14     142359.80     146482.23      2268.76 o                         
   0 -22  14     215171.50     213971.36      3427.68 o                         
   0 -22 -14     152393.62     162094.19      6245.08 o                         
   0 -22  15      51644.29      43162.32      2013.41 o                         
   0  22  15      16499.38      12324.03      1632.62 o                         
   0  22  16       1285.21       2487.32      1908.76 o                         
   0 -22  16      12786.37      11948.05      1947.75 o                         
   0  22  16       1686.33       4719.80      3003.00 o                         
   0  22 -17     115319.79     117143.42      2970.70 o                         
   0  22  17     147637.17     157223.59      4172.51 o                         
   0  22 -18      53644.17      55082.52      2442.51 o                         
   0  22 -18     100614.77      90287.76      5838.70 o                         
   0  22  18      70286.23      64692.88      5245.16 o                         
   0  22 -19      88809.37      84361.19      3735.86 o                         
   0 -22 -19      85998.12      85968.20      3878.58 o                         
   0 -22 -20      17058.85      17933.93      2000.40 o                         
   0  22 -20      86751.08      75886.86      5824.44 o                         
   0  22 -21       4465.03       5090.80      3005.50 o                         
   0  22 -21      10546.83      20449.63      4727.88 o                         
   0 -22 -21       7940.69       3773.41      4141.08 o                         
   0  22 -22      39485.75      44081.05      3424.87 o                         
   0 -22 -22      39150.25      38209.07      4785.43 o                         
   0 -22 -23      54892.30      61842.40      3314.99 o                         
   0  22 -23      86972.97     101880.29      6296.20 o                         
   0 -22 -24      46956.53      51291.82      4634.00 o                         
   0  22 -24      49466.19      47664.00      3737.51 o                         
   0  22 -25       9905.49       9133.87      4417.05 o                         
   0  22 -26      44788.80      45155.40      5525.86 o                         
   0  23   1     173995.42     174293.38      4934.41 o                         
   0 -23   1     176729.67     170795.69      5155.56 o                         
   0  23  -2     489884.19     528802.88     11006.68 o                         
   0 -23  -2     172796.95      50034.84     11885.34 o                         
   0  23  -3      15343.71      15636.25      3204.93 o                         
   0 -23  -3       7512.49       8860.52      4906.38 o                         
   0  23  -4     305520.31     321190.97      7357.25 o                         
   0  23   4     541865.88     520166.53     11153.95 o                         
   0  23   5       1497.43       1212.74      3974.00 o                         
   0  23  -5      13321.17      13442.03      2392.65 o                         
   0  23   5     114150.73     109535.34      4388.32 o                         
   0  23  -6      47718.80      42748.00      2824.54 o                         
   0 -23  -6      46848.80      44065.98      4087.31 o                         
   0  23  -7      78782.64      68500.39      2520.45 o                         
   0 -23   7     185782.42     186358.95      5113.15 o                         
   0  23   7      81779.29      79089.79      5596.90 o                         
   0  23  -8     108421.80     108427.73      2238.33 o                         
   0  23  -8     196570.91     185435.36      6999.08 o                         
   0 -23  -8     108944.73      99833.31      2367.09 o                         
   0 -23   9      41999.92      36682.11      1635.81 o                         
   0  23  -9     108221.88      94179.83      5472.37 o                         
   0 -23  -9      96565.52      98035.17      4188.47 o                         
   0  23 -10       7535.38       7689.69      1098.69 o                         
   0 -23  10       7720.86       6637.11      3086.70 o                         
   0  23  10      22003.79      22724.47      1842.41 o                         
   0  23  11       7338.94       7264.88       938.56 o                         
   0  23 -11      11337.20      13733.40      2736.37 o                         
   0 -23 -11      64570.85      62671.55      5734.54 o                         
   0  23  12      79601.78      78963.47      1555.69 o                         
   0  23 -12     113702.45     107024.14      3071.48 o                         
   0  23 -13      48186.09      43719.94      3358.94 o                         
   0  23  13      47639.35      43372.16      1868.93 o                         
   0  23  14      53600.25      60594.60      1964.63 o                         
   0  23 -14      56522.39      56351.29      2058.25 o                         
   0 -23 -14      65977.36      72071.38      5301.27 o                         
   0 -23 -15       5401.93       6416.28      1816.63 o                         
   0  23 -15      25123.21      28276.75      1906.15 o                         
   0 -23 -15       9513.35       7809.91      1851.60 o                         
   0  23  16      12334.21      13749.20      1916.18 o                         
   0  23 -16      18232.56      17858.73      1945.21 o                         
   0  23 -17       4214.55       2593.16      1831.38 o                         
   0 -23 -17       5461.15       2331.78      1858.46 o                         
   0  23  18      29530.89      25627.11      2743.46 o                         
   0  23 -18      46345.85      40634.49      3144.23 o                         
   0  23 -19     154852.03     146263.19      5578.26 o                         
   0  23  19     166043.88     149754.64      5874.21 o                         
   0  23 -20       5087.47       5321.04      1530.53 o                         
   0  23 -21      10655.36       9004.13      2955.02 o                         
   0 -23 -21      20842.24      22559.68      4550.11 o                         
   0  23 -22      21210.83      30559.04      3240.76 o                         
   0  23 -23       9594.90      11152.88      3189.97 o                         
   0  23 -24      60410.04      57300.87      3942.17 o                         
   0  23 -25     101773.45      95296.28      6118.46 o                         
   0  23 -26      11613.36      14612.06      4784.14 o                         
   0  24   0     237493.61     258295.02      5904.49 o                         
   0  24  -1      36306.45      30342.96      3582.73 o                         
   0 -24  -1      43142.39      37737.74      3698.31 o                         
   0 -24   2      44733.54      45682.52      3152.63 o                         
   0 -24  -2      47192.48      47016.96      5631.28 o                         
   0 -24  -3       7736.10       9525.92      2806.78 o                         
   0 -24   3      11072.02      14952.35      3246.76 o                         
   0  24  -4      39630.95      33278.00      3545.79 o                         
   0 -24  -4      59979.97      62060.05      6171.73 o                         
   0  24   5      24104.30      27527.31      2430.62 o                         
   0 -24   5      26773.92      19732.07      3517.99 o                         
   0  24  -6      32431.33      31681.91      2715.09 o                         
   0  24   6       9430.12       8027.04      3188.90 o                         
   0  24   7     156590.89     167057.14      5672.37 o                         
   0  24  -7     221361.69     206204.88      3515.33 o                         
   0 -24  -7     168494.53     159985.88      6754.87 o                         
   0 -24   8       6631.09       6818.05      1410.94 o                         
   0 -24  -8      21041.42      18055.06      1547.84 o                         
   0 -24  -9      23850.47      23556.57       960.01 o                         
   0  24  -9      24073.86      21616.34      1219.35 o                         
   0 -24  -9      25310.04      14151.79      3102.81 o                         
   0  24 -10      49598.70      53193.06      1499.39 o                         
   0  24  10     153410.36     160311.64      4843.49 o                         
   0  24 -11       6003.35       8110.35       983.22 o                         
   0  24 -12      14693.54      14720.88      2212.28 o                         
   0  24  12      19818.31      20819.41      2082.84 o                         
   0 -24 -13      38169.77      42403.87      1719.51 o                         
   0  24 -13      74672.51      71423.65      3062.80 o                         
   0  24 -14      47567.49      46280.69      2014.93 o                         
   0 -24 -14      55467.72     100060.14      5239.41 o                         
   0  24  15      14375.04      10745.58      1884.16 o                         
   0  24 -15      14540.53      13170.67      1792.87 o                         
   0  24  15      14986.24      29290.28      4825.80 o                         
   0  24 -16      21310.07      18630.00      1873.85 o                         
   0  24  16      28225.55      15228.75      2395.32 o                         
   0 -24 -17        267.03        430.21      1556.21 o                         
   0  24 -17       2957.14       7341.66      4234.23 o                         
   0  24 -18       4316.18       5778.45      2525.06 o                         
   0 -24 -18      13670.21      14296.06      2777.86 o                         
   0  24  19        705.91        840.31      2032.45 o                         
   0  24 -19        960.06       2256.28      4348.95 o                         
   0  24 -20       1932.26        927.80      2604.52 o                         
   0  24 -20       3215.68       5421.16      4485.03 o                         
   0  24  20       6820.41      11791.94      4106.34 o                         
   0  24 -21      89812.64      89096.10      4007.27 o                         
   0  24 -22       3172.06        844.31      2848.23 o                         
   0  24 -22      14023.41       5479.76      4763.63 o                         
   0  24 -23       1808.61      -2069.47      2968.69 o                         
   0  24 -24        758.08       3251.83      4161.79 o                         
   0  25  -1      26072.45      31361.33      4046.87 o                         
   0 -25  -1      23272.96      28234.47      4055.32 o                         
   0 -25  -2      20004.88      16911.59      3245.34 o                         
   0  25  -2      52842.30      55771.49      3947.04 o                         
   0  25  -3      96505.96      98671.28      5061.01 o                         
   0 -25  -3      62909.68      23009.00      7878.24 o                         
   0  25  -4     141386.44     136193.30      4816.06 o                         
   0 -25  -4     170625.78     164278.39      7509.84 o                         
   0  25  -5      70053.21      66439.38      4124.98 o                         
   0  25   5      16941.04      25823.61      4406.10 o                         
   0  25  -6      24497.50      28073.32      2284.49 o                         
   0 -25   6      46803.15      45163.03      5699.29 o                         
   0 -25   7      32646.41      35615.22      3553.57 o                         
   0  25   7     182149.45     173816.84      5371.31 o                         
   0  25  -8       3616.21       1226.49       818.98 o                         
   0  25  -9       2725.71       1765.32       988.80 o                         
   0  25  -9      36826.12      36301.41      3437.38 o                         
   0  25   9      13564.26      13404.98      1505.64 o                         
   0 -25 -10      20116.82      21877.99       895.03 o                         
   0 -25  10      21587.26      21227.15      2595.27 o                         
   0  25 -11       6570.02       5723.19      1410.89 o                         
   0  25 -11      16445.78       8983.98      2476.42 o                         
   0  25  11      28697.02      25448.28      1729.52 o                         
   0  25  12      96291.38      92805.36      1800.05 o                         
   0  25 -12     113478.62     118391.59      6516.75 o                         
   0 -25 -13      10642.67      11725.42      1289.13 o                         
   0  25 -13      14738.15      13236.53      2644.24 o                         
   0 -25 -14       1294.65       2413.36      1681.47 o                         
   0  25 -14      21776.52      22261.81      1837.61 o                         
   0  25  14       3069.85       -704.20      4398.25 o                         
   0  25  15       1036.39       -345.56      4485.68 o                         
   0 -25  15       6715.75       5333.22      2058.41 o                         
   0  25 -16      15711.12      17876.23      2740.38 o                         
   0  25  16      12424.61      18078.10      5438.87 o                         
   0  25  17      34694.25      37151.01      6002.52 o                         
   0  25 -17      40416.32      42659.80      3023.76 o                         
   0  25 -18       4395.01       3503.82      2647.03 o                         
   0  25  18       5255.50        849.43      4706.20 o                         
   0  25 -19      43158.88      40238.20      2490.05 o                         
   0  25 -20      39741.12      38232.46      3702.14 o                         
   0  25  20      48775.96      40199.04      5827.75 o                         
   0  25 -21       8526.19      16041.49      3013.71 o                         
   0  25 -22      40156.90      46713.20      3909.51 o                         
   0  25 -23       6970.50       9897.99      4110.17 o                         
   0 -26   0     503338.69     503418.88      8853.69 o                         
   0 -26  -1       4088.26       3127.83      2282.05 o                         
   0 -26   1      38752.91      34372.27      3868.65 o                         
   0 -26   2     157290.33     157276.45      6055.56 o                         
   0 -26  -2     374118.78     388604.34     11498.76 o                         
   0  26  -3     216555.25     211373.86      5699.40 o                         
   0 -26  -3     198245.97     189491.89      7681.82 o                         
   0 -26  -4       9012.26       9749.23      3103.19 o                         
   0  26  -4       9874.66      11630.35      3568.18 o                         
   0 -26   5      41963.14      37050.86      3785.49 o                         
   0  26   5      19393.82      17194.18      3475.63 o                         
   0 -26  -6      41311.57      43929.96      3199.28 o                         
   0  26  -6     120499.68     105212.31      5853.79 o                         
   0 -26   7     240563.88     241770.88      5913.00 o                         
   0  26   7     201935.23     213578.00      6579.86 o                         
   0  26   8      73937.34      79467.20      7015.32 o                         
   0 -26   8     146750.02     156110.78      4164.16 o                         
   0 -26  -8     142619.47     127709.27      6848.88 o                         
   0 -26   9      36087.98      31624.03      2345.73 o                         
   0 -26  -9      32467.62      29771.31      3995.85 o                         
   0 -26 -10      24814.86      30053.93      2764.25 o                         
   0  26 -10      61317.47      63928.54      1637.73 o                         
   0  26 -11     126637.52     123774.04      1976.03 o                         
   0 -26 -11     109886.96     116115.00      6616.84 o                         
   0 -26 -12      38398.78      36714.86      2088.86 o                         
   0  26 -13      95379.45      83390.12      6140.71 o                         
   0  26  13     133471.70     134719.55      3458.40 o                         
   0  26  14      11601.97      15757.00      5232.94 o                         
   0  26 -14      13251.98      15150.67      4509.49 o                         
   0 -26  15       5503.22       3720.72      1865.82 o                         
   0  26 -15      15675.52       9527.36      4453.09 o                         
   0  26  15      92298.41     122461.60      9454.88 o                         
   0  26  16       1211.43      -1922.40      1922.40 o                         
   0  26 -16      46963.36      49144.86      5447.97 o                         
   0  26 -17       5781.35       4563.61      2383.00 o                         
   0  26 -17      51086.79      45651.33      5296.43 o                         
   0  26  17      31752.63      36370.73      6311.65 o                         
   0  26 -18      66374.23      66813.33      4167.99 o                         
   0  26 -18      72484.55      68158.86      5765.11 o                         
   0  26 -19       2512.24       1245.11      2521.89 o                         
   0  26 -19       3047.96       5011.23      4658.76 o                         
   0  26  19       5181.59       7183.16      4817.66 o                         
   0  26 -20        942.76       -834.63      2714.14 o                         
   0  26 -21       2649.12       4278.58      2734.03 o                         
   0 -27   1      77334.98      82148.21      4532.31 o                         
   0 -27  -1     115089.82     113855.41      4946.37 o                         
   0  27  -2     130044.11     133147.53      5599.43 o                         
   0 -27  -2     102306.88     143010.70      9724.43 o                         
   0 -27  -3      58103.35      64453.23      4473.45 o                         
   0  27  -3     117168.58     113489.27      4914.99 o                         
   0 -27   4     433839.31     435376.47      8005.83 o                         
   0 -27  -4     478287.91     621134.19      7454.76 o                         
   0 -27   5      12966.63      12916.19      2501.75 o                         
   0 -27  -5      30620.73      24706.81      3889.25 o                         
   0 -27   6     317506.38     307129.16      6755.55 o                         
   0  27   6      91659.41      82761.28      5856.65 o                         
   0  27  -7      93982.48      98267.37      3650.90 o                         
   0 -27  -7      95359.48     106889.16      6308.41 o                         
   0 -27   8       4405.52       3457.35      2404.38 o                         
   0 -27  -8      47803.76      48662.62      4584.12 o                         
   0  27   9        804.21        483.30      2111.10 o                         
   0  27  -9      47495.23      49159.07      3758.94 o                         
   0  27 -10       8242.90       7601.44       865.70 o                         
   0 -27  10      12338.20       4399.32      4969.05 o                         
   0  27  10      10937.35      11918.47      3429.31 o                         
   0  27 -11       1225.37       1468.72      1239.26 o                         
   0  27 -11       7551.99       7710.33      3071.07 o                         
   0 -27  12     235702.05     220900.88      3451.35 o                         
   0 -27 -12       4204.85       4719.06      3091.77 o                         
   0  27  13      11957.83      12735.92      5143.48 o                         
   0  27 -13      14493.40      21971.21      4977.01 o                         
   0  27  14      39127.68      39091.25      5915.88 o                         
   0  27 -14      64153.43      55027.94      5554.34 o                         
   0  27 -15       8620.33      10321.23      2437.50 o                         
   0  27  15       9170.89      15310.87      5295.31 o                         
   0  27  16      17400.86      17520.83      5187.77 o                         
   0  27 -17      17822.01      14363.88      3342.53 o                         
   0  27  17       1762.39       3198.55      5081.44 o                         
   0  27  18       1348.26        504.02      2708.34 o                         
   0  27  19      51579.31      51502.53      6537.23 o                         
   0  28   0     162140.28     175112.98      7963.42 o                         
   0 -28   0     187598.47     178814.28      7888.93 o                         
   0 -28   1      23104.02      23474.43      3834.86 o                         
   0 -28  -1      95448.11      92285.34      4907.36 o                         
   0 -28  -2      64776.63      70007.42      4886.60 o                         
   0  28  -2      66950.91      59077.18      4216.44 o                         
   0 -28   3      41893.23      46136.87      4591.58 o                         
   0 -28  -3      52010.60      43986.10      5966.49 o                         
   0  28  -4      35701.64      37165.57      3894.31 o                         
   0 -28  -4      42106.66      50008.15      5853.65 o                         
   0 -28  -5      50945.43      56673.42      3552.43 o                         
   0 -28   5      63394.35      67187.09      5280.92 o                         
   0 -28   6       7253.85      17285.38      3560.17 o                         
   0 -28  -6       2018.31       -319.22      3403.80 o                         
   0  28   7      13394.16      12570.44      2642.35 o                         
   0  28  -7      24894.70      32719.17      2592.98 o                         
   0  28  -8      98949.97     102240.02      4610.93 o                         
   0  28   8     133156.22     145372.19      5869.84 o                         
   0 -28  -9      39485.30      38593.58      3036.15 o                         
   0  28  -9      39650.87      45497.98      4330.82 o                         
   0 -28  10      38209.52      41079.82      3807.96 o                         
   0  28  10      27395.99      22835.54      3787.52 o                         
   0  28  11       6441.52       7210.85      2247.25 o                         
   0 -28  11       8091.71       2098.56      2788.65 o                         
   0 -28  12     176551.25     179043.02      8075.31 o                         
   0 -28 -12     176760.22     198795.36      8188.48 o                         
   0  28  13      34050.91      28358.20      5943.26 o                         
   0  28  14     181150.75     118736.23     11291.38 o                         
   0  28  15        723.72       4652.83      4859.04 o                         
   0  28  16      19459.33      26057.54      6021.53 o                         
   0  28  17     137289.62     135491.69      8549.17 o                         
   0  28  18     100045.16     111668.78      8040.71 o                         
   0  28  19       1933.30       5498.60      4652.59 o                         
   0  29  -1       4216.28       6799.25      3473.77 o                         
   0  29   1       6972.84       5984.60      3607.22 o                         
   0 -29   2        861.79      -3303.38      3303.38 o                         
   0 -29  -2      19729.74      18382.56      5836.64 o                         
   0 -29   3      71478.84      66654.60      4645.97 o                         
   0 -29  -3      41553.43      50429.91      6975.60 o                         
   0 -29  -4      12641.43      13339.39      2461.20 o                         
   0  29  -4      21264.75      11024.65      4814.69 o                         
   0 -29   5      58740.12      59147.88      4290.07 o                         
   0  29   5      37372.90      33304.86      2564.36 o                         
   0 -29   6      83635.48      83086.18      3573.37 o                         
   0 -29  -6      83923.17      89601.05      6245.04 o                         
   0  29  -7     225730.52     242541.98      6082.47 o                         
   0  29   7     333949.66     327590.22      9874.72 o                         
   0  29   8      33363.71      44451.71      6118.48 o                         
   0 -29   8      35290.14      37705.17      3903.20 o                         
   0 -29  -8      60120.73      62014.30      5886.68 o                         
   0  29  -9       7522.44       4954.12      3565.07 o                         
   0 -29   9      13201.91       1833.84      3621.11 o                         
   0 -29  -9       8374.83       7828.40      3520.71 o                         
   0 -29 -10     229275.95     238551.33      5868.54 o                         
   0 -29  10     239448.72     245451.39      6712.04 o                         
   0 -29  11      26897.33      35131.25      5624.25 o                         
   0  29  11       7602.98      13573.50      3346.34 o                         
   0  29  12        449.74        721.72      4711.24 o                         
   0 -29  12      22206.44      23164.78      5680.88 o                         
   0 -29  13       7113.47       8432.27      5417.89 o                         
   0  29  13       6692.78       8546.07      5065.43 o                         
   0  29  14       8598.38       6525.29      5231.05 o                         
   0  29  15       1032.00      -2163.63      4787.87 o                         
   0  29  16      97510.02     104498.39      7766.39 o                         
   0  29  17       2043.42      -3865.74      5092.74 o                         
   0  29  18      12316.12      13857.44      5735.81 o                         
   0  30   0     153413.19     152051.83      6496.65 o                         
   0  30   1      57188.00      56846.36      6002.71 o                         
   0 -30   1      61758.66      57335.18      4314.97 o                         
   0 -30  -1      62196.83      53963.47      6273.19 o                         
   0  30  -2     122138.86     110000.42      6272.51 o                         
   0 -30  -2     253585.16     270126.66     10797.84 o                         
   0 -30  -3       7759.04       8260.62      3306.11 o                         
   0 -30   3       9656.97      15353.67      3697.25 o                         
   0 -30   4     120181.64      92498.48      6294.29 o                         
   0 -30  -4      62729.86      65804.48      6335.29 o                         
   0 -30   5      16611.90      16068.51      3776.84 o                         
   0 -30  -5      16771.29      16186.89      3825.15 o                         
   0 -30  -6       3572.28       3058.78      2540.32 o                         
   0 -30   6      50542.93      60524.42      3105.97 o                         
   0  30  -7       5582.23       3614.94      2864.98 o                         
   0  30   7      45205.38      43823.04      4368.41 o                         
   0 -30  -8      97281.05     102582.42      4256.21 o                         
   0  30  -8      99971.35     111285.83      5838.93 o                         
   0 -30   9      24421.01      19613.03      3658.25 o                         
   0 -30  -9      21993.77      29785.86      3825.03 o                         
   0  30  10        258.27      -1660.95      2261.51 o                         
   0 -30  10      46010.33      50983.03      4440.87 o                         
   0 -30  11      52925.70      59347.32      6291.48 o                         
   0  30  11      54953.61      67307.88      7248.76 o                         
   0  30  12       1099.72       -363.56      4689.98 o                         
   0 -30  12       1519.56       6943.94      5265.17 o                         
   0 -30  13      35419.51      29248.34      5820.57 o                         
   0  30  13      35419.36      27628.51      6228.95 o                         
   0  30  14       2997.97       5859.48      5168.60 o                         
   0  30  15      18902.08      35060.72      6327.08 o                         
   0  30  16     132820.78     129162.75      8675.99 o                         
   0  30  17      32382.88      42180.34      6706.39 o                         
   0  30  18       1313.09       2088.65      4897.07 o                         
   0  31  -1      28467.02      32843.07      4966.92 o                         
   0 -31   1      39277.87      44050.91      6197.58 o                         
   0 -31  -1     106031.84     106565.47      5175.41 o                         
   0 -31   2      32076.81      32405.88      4037.72 o                         
   0 -31  -2      11579.21      13690.38      5603.45 o                         
   0 -31   3      14368.16      15972.82      2849.25 o                         
   0 -31  -3      14707.45      17493.28      5442.34 o                         
   0  31  -4      32413.98      34266.92      4012.61 o                         
   0 -31  -4      43112.80      43308.22      4847.36 o                         
   0  31   5      22586.54      21586.01      2168.36 o                         
   0  31  -6      20211.12      21435.95      3022.60 o                         
   0  31   6      49536.59      30337.76      4926.32 o                         
   0 -31   7      13632.57      17178.22      3703.25 o                         
   0  31   7      21419.33      28963.29      3974.19 o                         
   0  31  -8      41929.61      35339.53      4728.16 o                         
   0 -31   8      47651.66      41440.07      6192.12 o                         
   0  31   8     114317.40     106792.29      6155.44 o                         
   0  31   9       3920.53        712.69      4719.77 o                         
   0 -31   9      49225.99      45278.43      4258.62 o                         
   0 -31  -9       4272.62       6481.71      4464.91 o                         
   0 -31  10      33778.67      37356.53      6124.80 o                         
   0 -31 -10       4993.57       7616.03      3507.68 o                         
   0  31  11      16652.66      17886.28      5379.78 o                         
   0 -31  11      16985.82      27098.09      6121.08 o                         
   0 -31  12       3046.01       3116.90      3915.02 o                         
   0  31  12       3167.28      16155.18      5746.43 o                         
   0  31  13       1579.10       6279.51      5553.89 o                         
   0  31  14      62332.42      60078.05      6793.53 o                         
   0  31  15        881.50       2934.00      5030.08 o                         
   0  31  16       8592.95      17820.43      5380.56 o                         
   0  31  17      17929.07      10750.88      5790.77 o                         
   0  32   0      45494.52      63440.58      4549.88 o                         
   0 -32   1      26203.21      24399.41      4251.51 o                         
   0  32   1       2239.96       3898.87      3698.47 o                         
   0 -32   2      11320.22      12241.73      3769.79 o                         
   0 -32  -2      10614.77       8136.58      5424.21 o                         
   0  32  -3       5640.03       8377.22      3844.16 o                         
   0 -32  -3      44188.41      36228.46      6267.17 o                         
   0 -32  -4        543.09        516.79      2622.28 o                         
   0  32  -4      70234.75      78789.67      4823.93 o                         
   0  32  -5      47563.57      46706.79      6232.50 o                         
   0 -32  -5      46067.82      45651.68      4287.95 o                         
   0  32  -6      16689.71      14798.08      3774.24 o                         
   0  32   6       9195.30       4926.69      4245.86 o                         
   0  32   7       1044.27       1145.23      2549.47 o                         
   0 -32   7      24064.36      28294.78      4239.69 o                         
   0  32  -8      10514.60       6090.96      3573.74 o                         
   0 -32  -8      10763.75      12307.73      3577.05 o                         
   0 -32  -9       2889.54       3286.39      2484.63 o                         
   0 -32   9       7061.50       3777.08      5624.91 o                         
   0 -32  10      22930.44      14186.43      5728.77 o                         
   0  32  10       6604.81       2203.64      5422.37 o                         
   0  32  11      77789.65      81334.48      7651.81 o                         
   0  32  12      53439.41      59989.68      8075.05 o                         
   0  32  13       7595.81       2974.53      5018.59 o                         
   0  32  14      31859.03      26315.38      7042.62 o                         
   0  32  15       5082.17       7023.18      5122.08 o                         
   0  33  -1      54698.74      63365.20      4785.03 o                         
   0 -33  -1      30661.21      36222.40      5171.74 o                         
   0 -33   2       9200.92       6489.80      3957.37 o                         
   0  33  -2      22064.82      31188.75      5449.39 o                         
   0 -33  -2      38196.16      41239.59      6275.61 o                         
   0  33  -3      26066.47      36837.03      4382.43 o                         
   0 -33  -3      14708.48      23163.04      6015.55 o                         
   0  33  -4       2328.90       1699.21      2720.73 o                         
   0 -33  -4       4943.04       7895.32      3779.87 o                         
   0 -33   5      33791.95      35611.23      3442.72 o                         
   0  33   5      34200.34      35116.86      4648.45 o                         
   0  33   6       9483.16       6485.42      2773.47 o                         
   0 -33   6       9737.24      13560.12      3723.25 o                         
   0  33  -7      35120.71      38895.61      4934.01 o                         
   0 -33   7      35656.43      44919.39      6445.34 o                         
   0  33   7      36778.82      48682.89      4894.39 o                         
   0  33  -8      10768.05       6547.75      3717.53 o                         
   0 -33  -8      35196.67      33917.23      4109.25 o                         
   0  33   9      43867.59      43492.94      6961.98 o                         
   0  33  10      54264.50      55496.84      6762.93 o                         
   0  33  11      26318.17      35655.08      6688.14 o                         
   0 -34   0     181711.12     187188.97      7963.06 o                         
   0 -34   1      33228.46      20718.91      5848.16 o                         
   0 -34  -1      33000.48      40076.52      6452.24 o                         
   0  34  -2      14352.02      12468.81      4210.25 o                         
   0 -34  -2       2804.02       2116.13      5330.14 o                         
   0 -34  -3      73671.19      78454.37      5928.48 o                         
   0 -34   3      75093.84      68273.22      6897.52 o                         
   0 -34   4      53113.82      71900.00      5909.62 o                         
   0 -34  -4      52568.18      64531.55      6854.80 o                         
   0 -34  -5      12321.80      16054.33      3851.06 o                         
   0  34  -5      19651.99      30961.57      4191.97 o                         
   0 -34  -6      21164.03      28608.93      5710.23 o                         
   0 -34  -7       4197.07       6539.14      4837.41 o                         
   0 -35  -1      87189.07     100276.22      4439.18 o                         
   0 -35   2      63240.91      61356.52      7144.60 o                         
   0 -35  -2      23358.45      29568.57      6053.15 o                         
   0 -35   3       3287.74       4560.54      3758.59 o                         
   0 -35  -3       3428.87       5552.96      5474.79 o                         
   0 -35  -4      39938.91      41302.49      7000.64 o                         
   0 -35  -5      77365.99      94428.84      7064.93 o                         
   0 -35  -6      21150.69      20735.72      5890.44 o                         
   0 -35  -7       8692.52      12250.93      3666.96 o                         
   0 -36   1       7455.62       5957.87      6335.69 o                         
   0 -36  -1      18015.14      15613.19      6467.80 o                         
   0 -36  -2       6311.26      21859.45      5596.44 o                         
   0 -36  -3      18972.74      18558.61      5976.65 o                         
   0 -36  -4      26784.15      36683.16      4625.78 o                         
   0 -36  -5      27129.83      35505.01      6193.20 o                         
   0 -36  -6       2256.57       3548.18      3294.93 o                         
   0 -37  -3      36334.15      36868.91      6628.14 o                         
   0 -37  -4      13115.41      11842.03      5643.67 o                         
   0 -37  -5     109126.97     111104.05      8653.83 o                         
   1   0 -27      16813.04      13447.17      5809.83 o                         
   1   0 -25      17673.92      17550.46      5961.61 o                         
   1   0 -23        501.37        215.93      4963.98 o                         
   1   0 -21      19952.32      25604.75      3919.09 o                         
   1   0 -19      13362.07      14085.54      2790.06 o                         
  -1   0  17      28579.23      26310.53      2458.27 o                         
   1   0 -15      89571.55      85287.03      2626.84 o                         
   1   0 -13       2848.15       2920.83      1846.16 o                         
  -1   0  11      62879.45      64226.06      4517.95 o                         
  -1   0   9       8740.26      11718.16      2393.80 o                         
  -1   0   7       3066.89      10354.86      1838.78 o                         
  -1   0   5      12182.92       7770.37      1362.81 o                         
  -1   0   3       2886.59       3106.87       871.54 o                         
  -1   0   1         15.17        258.02       554.97 o                         
  -1   0  -1       8659.42       4433.04       629.69 o                         
  -1   0  -3      16755.29      16302.52      1131.06 o                         
  -1   0  -5       3125.22       3303.47      1293.32 o                         
  -1   0  -7      51375.62      44564.17      2573.54 o                         
  -1   0  -9       1029.27       3754.44      1034.70 o                         
  -1   0  -9       1262.12       6438.10      2580.09 o                         
   1   0  11       5051.65       9710.48      1218.29 o                         
  -1   0 -11       7995.11      13254.05      1328.91 o                         
  -1   0 -13        663.99        297.32      1660.33 o                         
  -1   0 -15      12881.67      18744.37      1469.11 o                         
  -1   0 -17      21260.42      21142.58      1684.73 o                         
  -1   0 -19      17905.83      14731.54      1925.43 o                         
  -1   0 -21      28724.19      30111.46      2280.30 o                         
  -1   0 -23      10438.76       2619.63      2094.94 o                         
  -1   0 -25      14593.90      20827.21      5791.57 o                         
  -1   0 -27      27736.85      27105.89      6495.92 o                         
   1  -1 -28       1681.33       1204.95      4045.93 o                         
   1   1 -28       2029.62      -1177.48      5224.17 o                         
   1   1 -27      12181.58      19927.71      5976.72 o                         
   1  -1 -27       5491.95      11619.64      5956.22 o                         
   1   1 -26       2937.48      -2608.79      4967.25 o                         
   1  -1 -26       2115.81       6362.93      5628.32 o                         
   1   1 -25       5502.99       3530.87      2887.47 o                         
   1  -1 -25       5461.46       8397.36      5898.79 o                         
   1   1 -24      10523.71       9526.70      5062.52 o                         
   1  -1 -24       9942.89      12896.45      5590.51 o                         
   1  -1 -23      36668.71      34240.58      4742.23 o                         
   1   1 -23      42546.44      41238.20      5913.96 o                         
   1   1 -22       8649.86      11282.80      3915.33 o                         
   1  -1 -22      18154.42      23493.15      5330.60 o                         
   1  -1 -21      19237.40      20005.86      2856.42 o                         
   1   1 -21      22601.69      12770.82      4876.45 o                         
   1  -1 -20       3350.39       2026.92      1553.74 o                         
   1   1 -20       5623.91       4892.81      2676.54 o                         
   1   1 -19       1772.44       1741.74      1627.36 o                         
   1  -1 -19       3161.68       2732.46      2803.97 o                         
   1   1 -18      48494.50      46495.91      2428.35 o                         
   1  -1 -18      42454.49      44100.64      2801.42 o                         
   1   1 -17      14982.46      12777.75      1910.13 o                         
   1  -1 -17      30656.64      30820.87      2242.26 o                         
  -1  -1  16       3575.12       2926.48       744.28 o                         
   1   1 -16      10391.95      12323.60      1816.65 o                         
   1  -1 -16       8074.13       8242.49      2040.44 o                         
   1  -1 -15      42356.85      43576.29      2087.78 o                         
  -1  -1  15      54526.90      57071.10      2451.33 o                         
   1  -1 -15      43048.08      39670.52      5134.85 o                         
   1   1 -14       3478.14       5032.11      1405.14 o                         
  -1  -1  14       6044.13       6632.81      3855.79 o                         
   1  -1 -14       7229.18      10609.73      1876.97 o                         
  -1   1  13        202.51        260.93      3477.31 o                         
  -1  -1  13       1275.87       1662.39      1585.25 o                         
   1   1 -12        179.58       1462.03      1112.29 o                         
  -1   1  12       6198.34       7792.60      4307.97 o                         
  -1   1  11       4861.29       7415.98      3140.86 o                         
  -1  -1  11       7583.54       7580.52      3497.18 o                         
  -1  -1  10       7632.86       9931.83      2677.93 o                         
  -1   1  10      19360.87      16065.87      3682.52 o                         
  -1   1   9      24803.80      19116.40      2816.36 o                         
  -1  -1   9      29169.69      25710.28      3535.65 o                         
  -1  -1   8      13743.21      12912.45      2073.59 o                         
  -1   1   8      19243.76      16150.52      1914.15 o                         
  -1   1   7       4816.28       4698.87      1270.67 o                         
  -1  -1   7       9428.96       6277.45      2122.07 o                         
  -1  -1   6       6735.63       4330.41      1429.05 o                         
   1  -1  -6       7099.95       4625.87      1355.62 o                         
  -1   1   5       1756.88       1108.79       903.40 o                         
  -1  -1   5       2704.23       1376.95      1425.24 o                         
  -1   1   4      13520.88      15357.53       989.42 o                         
  -1  -1   3      13257.87      18193.68      1070.27 o                         
  -1   1   2        667.87        593.12       394.67 o                         
   1  -1  -1       1777.55       3171.88       444.22 o                         
  -1  -1   0      11113.88      11729.45       817.71 o                         
  -1   1  -1        138.88        160.48       579.38 o                         
  -1   1  -2         93.27       1160.73       396.10 o                         
  -1  -1  -3        522.03       1741.36       776.06 o                         
   1  -1   4      26670.77      27288.88      1048.02 o                         
  -1  -1  -4      28943.31      28507.22      1619.96 o                         
  -1  -1  -5        146.24        308.94       550.46 o                         
  -1   1  -5        198.47        -99.58       848.09 o                         
  -1   1  -6       1167.64       2355.83      1184.14 o                         
  -1  -1  -6       4796.12       4513.25      1855.17 o                         
  -1  -1  -7       2109.23       2532.39      1618.48 o                         
  -1   1  -7       3383.15       6745.93      1505.26 o                         
  -1   1  -8        882.19       1811.31       928.39 o                         
   1   1   8       2881.69       5014.50      1597.78 o                         
   1   1   9      11053.59      15403.76      1017.72 o                         
  -1   1  -9      14739.50      18141.00      1137.85 o                         
  -1   1 -10       2358.02       2650.48      1093.86 o                         
   1   1  10       2839.23       3637.73      2021.69 o                         
  -1  -1 -11       3302.11       2777.94      1180.58 o                         
  -1   1 -11       5163.21       5609.38      1039.62 o                         
   1  -1  12       3688.05       3396.51       925.46 o                         
  -1  -1 -12      12761.98      11081.16      1231.18 o                         
  -1  -1 -13        183.09        543.60      1391.16 o                         
  -1   1 -13        409.96         52.16      1052.86 o                         
  -1   1 -14      34036.57      25949.93      4047.80 o                         
   1  -1  14      34430.30      32708.77      1368.21 o                         
  -1  -1 -14      37355.83      37803.77      2870.29 o                         
  -1  -1 -15       5376.12       3329.60      2839.91 o                         
   1  -1  15       8444.88       9800.61      1964.02 o                         
  -1  -1 -15       9915.56      11149.31      2607.26 o                         
  -1   1 -16      10746.91       9582.06      1373.57 o                         
  -1  -1 -16        308.36       1908.52      1292.00 o                         
   1  -1  17       2021.49       2788.51      1102.47 o                         
  -1  -1 -17       2845.78       2786.69      1580.07 o                         
  -1   1 -18       1590.18       4083.05      1544.44 o                         
  -1  -1 -18       7644.74      11262.70      1610.89 o                         
  -1  -1 -19        205.90        585.50      1067.78 o                         
  -1  -1 -19        632.36        771.93      1376.84 o                         
  -1  -1 -20       7075.15       6939.45      1413.16 o                         
  -1  -1 -21        440.01        166.25      1504.03 o                         
  -1   1 -21      10541.11      14161.30      2318.09 o                         
  -1   1 -22      35762.48      39088.30      4731.17 o                         
  -1   1 -22      36776.76      38245.46      2285.18 o                         
  -1  -1 -22      43799.73      39346.66      6126.09 o                         
  -1  -1 -23         17.30       1860.57      3252.44 o                         
  -1   1 -23       1073.43       1758.13      4867.60 o                         
  -1   1 -24      23825.36      28343.29      5594.88 o                         
  -1  -1 -24      22142.79      21375.82      5662.47 o                         
  -1   1 -25       3162.52        296.26      2743.98 o                         
  -1  -1 -25      11775.24      10483.18      5529.76 o                         
  -1   1 -26       3558.19       1343.95      5239.53 o                         
  -1  -1 -26      12648.26      17741.59      5740.71 o                         
  -1  -1 -27       5438.65       4479.98      5818.22 o                         
  -1   1 -28       1161.96       -186.81      5490.99 o                         
  -1  -1 -28       2847.56       -490.70      5445.89 o                         
   1  -2 -28       4185.85       2167.96      5896.97 o                         
   1  -2 -27       2629.18      -4471.68      5475.74 o                         
   1  -2 -26       3492.84       2655.36      5525.09 o                         
   1  -2 -25       9109.51      23211.04      6012.57 o                         
   1  -2 -24       7671.15       3803.20      2184.94 o                         
   1  -2 -23       1205.21        290.73      3337.19 o                         
   1  -2 -22       7209.06       5600.59      2505.32 o                         
   1  -2 -21        260.60        698.03      1606.44 o                         
   1   2 -20       6528.14       1786.72      3527.66 o                         
   1  -2 -20       8457.98       4785.17      1642.55 o                         
   1   2 -19       1724.19       2231.43      1577.54 o                         
   1  -2 -19       2136.42       1687.69      1423.32 o                         
   1   2 -18      13921.47       8708.17      2681.29 o                         
   1  -2 -18      17205.91      17215.47      2448.38 o                         
   1  -2 -17       7578.65       8514.94      1503.16 o                         
  -1  -2  17      16761.68      14212.78      1223.61 o                         
  -1  -2  16      28958.54      29361.67      2155.69 o                         
   1  -2 -16       2625.23       6327.37      2644.07 o                         
   1  -2 -15       1242.46       5792.71      1044.99 o                         
   1   2 -15      13049.86      15552.13      2157.86 o                         
   1  -2 -15       2921.34      16970.78      4835.71 o                         
   1   2 -14      29919.78      24855.14      2257.68 o                         
   1  -2 -14      24609.75      24567.84      4738.57 o                         
   1   2 -13        624.94       1400.06      1220.78 o                         
  -1  -2  13       2094.68       1573.36      1286.23 o                         
  -1  -2  12         70.78       2096.95      1548.36 o                         
   1   2 -11       2961.17       2989.21      1110.63 o                         
  -1  -2  10      10468.79       9900.99      1285.19 o                         
   1  -2  -9       1324.65        497.75      1670.99 o                         
  -1  -2   8       3800.80       4695.84      1897.73 o                         
   1  -2  -8       4584.04       7444.36      2320.81 o                         
  -1  -2   7          9.50        504.20      1497.72 o                         
   1  -2  -7       3657.15       2445.76      2080.43 o                         
  -1  -2   6        125.66       1323.87      1003.87 o                         
  -1  -2   5        556.15       4752.64      1543.24 o                         
   1  -2  -5      13126.03      11795.35      1804.66 o                         
   1  -2  -4      15273.04      11102.94       855.87 o                         
  -1  -2   3       1357.04       1272.20      1059.10 o                         
   1  -2  -3       2781.56       3389.12      1179.27 o                         
  -1  -2   2       1784.45       1837.68       519.95 o                         
  -1  -2   1        645.82        302.27       507.52 o                         
   1  -2  -1        967.94       -124.85       763.96 o                         
  -1  -2   0       7679.44       5308.44       827.51 o                         
   1  -2   1        552.12        195.36       642.35 o                         
  -1  -2  -1        827.51         73.90       478.19 o                         
  -1  -2  -2        115.79        602.40       505.64 o                         
   1  -2   3       1783.64        884.03       838.28 o                         
  -1  -2  -3       4097.81       4053.03      1164.35 o                         
  -1  -2  -4      30867.24      25898.99      1010.02 o                         
   1  -2   5        347.25       1321.89       961.71 o                         
   1  -2   5      15516.85      17252.26      1778.77 o                         
  -1  -2  -5       5574.69       6629.75      1494.22 o                         
  -1   2  -6      12428.58      12168.98       818.17 o                         
  -1  -2  -7      10661.57      10526.81       819.71 o                         
  -1   2  -7      11730.99       9464.79      1567.64 o                         
  -1  -2  -7      13022.68      17369.38      2148.00 o                         
  -1  -2  -8       2524.04       2081.51       528.96 o                         
  -1  -2  -8       2601.05       -183.94      1947.49 o                         
   1  -2   9        435.92        521.96       905.88 o                         
  -1  -2  -9       5744.01       8663.90      1829.30 o                         
  -1   2 -10       7627.83      10563.34      1163.88 o                         
  -1  -2 -10      11302.43       9271.16      2708.18 o                         
   1  -2  11      14090.42      14652.26      1638.25 o                         
   1  -2  11      15980.50      13915.03      2032.40 o                         
   1  -2  12        121.91        979.61      1245.56 o                         
  -1   2 -12        519.80       1536.04      1188.87 o                         
   1  -2  13      13478.59      13076.54      1407.60 o                         
  -1  -2 -13      14983.22      18657.56      4055.98 o                         
  -1   2 -14      19482.93      22136.53      2309.48 o                         
  -1  -2 -14      34861.65      29347.98      3542.55 o                         
   1  -2  15      43780.03      43836.21      1738.62 o                         
  -1  -2 -15      59385.24      56800.78      3985.37 o                         
  -1   2 -16      42387.02      41102.87      1942.02 o                         
  -1  -2 -16      42906.68      39859.75      1921.83 o                         
   1  -2  17       2040.59       1492.11      1290.18 o                         
  -1  -2 -17       6477.39       6580.48      1868.30 o                         
   1  -2  18      12425.93      10254.83      1527.86 o                         
  -1  -2 -18       9469.06      10469.11      1217.99 o                         
  -1   2 -19        115.24       7063.75      1964.77 o                         
  -1  -2 -19       7684.59       1479.94      3509.87 o                         
  -1   2 -20       1774.62        750.74       691.10 o                         
  -1  -2 -20      13684.89      16067.21      5521.42 o                         
  -1   2 -21       3437.23       1648.48      1259.01 o                         
  -1   2 -22      23699.85      28229.97      2581.96 o                         
  -1  -2 -22      22711.04      16222.07      6587.26 o                         
  -1  -2 -23       1039.57       -268.34      3359.41 o                         
  -1   2 -23       2152.86       2839.39      1940.44 o                         
  -1  -2 -24       3415.24       2415.20      2189.91 o                         
  -1  -2 -25         65.13       1399.18      3612.07 o                         
  -1  -2 -26       7461.15      13209.09      5847.24 o                         
  -1  -2 -27      10843.06      14334.89      6072.66 o                         
  -1  -2 -28      20953.68      45627.07      6704.71 o                         
   1  -3 -28      18241.93      19091.11      6871.68 o                         
   1  -3 -27       1665.59       5939.97      6124.46 o                         
   1  -3 -26      22854.49      27292.00      6421.34 o                         
   1  -3 -25      11337.33      12460.82      6008.24 o                         
   1  -3 -24       7783.40      13616.85      5891.95 o                         
   1  -3 -23       4807.79      15277.32      6003.56 o                         
   1  -3 -22      10445.36      11794.16      2763.23 o                         
   1  -3 -21       6284.80       5829.22      1659.69 o                         
   1  -3 -20      15366.44      20058.36      2967.84 o                         
   1   3 -19       3214.30       6241.84      3550.54 o                         
   1  -3 -19       1196.85       1526.30      1494.31 o                         
  -1  -3  18        498.96       1153.66      1529.87 o                         
   1  -3 -18       1523.91       6105.07      1838.74 o                         
  -1  -3  17      12816.10      10126.53      1394.72 o                         
  -1  -3  17      15420.66      15439.93      2413.46 o                         
   1  -3 -17      17171.67      22005.87      2157.20 o                         
   1  -3 -16       5555.89       6443.21      1297.24 o                         
  -1  -3  16       6415.43       5318.46      1654.21 o                         
   1  -3 -16      11964.36      17623.93      4931.07 o                         
  -1  -3  15      30622.52      29641.00      1232.34 o                         
  -1  -3  15      30870.48      20605.76      4049.57 o                         
   1  -3 -15      31901.99      29148.01      5850.67 o                         
   1  -3 -14        538.65       5950.14      3356.82 o                         
  -1  -3  14       9129.59      11698.85      1074.78 o                         
   1   3 -13       4130.14       3015.84       851.87 o                         
   1  -3 -13       7432.13       4502.11      1228.81 o                         
  -1  -3  12       1787.47       1198.15      1686.44 o                         
   1   3 -11       5401.88       9729.58      1299.71 o                         
   1  -3 -11      19701.39      22559.51      1283.29 o                         
   1  -3 -10        344.84       2576.90      2303.81 o                         
  -1  -3  10       1434.79       4482.39      1479.65 o                         
  -1  -3   9       4373.47       2754.69       944.30 o                         
   1  -3  -9       5093.49        363.04      1037.19 o                         
   1  -3  -8         81.83       2239.26      1834.89 o                         
  -1  -3   8       7530.10       7977.43      1728.57 o                         
  -1  -3   7      61076.54      54149.05      2678.41 o                         
   1  -3  -7      62089.45      52898.31      3131.23 o                         
   1  -3  -6       5156.47       5012.13      1561.13 o                         
  -1  -3   6      12193.89      11508.31      1960.54 o                         
  -1  -3   5         14.62        537.31      1234.14 o                         
   1  -3  -5        290.54       2360.27      1490.32 o                         
   1  -3  -4         32.55        561.07      1008.46 o                         
  -1  -3   4       3653.27       1297.12       822.91 o                         
  -1  -3   3        333.86       1371.30       859.65 o                         
   1  -3  -2       1153.93        940.14       598.62 o                         
   1  -3  -1      16204.25      14472.51       586.21 o                         
  -1  -3   0        233.97        157.01       453.43 o                         
  -1  -3  -1       2890.88       2737.52       684.86 o                         
   1  -3   2       3353.64       1703.53       514.39 o                         
   1  -3   3      23956.80      20460.55       804.35 o                         
  -1  -3  -4       7259.08       5653.29      1033.07 o                         
   1  -3   4       7275.42       5210.28      1180.67 o                         
  -1   3  -5      10295.15       7491.84       636.24 o                         
  -1  -3  -5      10571.08       5891.29      1462.76 o                         
  -1  -3  -6      17491.48      15683.67      1609.37 o                         
  -1   3  -6      22272.62      18051.42      1312.62 o                         
  -1  -3  -6      26995.68      21595.20      1344.46 o                         
  -1   3  -7       2011.95       7453.27       959.41 o                         
  -1  -3  -7      14614.14      18868.09      1233.47 o                         
  -1  -3  -8      21803.58      18099.42      1259.88 o                         
  -1   3  -8      21917.76      15856.69      2058.51 o                         
   1  -3   9       5120.39       5236.95      1100.79 o                         
  -1  -3  -9       7349.48       7342.73      1997.99 o                         
  -1  -3 -10       3282.45       2517.09      1505.47 o                         
  -1   3 -10       8171.05       8877.64       846.24 o                         
  -1   3 -11      58881.75      46161.65      2405.46 o                         
   1  -3  11      59170.21      55472.58      1982.88 o                         
  -1  -3 -11      68069.91      59855.73      5210.49 o                         
  -1  -3 -12      10008.42       9323.15      2579.26 o                         
   1  -3  12      11957.81      12076.15      1949.57 o                         
   1  -3  13       4577.51       5033.27      1423.45 o                         
  -1  -3 -13      15544.23       9149.24      2805.69 o                         
  -1  -3 -14      37686.26      31399.46      2855.71 o                         
  -1   3 -14      38317.46      32070.40      1482.25 o                         
  -1   3 -15      39414.33      38956.61      1740.46 o                         
  -1  -3 -15      30585.52      32705.48      4127.25 o                         
  -1  -3 -16        608.66        612.83      2154.88 o                         
  -1   3 -16        630.98       1572.41      1573.48 o                         
   1  -3  17      12901.41      11119.31      1473.05 o                         
  -1  -3 -17      23264.64      21278.44      3790.32 o                         
   1  -3  18       7585.04       6107.04      1992.15 o                         
  -1   3 -18       8059.55       7320.74      1997.19 o                         
  -1  -3 -18      29133.62      35967.68      3914.44 o                         
  -1   3 -19       5401.10       4923.29      1220.11 o                         
  -1  -3 -19       7794.20      13326.21      5053.87 o                         
  -1   3 -20      14319.58      11830.01      2178.23 o                         
  -1  -3 -20      14465.78      29009.56      5494.15 o                         
  -1  -3 -21      35763.35      42321.90      4874.93 o                         
  -1   3 -21      39622.54      31992.95      2463.02 o                         
  -1  -3 -22        129.40       1854.22      3410.16 o                         
  -1   3 -22        973.65       4044.61      2115.33 o                         
  -1   3 -23       8142.72       7104.75      2156.02 o                         
  -1  -3 -23      20263.36      20129.23      5835.37 o                         
  -1  -3 -24         43.10       1100.53      3646.24 o                         
  -1  -3 -25       2039.89       2521.85      5612.46 o                         
  -1  -3 -26       1627.71      13127.02      5839.24 o                         
  -1  -3 -27      13536.44      16367.92      5891.65 o                         
  -1  -3 -28       8145.00      20497.63      6579.74 o                         
   1  -4 -28      23290.41      25665.75      6955.08 o                         
   1  -4 -27       6928.18       4291.23      6345.56 o                         
   1  -4 -26       8024.05       8478.33      6539.42 o                         
  -1  -4  25       7539.23       5911.46      2777.67 o                         
   1  -4 -25       9270.52       7713.90      6469.63 o                         
   1  -4 -24        712.73       1263.12      4173.00 o                         
   1  -4 -23       8529.62       1388.73      1931.86 o                         
   1  -4 -22       4666.15       3807.44      2298.73 o                         
   1  -4 -21       8968.14       9459.81      2652.64 o                         
   1  -4 -20        550.41       4433.54      3863.26 o                         
   1  -4 -20       1124.38       2968.83      2447.72 o                         
   1   4 -19      30984.05      61110.64      5323.40 o                         
   1  -4 -19      33032.08      27827.09      2116.22 o                         
   1  -4 -18       1307.48       3759.41      1035.32 o                         
   1  -4 -18       5593.58       4845.09      5216.72 o                         
  -1  -4  17       1103.34       1256.95      2303.24 o                         
   1  -4 -17      10713.58      11689.34      1706.75 o                         
   1   4 -16        299.19        538.84      1680.99 o                         
  -1  -4  16       3493.19       3861.32      1303.56 o                         
  -1   4  16       4976.74       4173.69      3184.98 o                         
  -1  -4  15      39710.56      37006.84      1835.36 o                         
  -1   4  15      29763.63      25340.50      3458.96 o                         
  -1  -4  14        547.52       6057.33       935.67 o                         
  -1  -4  14       6445.59      16002.37      3833.71 o                         
   1  -4 -14       1117.66       7498.18      2956.08 o                         
  -1  -4  13      17685.84      16567.75      1889.86 o                         
  -1   4  13      23588.76      22998.60      3075.76 o                         
   1   4 -12         23.31        760.46       959.15 o                         
  -1  -4  12      11127.04       9755.00      3793.18 o                         
  -1  -4  11       9363.30       7890.58      1529.47 o                         
   1   4 -11      10284.78      10486.89      1983.12 o                         
   1  -4 -11      15836.54      15655.58      3211.79 o                         
  -1  -4  10       7237.79       5652.70      1181.80 o                         
   1  -4 -10      11738.74      14133.01      2904.47 o                         
  -1  -4   9        402.19        216.53       992.50 o                         
   1  -4  -9       2350.84       2893.94      2372.24 o                         
   1   4  -8        592.55       2547.91      1260.07 o                         
   1  -4  -8        672.26       4913.76      2212.49 o                         
   1  -4  -7       2060.86       4285.04      1003.37 o                         
   1   4  -6        803.95       2052.64       812.81 o                         
   1  -4  -6      12745.48      12450.22      1899.96 o                         
  -1  -4   5      35630.79      29827.62      1364.56 o                         
  -1  -4   4      30586.70      30531.32      1655.34 o                         
   1  -4  -4      35640.93      35585.59      2011.16 o                         
  -1  -4   3        341.59        312.91       600.71 o                         
  -1  -4   2       2476.68       5435.44       670.29 o                         
   1  -4  -2       3712.06       8504.11      1095.47 o                         
  -1  -4   1        213.09       1368.40       490.39 o                         
   1  -4   0       4872.78       6953.52       893.44 o                         
  -1  -4   0       5529.37       7447.17       966.25 o                         
  -1  -4  -1      20750.62      18016.41       891.26 o                         
   1  -4   2       9151.83       8137.05       745.56 o                         
  -1  -4  -2      13716.63      10838.21      1192.97 o                         
  -1  -4  -3       6217.10       5226.57       905.24 o                         
   1  -4   4       1067.39       4223.02      1963.45 o                         
   1   4   4      14145.85      20101.16      1299.71 o                         
  -1  -4  -5       5043.04       8335.75       857.76 o                         
   1  -4   6       1829.89       4221.29       984.31 o                         
  -1   4  -6       2230.88       3257.52      1336.47 o                         
  -1  -4  -6      13771.35      16035.05      1408.31 o                         
   1  -4   7      25127.62      21175.16      1296.16 o                         
   1  -4   8      22878.03      22466.45      1085.56 o                         
  -1  -4  -8      23579.13      24422.80      2608.15 o                         
   1  -4   9       1348.99        462.21       762.58 o                         
   1  -4  10      11546.86       8847.68      1197.41 o                         
   1  -4  10      12884.37      14829.82      3262.61 o                         
  -1  -4 -10      25944.27      28569.77      2359.05 o                         
  -1   4 -11       2517.42       2997.58       923.21 o                         
   1  -4  11       5329.89       3824.42      1895.49 o                         
  -1  -4 -11       4026.43       7094.87      2720.76 o                         
  -1  -4 -12       2702.68       1316.87      1648.76 o                         
   1  -4  12      17966.11      16606.80      1525.47 o                         
  -1  -4 -13       1525.22       4045.06      3687.08 o                         
   1  -4  13       3642.62       4245.33      1150.59 o                         
  -1  -4 -13       4683.81       9923.57      3371.87 o                         
  -1   4 -14     103975.33      98401.14      2021.00 o                         
  -1  -4 -14      69673.87      71197.87      4026.85 o                         
   1  -4  15       7566.02      11128.70      1776.64 o                         
  -1  -4 -15       2260.60       8261.00      3051.52 o                         
  -1   4 -16       4117.05       3241.44      1447.14 o                         
  -1  -4 -16       6713.14       5743.34      3099.19 o                         
  -1   4 -17       5678.02       4992.62      1444.84 o                         
  -1  -4 -17       1727.74       5487.11      3233.15 o                         
   1  -4  18      39144.52      31872.52      3777.10 o                         
  -1   4 -18      48988.48      49184.71      2826.65 o                         
  -1  -4 -18      42692.63      47234.61      4105.02 o                         
   1  -4  19       3181.11       6245.67      1948.45 o                         
  -1  -4 -19       2239.09       6813.04      5523.15 o                         
  -1  -4 -20      24407.44      27411.21      4401.07 o                         
  -1   4 -20      24780.63      22127.69      2410.03 o                         
  -1   4 -21      19095.08      20441.31      2679.40 o                         
  -1  -4 -21        171.14      11942.78      5640.50 o                         
  -1  -4 -22       3673.03       9922.84      3789.65 o                         
  -1   4 -22       5854.67      10394.60      2222.32 o                         
  -1   4 -23       1640.32       6976.48      2247.53 o                         
  -1  -4 -23       2144.50       8607.74      5754.71 o                         
  -1  -4 -24      24485.46      29523.17      4630.62 o                         
  -1  -4 -25       2995.21       4320.41      6055.75 o                         
  -1  -4 -26       4821.08       8757.47      3911.13 o                         
  -1  -4 -27       1037.56       -616.59      5875.16 o                         
  -1  -4 -28       7195.22      14030.60      6228.01 o                         
   1   5 -28        472.31       4768.83      5534.57 o                         
   1  -5 -28       2243.12      15832.06      6948.50 o                         
   1   5 -27       5215.66       8171.02      4186.53 o                         
   1  -5 -27       9079.90      36817.45      7399.83 o                         
   1   5 -26       4602.81       4818.66      5523.17 o                         
   1  -5 -26      15793.56      10142.97      6837.39 o                         
   1   5 -25       8847.21       1048.20      4777.98 o                         
   1  -5 -25      21869.58      41749.21      7464.67 o                         
   1   5 -24       1054.47       8483.15      5082.31 o                         
   1  -5 -24       1446.72      11832.02      6632.62 o                         
   1   5 -23        554.55       -752.73      4431.97 o                         
   1  -5 -23       1987.97       1103.13      6296.23 o                         
   1  -5 -22       3191.97        323.86      4093.08 o                         
   1   5 -22       5177.88      10544.23      4512.32 o                         
   1  -5 -22       9540.29       6134.34      2908.42 o                         
   1   5 -21      13064.36       7194.45      4480.16 o                         
   1  -5 -21      41428.29      40976.89      2683.00 o                         
   1   5 -20      16287.47      23049.72      3627.63 o                         
   1  -5 -20      16625.96      20353.46      2309.69 o                         
  -1   5  19       3927.25      10239.41      2011.59 o                         
   1   5 -19       5914.31      12978.19      4217.18 o                         
   1  -5 -19       3946.40       8213.96      1831.29 o                         
   1   5 -18       1240.07       1911.87      2097.54 o                         
   1  -5 -18       9724.24      13130.69      2281.06 o                         
   1  -5 -17         45.85         -9.51      1026.35 o                         
   1  -5 -17       1682.73       1642.38      2970.49 o                         
  -1  -5  16       2715.41       1759.62      1556.76 o                         
   1   5 -16       4540.34       2238.31      2566.28 o                         
   1  -5 -16       4670.94       1348.65      1271.00 o                         
   1  -5 -15       4905.09       8846.54      2447.55 o                         
  -1  -5  15      12570.77      11306.02      1258.11 o                         
  -1  -5  14      21087.83      16692.27      1408.31 o                         
  -1  -5  14      27610.68      25200.32      2707.83 o                         
  -1   5  14      21283.21      21717.53      3300.99 o                         
  -1   5  13       2215.62       4759.83      2190.81 o                         
   1   5 -13      16817.12      17744.19      1269.74 o                         
   1   5 -12        851.27        573.77       849.69 o                         
  -1  -5  12       8233.18       7276.85      3662.15 o                         
  -1   5  12       1224.32       2527.07      3131.39 o                         
  -1   5  11      18035.72      18914.19      2264.09 o                         
   1   5 -11      21015.01      21801.92      1442.64 o                         
  -1  -5  10         74.92       1969.34       928.86 o                         
  -1   5  10      14663.84      12106.60      2428.05 o                         
  -1   5   9      11423.33      13330.17      1733.02 o                         
  -1  -5   9      15730.40      16443.42      1428.86 o                         
   1   5  -8      24820.34      18741.42      1036.45 o                         
  -1   5   8      25019.11      18253.46      2098.85 o                         
  -1   5   7        360.97       1219.23      1089.45 o                         
  -1  -5   7       4102.96       3323.99      1302.02 o                         
  -1  -5   6       8165.40       6393.63      1121.20 o                         
   1  -5  -6      20767.29      18940.18      1887.17 o                         
  -1   5   5       9585.72      10878.49      1381.24 o                         
   1   5  -5      18310.04      16546.99      1342.15 o                         
  -1  -5   4       1255.80       2060.09       630.26 o                         
   1  -5  -4       4884.21       4297.14      1285.16 o                         
   1   5  -3        104.73         45.69       903.26 o                         
  -1  -5   3        177.67       -319.58      1086.11 o                         
   1  -5  -2        733.03       1316.89       405.44 o                         
  -1  -5   1       4556.45       6570.97       665.66 o                         
  -1  -5   0      31084.00      25592.45      1209.43 o                         
   1  -5   1       1521.06       2781.13       396.90 o                         
  -1   5  -2      11735.71      10820.14       588.03 o                         
  -1  -5  -3       1899.31       2413.86       585.00 o                         
   1  -5   3       2775.63       2977.03      1167.03 o                         
   1   5   4       8641.14       6082.40       523.74 o                         
  -1  -5  -4       9005.45       3194.37      1176.11 o                         
   1   5   5      14109.40      17826.33       942.95 o                         
  -1   5  -5      16681.32      17417.21      1100.75 o                         
  -1   5  -6       4232.35       7196.65       649.67 o                         
  -1   5  -6       5260.23      10810.85      2009.04 o                         
  -1  -5  -6       5245.21       4191.28      1670.50 o                         
   1   5   7       7502.39       5715.10       983.56 o                         
   1  -5   7       7682.36       4162.18      1096.46 o                         
  -1   5  -8       2008.36       3206.82       852.41 o                         
  -1  -5  -8       2207.26       1519.05      2004.33 o                         
  -1  -5  -9       3002.27       2991.53      1269.60 o                         
  -1   5  -9       5470.23       5880.32      1138.89 o                         
  -1  -5  -9       3121.99       2503.00      1094.22 o                         
  -1   5 -10      16978.46      15954.19      1405.07 o                         
   1  -5  10      23470.21      20241.70      1370.74 o                         
  -1  -5 -10      18066.01      19053.50      1931.55 o                         
  -1  -5 -11        711.75       2126.67       633.45 o                         
  -1   5 -11      17891.64      19735.19      1097.88 o                         
   1  -5  12       1105.23       4090.05      1387.74 o                         
  -1  -5 -12       3594.68       2102.51      1067.22 o                         
  -1  -5 -13      32747.52      35995.05      1462.48 o                         
  -1   5 -13      32955.27      35474.52      1527.15 o                         
  -1   5 -14        730.97       1376.56      2883.23 o                         
  -1   5 -14      16565.25      15287.56      1253.14 o                         
  -1  -5 -14       4625.65       8712.87      3032.77 o                         
  -1  -5 -15        115.23       -961.11      1938.86 o                         
  -1   5 -15       1212.19       2030.11      1345.86 o                         
  -1   5 -16       5048.48       5945.51      1318.71 o                         
  -1  -5 -16       1339.56       -724.25      2958.75 o                         
  -1  -5 -17        442.61        147.12      1161.71 o                         
  -1   5 -17      15615.28      14846.40      2311.14 o                         
  -1   5 -18       1778.10       2448.34      1056.15 o                         
  -1  -5 -18       5533.48       7505.77      3490.91 o                         
  -1   5 -19      68555.77      70951.63      2169.90 o                         
  -1  -5 -19      57154.78      61502.94      6534.56 o                         
  -1   5 -20       5947.20       8933.02      3508.31 o                         
  -1   5 -20      26562.09      22276.88      2585.84 o                         
  -1  -5 -20       7070.58       3851.80      5290.13 o                         
  -1   5 -21       8117.56      11067.07      2239.49 o                         
  -1  -5 -21       1301.32      20520.68      6203.18 o                         
  -1  -5 -22        144.99       2709.03      3760.38 o                         
  -1   5 -22       1040.47      -1170.01      1970.05 o                         
  -1  -5 -23        534.00        827.16      3716.11 o                         
  -1   5 -23        941.33       2470.84      2823.74 o                         
  -1   5 -24      11356.61       -128.89      5167.23 o                         
  -1  -5 -24       5677.55       3867.54      5998.12 o                         
  -1   5 -25      22241.04      27936.43      5951.82 o                         
  -1  -5 -25      18917.11        969.27      2844.19 o                         
  -1   5 -26      27912.16      27423.86      6208.50 o                         
  -1  -5 -26      24711.75      20650.64      6332.95 o                         
  -1   5 -27       4381.27       9006.37      5463.86 o                         
  -1  -5 -27       2705.92       1824.97      6088.94 o                         
  -1   5 -28       4817.55       7783.06      5862.14 o                         
  -1  -5 -28       5569.90      17310.97      6471.90 o                         
   1   6 -28         16.14       -551.09      4144.01 o                         
   1  -6 -28       4295.17      21636.44      7513.95 o                         
   1   6 -27        557.55       8134.94      5405.25 o                         
   1  -6 -27      11862.92      11229.67      7216.98 o                         
   1   6 -26      12542.97      12048.36      3983.84 o                         
   1  -6 -26      13213.68      20693.09      7889.85 o                         
   1  -6 -25      28842.58      35562.71      5765.52 o                         
   1   6 -25      29363.54      34139.21      5620.11 o                         
   1   6 -24       2607.71       4084.43      2414.14 o                         
   1  -6 -24       3805.15       7489.93      2096.67 o                         
   1  -6 -23       2895.81       1916.91      4305.87 o                         
   1   6 -23       2979.14       3259.72      4575.13 o                         
   1   6 -22       7405.75       3003.38      4332.64 o                         
   1  -6 -22       5011.49       6983.17      6320.91 o                         
  -1   6  21       8670.98       8856.19      1618.07 o                         
   1   6 -21      12229.79      10586.49      4282.01 o                         
   1  -6 -21       8983.04      10343.70      2466.49 o                         
   1   6 -20      33105.24      30731.28      5184.16 o                         
   1  -6 -20      34964.01      26054.07      1905.59 o                         
  -1   6  19      63128.68      64803.96      3259.09 o                         
   1   6 -19      77587.56      70978.32      5394.94 o                         
   1  -6 -19      94584.52      88785.93      2746.23 o                         
   1   6 -18      23187.06      21634.70      3076.73 o                         
   1  -6 -18      35390.95      34348.71      1907.38 o                         
  -1  -6  17       1220.79       2006.37      1262.42 o                         
  -1   6  17       1342.45      -1153.45      3875.28 o                         
  -1  -6  16        665.48       2005.33      1186.99 o                         
   1  -6 -16       3582.21       6233.66      2990.13 o                         
  -1  -6  15      11097.35       9351.36      1462.82 o                         
  -1  -6  15      14051.16      12680.33      1983.34 o                         
   1  -6 -15      11636.38       8692.25      2983.02 o                         
  -1   6  14      50797.66      52832.12      3274.10 o                         
   1   6 -14      50859.68      45005.69      2275.86 o                         
  -1  -6  13      30146.35      30000.73      2688.67 o                         
   1   6 -13      48423.53      51068.29      2356.77 o                         
  -1  -6  12      16813.86      13610.39      1597.48 o                         
   1  -6 -12      13022.57      15213.95      2762.63 o                         
  -1  -6  11       1103.41        769.44      1203.79 o                         
  -1  -6  11       2618.26       5987.83      2082.22 o                         
  -1   6  11       8974.90      12855.47      2530.39 o                         
  -1   6  10       8854.61       6655.58      1148.11 o                         
   1   6 -10       8951.01       7815.94      2251.39 o                         
   1  -6 -10      12402.68      12109.98      2668.85 o                         
   1   6  -9       6517.25       4842.21       992.31 o                         
  -1   6   9       6597.94       7939.32      2675.05 o                         
   1  -6  -8        378.78       1700.65       650.22 o                         
  -1  -6   7      11835.82      14443.66      1125.60 o                         
  -1   6   7      12536.81      16612.42      1623.92 o                         
   1  -6  -6      17729.31      18043.45      1112.92 o                         
   1   6  -6      18732.50      18872.43      1262.01 o                         
   1   6  -5       2143.89       3126.14       608.82 o                         
  -1   6   5       4504.98       7172.60      1177.34 o                         
   1   6  -4        212.50        527.04       534.37 o                         
   1   6  -3       8015.70       6889.91       588.91 o                         
  -1   6   3      12013.73       9306.10       938.61 o                         
  -1   6   2      24775.65      21288.14       966.98 o                         
   1   6  -1      10480.51       8902.80       905.38 o                         
  -1  -6   1      10653.71       9368.81       975.80 o                         
   1  -6  -1      25650.29      25685.33       808.50 o                         
   1  -6   0       7265.90       5654.80       390.85 o                         
  -1   6  -1      26252.96      31749.14      1134.80 o                         
   1  -6   1      26268.73      28041.44      1140.69 o                         
  -1  -6  -1      26777.13      31936.11      1441.01 o                         
  -1  -6  -2        555.36       2004.80       663.55 o                         
  -1   6  -3      14694.93      22704.89      1133.26 o                         
   1   6   3      22024.32      29669.24      1209.28 o                         
  -1   6  -4         81.80       -117.92       378.91 o                         
  -1   6  -5         19.63        711.44       753.10 o                         
  -1   6  -5         24.37        541.94      1141.37 o                         
  -1  -6  -5       3667.28       3722.00       723.40 o                         
  -1   6  -6      29851.04      28870.07      1066.96 o                         
  -1   6  -7      11280.60       9756.80      1297.98 o                         
  -1  -6  -7      11360.34      12281.04      1402.94 o                         
  -1  -6  -8      15113.75      13589.47       956.70 o                         
  -1   6  -9        507.01       2581.63      1276.74 o                         
  -1   6  -9       3975.65       2468.93      1732.17 o                         
  -1  -6  -9        587.68        344.80      1026.42 o                         
  -1  -6 -10       7007.94       5892.69      1009.95 o                         
   1  -6  10       8161.25       6152.70      1629.75 o                         
   1  -6  11       4459.36       2064.34       985.24 o                         
   1  -6  11       8535.33       2679.87      1669.57 o                         
  -1  -6 -11       5504.50       1509.66      1034.25 o                         
  -1  -6 -12       1686.07       3679.53      3734.79 o                         
  -1   6 -12       1793.06        669.40      1281.75 o                         
  -1  -6 -12      10622.73       8387.98      1144.23 o                         
  -1  -6 -13        560.92       3139.34      1663.47 o                         
  -1   6 -13       2812.53       5471.79      1463.05 o                         
  -1  -6 -13       9417.28      11586.70      1032.06 o                         
  -1  -6 -14       9425.99      12629.08      2195.20 o                         
  -1   6 -14      17901.92      20062.70      1612.90 o                         
  -1  -6 -14       9737.95      13006.55      1220.14 o                         
  -1   6 -15        419.88        525.79       863.84 o                         
  -1  -6 -15       3807.53       2431.78       916.85 o                         
  -1   6 -16      30003.14      24642.52      2272.95 o                         
  -1  -6 -16      22687.93      25965.18      3413.45 o                         
  -1   6 -17      10325.30      14222.52      2266.78 o                         
   1  -6  17      11371.92      11653.82      1709.51 o                         
  -1  -6 -17      10632.16       7718.92      3379.58 o                         
   1  -6  18      18737.97      18528.29      2271.72 o                         
  -1  -6 -18       9536.89      17456.20      3529.64 o                         
  -1   6 -19      32322.57      30917.21      2139.40 o                         
   1  -6  19      32407.91      32001.78      2837.14 o                         
  -1  -6 -19      41093.01      32070.75      6415.66 o                         
  -1   6 -20       5407.58       9284.19      1886.24 o                         
  -1  -6 -20       2496.65       2713.17      5820.75 o                         
  -1  -6 -21      13608.96       8895.37      3623.80 o                         
  -1   6 -21      14834.34      14946.37      2425.85 o                         
  -1   6 -22       3427.77       2953.15      2104.40 o                         
  -1  -6 -22       2373.76       3617.46      5862.28 o                         
  -1  -6 -23         12.48        837.12      3719.19 o                         
  -1   6 -23       3864.51       8533.04      2207.41 o                         
  -1   6 -24       6437.06       5129.29      5209.65 o                         
  -1  -6 -24       1011.63       4245.19      2061.27 o                         
  -1  -6 -25       1393.35       3213.26      3978.89 o                         
  -1   6 -25       2864.86      -4649.33      4866.07 o                         
  -1   6 -26      14645.64      16190.15      5750.86 o                         
  -1  -6 -26       4253.39       5766.72      6212.64 o                         
  -1  -6 -27       8095.85       4864.03      4238.36 o                         
  -1   6 -27       8296.77       6116.78      5443.34 o                         
  -1  -6 -28       3836.20       3985.42      6457.96 o                         
   1   7 -28       2036.73      -5065.08      5065.08 o                         
   1  -7 -28        852.57       -403.69      7559.59 o                         
   1   7 -27       1334.62      -3226.33      5023.32 o                         
   1  -7 -27        370.51      -3180.13      7426.81 o                         
   1   7 -26       1508.96       2588.53      3763.50 o                         
   1  -7 -26       2408.23      13939.35      7367.75 o                         
   1   7 -25       3966.24        492.33      4848.21 o                         
   1  -7 -25        148.85      -1994.52      6520.61 o                         
   1   7 -24      19975.56      16819.09      2767.81 o                         
   1  -7 -24      23558.21      22407.54      6454.16 o                         
   1  -7 -23       4385.65       4545.12      4106.04 o                         
  -1  -7  23       6174.81       8357.90      2545.35 o                         
   1   7 -22      14614.87      16259.24      4808.33 o                         
   1  -7 -22      12881.03      14826.36      6046.45 o                         
   1   7 -21       1479.06      -1771.23      4098.97 o                         
   1  -7 -21       9306.11       9131.25      1632.83 o                         
  -1   7  20      13790.53      12589.62      1886.76 o                         
   1   7 -20      19261.77      27311.06      4563.90 o                         
   1  -7 -20      16595.24      19298.52      2166.49 o                         
   1   7 -19       2916.39       2813.55      2885.79 o                         
   1  -7 -19       6936.25       5911.32      1817.46 o                         
  -1  -7  18      13875.33      11987.12      3194.82 o                         
   1   7 -18      19053.43      20460.55      4023.52 o                         
   1  -7 -18      15834.00      10857.45      3334.80 o                         
   1   7 -17      12727.51      12592.43      2198.72 o                         
   1  -7 -17       7298.75       1383.91      3167.58 o                         
   1   7 -16        102.33        211.91      1115.90 o                         
  -1  -7  15      17621.92      13316.42      2257.27 o                         
   1   7 -15      17629.94      11527.18      2025.64 o                         
  -1   7  15      30990.96      37449.41      4579.93 o                         
   1  -7 -14      19219.80      20020.59      2649.40 o                         
   1   7 -14      20274.23      19202.18      1530.85 o                         
  -1  -7  13       1811.18       1412.56      1530.20 o                         
   1   7 -13      13507.83      17071.34      2535.83 o                         
  -1   7  13       3053.11       8130.09      2768.88 o                         
  -1   7  12      37590.91      39073.22      2765.28 o                         
  -1  -7  12      57795.77      54426.48      1993.65 o                         
   1   7 -11       2476.09       4541.46      1119.76 o                         
  -1  -7  11       3211.55        183.92      1174.45 o                         
  -1   7  11      15495.19      15802.47      2929.01 o                         
   1  -7 -10       1499.07       2694.96      1590.45 o                         
  -1  -7  10       6685.13       6888.52      1308.00 o                         
  -1  -7   9       6954.28       4598.46       973.43 o                         
   1   7  -9       7207.16       3945.58      2296.10 o                         
  -1   7   9       8041.79       7990.08      1963.94 o                         
   1  -7  -8       4948.10       6147.75      1990.83 o                         
  -1  -7   8       6445.51       6728.92      1272.96 o                         
  -1  -7   7      27066.79      20493.82      1668.39 o                         
  -1   7   7      29296.00      25792.07      1746.16 o                         
   1  -7  -6        228.85       1961.65      1088.48 o                         
   1   7  -6      11104.03      10912.78      1071.04 o                         
  -1  -7   5       2767.82       3008.96       663.98 o                         
   1   7  -5       4026.75       1791.35      1538.31 o                         
   1  -7  -5       4767.25       5706.59      1393.84 o                         
  -1   7   4       2554.09       3349.15       849.17 o                         
   1   7  -4       3606.11       4758.27       855.73 o                         
   1   7  -3        386.59       1651.25       535.02 o                         
   1   7  -2       7274.73       7956.25       494.77 o                         
  -1  -7   2       7857.12       7104.87       996.23 o                         
  -1  -7   1       7103.51       4768.55       512.39 o                         
   1   7   0        553.21        956.63       707.28 o                         
  -1  -7  -1       7710.67       6409.75       685.45 o                         
  -1  -7  -2        730.41       1848.57       582.59 o                         
  -1   7  -2       4090.01       3611.50      1092.38 o                         
  -1   7  -3       4788.33       4273.60       572.54 o                         
  -1  -7  -4       9248.01       8964.23       834.64 o                         
  -1   7  -4      11650.25      10976.23      1415.93 o                         
  -1  -7  -5        351.91        787.49       473.73 o                         
  -1   7  -5       2247.66       5020.62      1557.35 o                         
   1   7   5       5852.46       1792.99       645.21 o                         
   1   7   6      14933.21      14257.30       839.96 o                         
  -1   7  -6      14973.84      12188.54      1443.88 o                         
   1  -7   7        764.30       2542.89       744.40 o                         
   1   7   7       1484.29       4966.47      1206.70 o                         
  -1  -7  -8       8634.98      11369.53      1365.39 o                         
  -1   7  -8      14332.96      14482.45      1402.87 o                         
  -1  -7  -8      10992.94      13293.32      1836.89 o                         
   1  -7   9       5596.96       6829.14      1373.03 o                         
   1  -7   9       8847.62       8732.53      1941.31 o                         
  -1  -7  -9      20186.02      19019.71      1653.40 o                         
  -1  -7 -10      10397.57      11786.31      1609.14 o                         
  -1   7 -10      11145.24       8671.73      1217.79 o                         
  -1  -7 -10      10535.60       7543.94      1526.19 o                         
  -1   7 -11       9230.53      10416.40      1593.63 o                         
   1  -7  11       9645.64       6828.76      1199.80 o                         
  -1  -7 -11      22249.65      21435.26      1944.39 o                         
  -1  -7 -12       5561.67       6990.59      1837.13 o                         
   1  -7  12      17750.47      18466.43      1223.28 o                         
  -1  -7 -12       8371.19       8781.16      1379.56 o                         
  -1   7 -13       1881.57       1738.83      1032.91 o                         
  -1   7 -13       8519.77       9002.33      1420.37 o                         
  -1  -7 -13       2018.73       2017.36      1470.07 o                         
  -1  -7 -14       9952.11      11191.21      1436.90 o                         
   1  -7  14      11700.64      15023.12      1443.68 o                         
  -1   7 -15      19726.77      17109.63      1538.48 o                         
  -1  -7 -15       9185.17       8603.51      1396.42 o                         
   1  -7  16       1352.57       1380.17       860.65 o                         
  -1   7 -16       5618.00       6688.47      2255.67 o                         
  -1   7 -17       4590.64       4305.70      1130.70 o                         
  -1  -7 -17       5705.99       4469.00      1214.32 o                         
  -1   7 -18       2348.50       3288.41      1601.81 o                         
   1  -7  18       3915.65       6558.44      1610.62 o                         
  -1   7 -19        501.40       -222.18      2903.71 o                         
  -1   7 -19       3788.85       3468.90      1689.08 o                         
  -1  -7 -19       3278.71        389.64      5578.26 o                         
  -1   7 -20       9289.38       8289.00      2263.02 o                         
  -1  -7 -20      14387.91      18298.52      6399.61 o                         
  -1   7 -21       2352.86       1333.90      2419.67 o                         
  -1  -7 -21       8584.61       9137.32      5863.57 o                         
  -1   7 -22       3088.00        384.63      2733.79 o                         
  -1  -7 -22       9891.35       7819.72      6136.92 o                         
  -1   7 -23      27411.61      27155.62      2701.49 o                         
  -1  -7 -23      15670.88      14229.97      6630.16 o                         
  -1  -7 -24       6648.36       1734.98      3676.22 o                         
  -1   7 -24       7284.41       4095.26      5059.89 o                         
  -1   7 -25      33763.89      42156.42      6559.22 o                         
  -1  -7 -25      35742.13      32484.03      6845.19 o                         
  -1   7 -26      30666.82      30644.64      6109.11 o                         
  -1  -7 -26      24372.31      16661.11      6626.07 o                         
  -1   7 -27       4461.35       -233.03      5434.68 o                         
  -1  -7 -27       2619.57          5.67      6235.53 o                         
  -1   7 -28      12589.67      11500.06      4444.44 o                         
  -1  -7 -28      15362.79       9718.40      6639.75 o                         
   1   8 -28       1379.28       1609.33      3728.88 o                         
   1  -8 -28       1384.25      -4802.69      7018.88 o                         
   1   8 -27       1735.36       3668.59      3880.19 o                         
   1  -8 -27       1941.67       7750.43      7400.05 o                         
   1  -8 -26      47012.55      32247.32      5358.94 o                         
   1   8 -26      47955.17      40045.34      6025.72 o                         
   1   8 -25       9638.18       5964.33      3672.79 o                         
   1  -8 -25       9664.24       6635.22      7524.04 o                         
   1  -8 -24       5628.63       8972.94      4245.93 o                         
  -1  -8  24       9918.21      14256.19      2728.32 o                         
  -1  -8  23       2845.27       4491.77      2537.93 o                         
   1  -8 -23       3936.55        664.36      2034.88 o                         
   1  -8 -22      23648.16      23104.30      1407.39 o                         
   1   8 -22      26281.81      28634.06      2743.70 o                         
   1   8 -21      21431.68      20099.60      4847.63 o                         
   1  -8 -21      18119.85      16110.37      1512.95 o                         
  -1   8  20      12746.74      13629.64      2195.20 o                         
   1   8 -20      13140.00      12853.63      4068.98 o                         
   1  -8 -20      13156.96      12254.32      1823.63 o                         
   1   8 -19       2994.92       6024.94      3898.69 o                         
   1  -8 -19       7607.83      10546.84      1442.91 o                         
  -1  -8  18      23358.12      28028.96      2623.12 o                         
   1   8 -18      31612.66      37029.20      4381.13 o                         
  -1  -8  17      15128.75      14658.31      2809.53 o                         
  -1   8  17      19346.04      14708.46      3321.87 o                         
   1   8 -16       1011.67       1597.33      1452.83 o                         
   1  -8 -16       1172.09      11881.53      3115.31 o                         
   1   8 -15      18500.98      15623.78      2364.89 o                         
  -1   8  15      15488.33      13424.65      2871.31 o                         
  -1   8  14        321.21        124.26      1379.22 o                         
   1   8 -14       1424.21       5983.89      2231.45 o                         
  -1  -8  13        437.70        228.19      1057.33 o                         
   1  -8 -13      28740.77      28873.02      2841.05 o                         
   1   8 -12      19266.09      19050.04      2296.46 o                         
  -1  -8  12      24448.83      26525.75      2073.71 o                         
   1  -8 -12      19527.24      15977.62      2638.94 o                         
   1   8 -11       6462.26       8939.69      1488.11 o                         
   1  -8 -11      10309.67      14051.74      2293.78 o                         
  -1  -8  10        832.25       2266.47      1225.19 o                         
   1   8 -10       5436.24       5693.54      2120.96 o                         
  -1   8  10       1877.37       3696.42      2352.69 o                         
  -1   8   9       2312.26       1680.76      1161.23 o                         
   1   8  -9       5807.68       3397.08      1222.90 o                         
  -1  -8   8      13015.31      13047.62      1286.08 o                         
   1   8  -8      21483.80      16209.11      2772.45 o                         
   1  -8  -8      27412.79      29489.38      2215.18 o                         
   1  -8  -7        328.29         67.86       648.57 o                         
  -1  -8   6      11197.03      13139.50      1105.97 o                         
   1  -8  -6      16505.23      19466.61      1634.74 o                         
   1   8  -5      16328.28      16787.73       724.52 o                         
   1   8  -4      17116.33      16251.28       826.81 o                         
   1  -8  -4      25653.89      21944.88      1837.25 o                         
   1   8  -3       1113.61        709.64       635.58 o                         
  -1  -8   3       2165.65       3034.42      1846.95 o                         
   1   8  -2       4733.78       8756.43       901.18 o                         
  -1  -8   2      10051.54      12868.36      2041.10 o                         
   1  -8  -2       5803.05       9704.07      1051.32 o                         
  -1  -8   1      19054.96      15334.99       916.90 o                         
  -1   8   0      23941.51      25160.29       960.69 o                         
   1  -8   0      24342.52      24270.66      1028.74 o                         
   1   8   0      24854.10      24235.48      1576.32 o                         
  -1  -8  -1        114.09        977.17       714.61 o                         
  -1   8  -2       7313.16       7794.68       872.23 o                         
  -1   8  -2       7317.90       7547.76      1051.73 o                         
  -1  -8  -2       7322.96       7234.27       706.90 o                         
  -1   8  -3       3816.82       2942.16       509.14 o                         
   1  -8   4       7754.49       9844.98       597.54 o                         
   1   8   4      11622.25      11800.53      1377.62 o                         
   1  -8   5       3359.50       4895.44       712.86 o                         
   1  -8   6      14771.25      18888.19       910.94 o                         
  -1  -8  -6      15517.16      19919.91      1574.76 o                         
  -1   8  -7       4997.95       3950.73       745.73 o                         
  -1   8  -8       5353.92       8665.44      1899.61 o                         
  -1   8  -8       5391.28       4811.87      1431.24 o                         
  -1  -8  -8       9854.92       9754.22      1511.62 o                         
  -1  -8  -9        193.43        172.97       645.06 o                         
  -1   8  -9       4609.88       2669.02      1277.22 o                         
  -1   8 -10       1474.54       1100.03      1422.45 o                         
  -1   8 -10       2709.56       3784.17      1371.26 o                         
  -1  -8 -10       9346.06       9109.25      1285.12 o                         
  -1  -8 -11      10203.24      13069.06      1823.13 o                         
  -1   8 -11      10888.22      11148.54      1311.76 o                         
  -1  -8 -11      12847.59      10141.73      1635.95 o                         
  -1   8 -12       3578.04       5111.68      1086.04 o                         
  -1  -8 -12       3341.83       4793.62      1653.57 o                         
  -1  -8 -13        149.20      -1436.73      3610.92 o                         
  -1   8 -13      11412.19       9163.69      1412.57 o                         
  -1  -8 -13      28827.90      25245.37      1685.58 o                         
  -1  -8 -14       1118.00        510.82      2008.09 o                         
  -1   8 -14       3454.43       3769.04      1543.57 o                         
  -1  -8 -14       2213.90       2784.61      1513.42 o                         
  -1  -8 -15       2771.10       3623.66      1804.62 o                         
   1  -8  15       3037.47       6031.04      1773.95 o                         
  -1  -8 -15      17717.34      14333.14      1898.28 o                         
  -1   8 -16       5150.81       4432.57      1809.32 o                         
   1  -8  16       6287.45       5445.80      1798.52 o                         
  -1  -8 -16       8346.44       5350.74      1655.98 o                         
  -1   8 -17        395.86       2029.61       982.82 o                         
  -1  -8 -17        781.11        494.55      3099.17 o                         
  -1   8 -18      46829.48      44628.11      2464.62 o                         
  -1   8 -18      57548.62      54975.09      2368.53 o                         
   1  -8  19      17464.85      15564.54      1970.73 o                         
  -1  -8 -19      15820.04       8317.14      6533.65 o                         
  -1   8 -20       6591.90       7402.25      1937.08 o                         
  -1  -8 -20       5362.87       2000.71      2363.00 o                         
  -1   8 -21       9893.26      11973.54      2492.71 o                         
  -1  -8 -21      11160.01      11761.80      6360.57 o                         
  -1  -8 -22       4618.09       5129.20      3679.01 o                         
  -1   8 -22       9419.34       6676.53      2344.58 o                         
  -1   8 -23       3246.06       4913.88      2338.54 o                         
  -1  -8 -23       7823.07      13662.63      6778.27 o                         
  -1  -8 -24       4057.15       2065.27      4008.21 o                         
  -1   8 -24       4061.87        635.27      4921.11 o                         
  -1   8 -25       9478.99       5933.17      3697.55 o                         
  -1  -8 -25       9811.39      18273.39      7135.73 o                         
  -1  -8 -26         16.47       -616.41      3856.05 o                         
  -1   8 -26       2572.32       3634.13      5054.19 o                         
  -1   8 -27       3605.36       -674.27      5472.14 o                         
  -1  -8 -27       8091.39       7302.37      7115.56 o                         
  -1   8 -28        237.82       2080.36      2954.55 o                         
   1   9 -28        304.66      -5081.89      5081.89 o                         
   1   9 -27       3505.68       2325.40      3799.56 o                         
   1  -9 -27       3507.25      10327.29      7086.12 o                         
   1   9 -26       4105.62       7184.91      2558.15 o                         
   1  -9 -26        134.19       -709.50      6858.11 o                         
   1   9 -25       2768.44       4906.06      3472.98 o                         
   1  -9 -25       6079.40       5902.19      6240.64 o                         
   1   9 -24      13545.56      22604.04      3166.09 o                         
   1  -9 -24        582.47        673.06      2767.70 o                         
  -1  -9  23       1275.86       1517.34      2539.42 o                         
   1  -9 -23       1894.84      16086.20      6056.91 o                         
  -1  -9  22       7990.05       6472.96      2616.88 o                         
  -1   9  22       8544.98       8927.82      1638.12 o                         
  -1   9  21       1615.32       1291.88      1749.71 o                         
  -1  -9  21       1637.96       6924.01      2420.13 o                         
   1  -9 -21       1656.91      -1583.95      4915.89 o                         
   1   9 -20       6237.86       5635.82      3965.08 o                         
  -1   9  20       2537.55       3825.71      1338.53 o                         
   1  -9 -19       3609.90       2614.00      2006.93 o                         
   1   9 -19       5223.58       2937.66      3786.74 o                         
   1   9 -18      20631.67      18505.42      2276.03 o                         
  -1   9  18      22423.13      26678.93      2819.18 o                         
   1  -9 -17       3663.26       3979.01      2184.06 o                         
   1   9 -17       5460.56       3547.33      2490.56 o                         
  -1  -9  16       2996.52       4460.23      2332.77 o                         
  -1   9  16       5828.69       7250.91      2931.54 o                         
  -1  -9  15       5654.38       4917.97      1187.57 o                         
  -1  -9  14       1929.21        637.66      1453.40 o                         
  -1   9  14       1543.12       2493.57      1879.03 o                         
   1  -9 -13        248.53       2906.21      1748.48 o                         
   1   9 -13      15842.15      18923.37      1614.38 o                         
  -1  -9  12        997.64       1753.23      1950.16 o                         
  -1  -9  12       2534.09       6462.46      2287.26 o                         
   1  -9 -12       1134.81       4687.73      2334.90 o                         
  -1   9  11      24437.26      25435.98      2476.68 o                         
  -1  -9  11      27211.33      31255.29      1932.30 o                         
  -1  -9  10      10396.14      13183.42      1928.02 o                         
   1  -9 -10      10775.86      13093.47      2262.57 o                         
   1  -9  -9      34443.91      32805.29      1954.29 o                         
  -1  -9   9      34798.95      34665.64      1680.95 o                         
  -1  -9   8       2681.57       3272.96      1025.46 o                         
   1   9  -8       8440.90      10028.75      2171.48 o                         
  -1   9   8      11869.51      13985.42      2514.56 o                         
  -1   9   7       9801.13       9987.23      1261.19 o                         
   1   9  -7      11438.35       9796.19      1453.52 o                         
  -1  -9   6       4209.74       3220.68       836.17 o                         
   1  -9  -6       4691.05       2910.89      1451.75 o                         
   1  -9  -5       7389.94       8913.92       929.24 o                         
  -1  -9   5      12903.17      13321.25      1359.34 o                         
   1  -9  -4        466.79        402.50       688.17 o                         
  -1   9   3       4008.73       4304.81      1121.44 o                         
  -1  -9   3       4448.81       5859.93      1123.52 o                         
   1  -9  -3       5389.24       5043.41       975.73 o                         
   1   9  -2        154.40        240.31       492.52 o                         
   1   9  -1      25266.19      22724.99      1369.53 o                         
  -1  -9   1      26269.69      23363.01      1222.21 o                         
   1  -9  -1      29338.21      25482.24      1051.59 o                         
  -1   9   0      18707.82      14701.64       854.10 o                         
  -1  -9  -1       2030.73       4782.58       718.94 o                         
   1  -9   1      32494.40      32430.83      1273.31 o                         
  -1  -9  -1       4141.73       9886.36      1885.80 o                         
   1   9   2       1570.37        985.73       501.84 o                         
  -1  -9  -3      11028.04       9398.33      1240.52 o                         
  -1   9  -3      17882.87      15072.52      1640.18 o                         
  -1  -9  -3      11203.57       9226.21      1234.04 o                         
   1  -9   4       1312.29        387.46       632.95 o                         
  -1  -9  -5       8753.17      10154.76       620.61 o                         
   1  -9   5      21124.88      25183.85      2103.98 o                         
  -1   9  -6        855.39       1254.19       762.87 o                         
   1   9   6      12583.54       8601.71      2025.54 o                         
  -1  -9  -7       2185.23       3241.00       919.50 o                         
  -1   9  -7       2357.24        470.29       643.48 o                         
   1   9   7       8578.64       9119.61      2077.80 o                         
  -1   9  -8      29067.85      26280.90      2510.47 o                         
  -1   9  -8      32677.90      29686.92      2236.99 o                         
  -1  -9  -8      43367.68      40179.97      1367.33 o                         
  -1  -9  -9       5973.21       7404.83      1062.75 o                         
  -1   9  -9      14969.00      15591.19      1353.15 o                         
  -1  -9  -9       6201.95       2229.13      1675.72 o                         
  -1   9 -10       3037.13       2364.88      2054.60 o                         
  -1   9 -10       3587.48       6130.31      1170.93 o                         
  -1  -9 -10       3410.12       6091.43      1126.90 o                         
  -1  -9 -11      40508.56      39891.46      1906.56 o                         
  -1   9 -11      59258.19      56667.88      1892.82 o                         
  -1  -9 -11      56120.73      48926.87      2491.54 o                         
  -1   9 -12      10390.87      12447.31      1777.35 o                         
  -1   9 -12      20000.38      18743.16      1580.55 o                         
   1   9  12      11632.79      12736.04      1634.37 o                         
  -1   9 -13      31263.62      32390.97      2002.35 o                         
  -1   9 -13      31387.58      32506.03      1733.78 o                         
  -1  -9 -13      31339.65      31271.06      2113.32 o                         
  -1   9 -14        189.46        -66.14      1100.27 o                         
   1  -9  14        317.76       -533.62      1275.06 o                         
  -1  -9 -14       1376.71       2234.74      1785.18 o                         
  -1  -9 -15       5292.77       4012.92      1061.12 o                         
  -1   9 -15       5640.27        950.02      1379.23 o                         
  -1   9 -16       7584.37       5122.81      1066.82 o                         
  -1  -9 -16       7614.73       7056.52      1772.06 o                         
  -1  -9 -17       9715.17       9018.12      2161.60 o                         
   1  -9  17      18394.46      16981.25      1988.09 o                         
  -1   9 -18      23374.11      25119.57      2383.80 o                         
  -1  -9 -18       7595.48       2737.64      1613.89 o                         
  -1  -9 -19       6931.18       4105.28      3829.03 o                         
  -1   9 -19       7762.59       5028.56      1922.99 o                         
   1  -9  20       4546.39       1451.04      1952.85 o                         
  -1  -9 -20       3855.32       4233.49      6540.23 o                         
  -1  -9 -21        136.22        867.38      3832.40 o                         
  -1   9 -21        268.31       -580.86      2292.48 o                         
  -1   9 -22       9017.72       7288.16      2456.73 o                         
  -1  -9 -22       6676.69      25064.12      6585.70 o                         
  -1   9 -23       6391.18       2019.01      3457.28 o                         
  -1  -9 -23       6391.67       6392.96      6837.68 o                         
  -1   9 -24      42061.89      45948.16      6737.29 o                         
  -1  -9 -24      43228.52      52261.32      7586.35 o                         
  -1  -9 -25      14027.60      14757.88      4480.92 o                         
  -1   9 -25      27749.93      17269.71      5402.97 o                         
  -1   9 -26        482.61       1505.78      4955.14 o                         
  -1  -9 -26        610.76      -2703.52      6729.59 o                         
  -1   9 -27        119.88        687.63      2851.36 o                         
  -1   9 -28       1897.60       5416.38      5781.59 o                         
   1  10 -28        438.34      -2868.81      3520.94 o                         
   1 -10 -28       1713.51       7683.04      7129.11 o                         
   1  10 -27       1731.75       2802.69      2809.60 o                         
   1  10 -26       2254.07       4721.43      3754.38 o                         
   1 -10 -26       2297.77       2800.97      2381.56 o                         
   1 -10 -25      11476.80      14301.40      4119.18 o                         
   1  10 -25      31293.80      40158.84      3734.37 o                         
   1  10 -24      43556.14      45458.99      4734.07 o                         
  -1 -10  24      43637.71      43341.14      3987.00 o                         
   1 -10 -24      45125.63      60732.54      8462.82 o                         
   1 -10 -23        641.57       3857.57      1268.13 o                         
  -1 -10  23       1446.23        205.81      2514.82 o                         
  -1 -10  22       1121.67       1048.60      1970.75 o                         
   1 -10 -22        318.58        308.41      2516.24 o                         
  -1  10  21       2540.85       2829.08      1658.96 o                         
   1  10 -21       8151.35      11779.95      2874.22 o                         
  -1 -10  20      10630.61      15603.35      3176.84 o                         
   1 -10 -20       6552.27       7993.30      1357.56 o                         
   1 -10 -19       1009.80        574.93      2015.26 o                         
   1  10 -19      14911.11      11131.11      4051.28 o                         
   1  10 -18      15482.36       8900.50      2896.49 o                         
   1 -10 -18      14731.68      20395.57      2992.88 o                         
  -1 -10  17       1149.85       7828.40      2887.42 o                         
   1  10 -17       6589.02       7556.85      3541.58 o                         
   1 -10 -17      17745.52      21858.24      3700.55 o                         
   1 -10 -16      27550.22      28526.80      3350.81 o                         
  -1 -10  16      31079.66      31425.45      3120.07 o                         
  -1 -10  15        409.64       4960.77      1708.05 o                         
   1 -10 -15       5678.27       7565.41      3692.63 o                         
  -1 -10  14       8464.05      10514.59      2137.06 o                         
   1 -10 -14      11838.10      12451.00      2609.79 o                         
  -1 -10  13        257.21        616.48      2482.17 o                         
  -1 -10  13        351.71       5091.46      2464.30 o                         
  -1  10  13       1353.12       5948.06      2312.22 o                         
   1 -10 -12      22580.86      21013.32      2078.80 o                         
  -1 -10  12      22655.57      17406.46      2099.27 o                         
   1  10 -11      14247.41      15161.69      1871.30 o                         
   1 -10 -11      22165.35      19343.58      2366.30 o                         
  -1  10  10        214.48        425.11      1498.54 o                         
   1  10 -10       1055.46       2759.89      1623.28 o                         
   1  10  -9        229.45       1101.62      1882.43 o                         
  -1 -10   9        723.63       2999.19      1396.82 o                         
  -1  10   9       6755.42       6921.03      1927.88 o                         
   1 -10  -8       5638.67       5957.81      1450.99 o                         
   1  10  -8       6894.36       2567.86      1916.96 o                         
   1  10  -7        578.32       1962.03       997.08 o                         
   1  10  -7      29947.26      31437.23      3629.14 o                         
   1 -10  -7      13742.11      11992.08      1655.53 o                         
  -1  10   6       1314.63       2399.12       648.63 o                         
   1  10  -5        618.88        780.39       679.64 o                         
   1 -10  -5        927.56       2261.18      1573.55 o                         
   1  10  -4      23313.03      21595.89      1362.70 o                         
   1  10  -3      10642.19       8107.40       998.26 o                         
  -1 -10   3      10859.61       9009.63       958.09 o                         
   1 -10  -3      16227.11      14565.98      1015.05 o                         
  -1  10   2      29172.92      23151.96       589.47 o                         
   1  10  -2      40047.85      30441.73      2239.25 o                         
   1  10  -1       1405.54        295.39       685.54 o                         
  -1 -10   1      12816.63      10978.71      1645.29 o                         
  -1  10   1       7309.03       7752.92       830.68 o                         
  -1  10   0       8767.06       8668.18       773.18 o                         
  -1 -10   0      12509.33       7446.09      2066.66 o                         
  -1  10  -1        159.82        -99.79       631.89 o                         
   1 -10   1        455.37       2174.16       743.33 o                         
  -1 -10  -1       5786.35       5094.14      1315.50 o                         
   1 -10   2      12278.12      13365.66       673.30 o                         
  -1 -10  -2      19726.60      21877.47      2400.47 o                         
  -1  10  -3       1495.39       2303.91       833.54 o                         
  -1  10  -3       2156.09       2976.54      1186.13 o                         
  -1 -10  -3       8862.98      11725.68      1045.39 o                         
  -1 -10  -4      39860.29      36362.76      1214.84 o                         
  -1  10  -5       7282.49       8569.86       871.31 o                         
   1  10   5      10915.00      12250.70      1376.25 o                         
  -1  10  -6      14121.02      10967.41       751.87 o                         
  -1  10  -7       7992.19       6281.52      1404.90 o                         
  -1  10  -7      10686.53       6263.08      2058.25 o                         
  -1 -10  -7       9471.43       7659.99      1329.33 o                         
   1  10   8       1847.45       2168.13      1065.47 o                         
  -1  10  -8       6517.69       6550.18      1453.22 o                         
  -1  10  -9      14799.98       9427.08      2473.42 o                         
  -1  10  -9      15224.57      11903.88      1334.73 o                         
   1  10   9      15683.27      13931.96      1173.55 o                         
   1  10  10      12902.81      12143.39       891.98 o                         
  -1  10 -10      18079.27      15892.02      1314.56 o                         
  -1  10 -11      23450.60      18268.37      2217.12 o                         
   1 -10  11      24353.97      21232.86      2494.46 o                         
  -1 -10 -11      24860.22      23189.21      1307.25 o                         
  -1 -10 -12        753.20       1887.09      1343.57 o                         
  -1  10 -12        784.15       1033.02      1002.90 o                         
  -1 -10 -12      44471.18      41690.12      2759.78 o                         
  -1  10 -13       3331.84       2303.45       994.17 o                         
  -1 -10 -13       9624.73       4848.10      1568.32 o                         
  -1 -10 -14       7005.38       7991.50      2105.11 o                         
  -1  10 -14       9484.32      10166.46      1308.64 o                         
  -1 -10 -14       7038.45       4902.39      2151.41 o                         
  -1  10 -15      30985.49      30556.45      2072.12 o                         
   1 -10  15      32021.51      32509.15      1879.29 o                         
  -1 -10 -15      36254.38      35571.73      2062.57 o                         
   1 -10  16       9216.81      12951.75      1255.84 o                         
  -1 -10 -16      17140.68      19286.74      2945.19 o                         
  -1  10 -17      41586.67      42487.04      1663.10 o                         
  -1 -10 -17      50769.83      58354.77      4382.79 o                         
  -1  10 -18       7312.51       6407.58      1332.08 o                         
  -1 -10 -18       6952.16      14545.59      6311.60 o                         
  -1  10 -19        462.19       3168.38      1687.36 o                         
  -1 -10 -19        320.41        456.42      5971.55 o                         
  -1  10 -20      21167.57      20998.93      2838.09 o                         
  -1 -10 -20      26139.22      36259.13      7247.48 o                         
  -1  10 -21       1659.48       1105.74      2319.68 o                         
  -1 -10 -21       9170.26       9988.88      6218.17 o                         
  -1  10 -22       1042.18        980.18      2355.14 o                         
  -1 -10 -22       1078.13      -1694.02      6399.84 o                         
  -1 -10 -23      11942.88      21498.85      4623.17 o                         
  -1  10 -23      14733.09      13597.89      2553.56 o                         
  -1  10 -24       4892.75       9723.03      3869.01 o                         
  -1  10 -24      18498.12      19986.11      3284.98 o                         
  -1 -10 -24       6065.34      21354.51      7199.96 o                         
  -1 -10 -25       8580.89       9052.39      4341.46 o                         
  -1  10 -25      11587.88      16148.16      5289.73 o                         
  -1  10 -26       4497.96      -1702.18      4948.50 o                         
  -1 -10 -26      28897.61      25084.39      8211.18 o                         
  -1  10 -27        899.08       2690.07      2806.48 o                         
  -1  10 -28         98.46       3453.45      4003.11 o                         
  -1 -10 -28        512.19       4617.15      7203.78 o                         
   1 -11 -28       2818.08       4607.57      4225.14 o                         
   1  11 -27       2136.86       2044.48      5086.16 o                         
   1 -11 -27       1915.15       1748.27      3140.31 o                         
   1  11 -26       1073.79       2691.65      3815.85 o                         
   1 -11 -26       2875.88      -4296.43      6197.67 o                         
   1 -11 -25      14651.68      15135.14      4212.11 o                         
   1  11 -25      18753.04      25009.71      3747.90 o                         
   1  11 -24      18731.58      19274.96      3942.59 o                         
   1  11 -24      23909.29      20189.02      4353.26 o                         
   1 -11 -24      18751.10      15858.19      5975.94 o                         
  -1 -11  23       7392.31      13331.23      2426.10 o                         
  -1  11  23       8667.70       5046.41      1802.02 o                         
  -1  11  22       2729.07       2725.14      1628.62 o                         
   1  11 -22       3441.36       8533.14      2621.33 o                         
   1 -11 -22       7819.03      12102.23      5559.16 o                         
   1  11 -21       5139.29       7371.15      2579.33 o                         
  -1  11  21       9739.83       7128.54      3288.67 o                         
   1 -11 -20        403.74       2251.67      1903.38 o                         
   1  11 -20       2267.29       7342.26      2558.47 o                         
  -1 -11  19       1077.96       4141.51      2386.22 o                         
   1 -11 -19       5035.47       9631.83      2653.75 o                         
   1 -11 -18      11845.99      15454.24      1989.46 o                         
   1  11 -18      15224.06      11926.42      2467.46 o                         
   1  11 -17      13389.23      13817.60      2147.48 o                         
   1 -11 -17      17020.07      14511.71      3464.68 o                         
   1 -11 -16        512.49        473.73      1725.71 o                         
   1  11 -16      17135.05      22598.84      3451.92 o                         
  -1 -11  15      17532.01      18108.60      2381.09 o                         
  -1  11  15       2107.56       3463.20      2444.10 o                         
   1 -11 -14        696.74        187.21      1193.09 o                         
  -1 -11  13       5241.86       8397.86      3219.00 o                         
  -1  11  13       5831.29       8010.25      2379.38 o                         
   1 -11 -12       3505.70       4895.98      1647.78 o                         
  -1 -11  12       8469.56      12236.72      2753.49 o                         
  -1 -11  11       4514.27      11220.79      2733.38 o                         
   1  11 -11       4794.04       8523.00      2304.82 o                         
  -1  11  11       8408.76       9641.57      2181.53 o                         
   1 -11 -10        416.47       3961.02      2044.96 o                         
   1  11 -10      16750.21      20664.33      1740.87 o                         
  -1 -11   9      30601.58      28186.47      3132.86 o                         
   1  11  -9      31949.63      25954.09      1788.37 o                         
   1 -11  -9      44765.82      40987.98      2867.60 o                         
   1 -11  -8       3908.27       3121.21      1178.50 o                         
   1  11  -8       8900.20       8540.43      1924.26 o                         
  -1  11   7       3789.43       4881.23      1463.83 o                         
   1  11  -7      10817.42       9802.34      1668.34 o                         
   1 -11  -7      12863.32      14785.91      1753.12 o                         
   1 -11  -6       3731.52       6673.73      1017.40 o                         
   1  11  -6       5378.36       8691.57      1545.50 o                         
  -1 -11   5        451.35          4.54       613.50 o                         
  -1  11   4        964.85       1790.10      1348.27 o                         
   1  11  -4       2140.93       4729.04       896.87 o                         
   1 -11  -4       3064.61       4775.03      1060.26 o                         
  -1  11   3       7367.07       4942.83       688.20 o                         
   1  11  -3      11171.74      12174.34      2875.38 o                         
  -1  11   2       4469.02       4225.69       940.92 o                         
  -1 -11   2       7023.02       5937.18      1426.80 o                         
   1 -11  -2      17969.42      14663.51      1684.90 o                         
   1  11  -1       5489.00       3878.18       745.80 o                         
   1  11   0        398.72         93.23       592.62 o                         
  -1  11   0      12778.51       8764.97      1040.23 o                         
  -1 -11   0       1400.46        523.02      1107.91 o                         
  -1 -11  -1       3906.73       3401.72       810.06 o                         
   1  11   2       1443.49       3513.73       862.02 o                         
   1 -11   2       3624.95       4226.13       669.54 o                         
  -1 -11  -2       1824.71       2968.71      1132.78 o                         
  -1 -11  -3        831.68        873.16       545.13 o                         
   1  11   4      23513.73      22867.78      1019.64 o                         
  -1  11  -4      27320.54      30293.06      2233.70 o                         
  -1 -11  -4      23940.39      23197.36      1800.60 o                         
  -1  11  -5       3181.12       2035.97       497.98 o                         
  -1 -11  -6       5457.72       6164.71       920.09 o                         
  -1  11  -6       7882.46       8122.38      1625.22 o                         
  -1 -11  -7       3269.73       3949.15      1164.99 o                         
  -1  11  -7       4746.52       8157.33      1920.29 o                         
   1  11   7       9288.46       8175.35       952.34 o                         
  -1 -11  -8        470.79       1217.15       922.67 o                         
   1 -11   8       1245.21       3556.15      1217.48 o                         
  -1  11  -9      22261.85      16645.98      2915.48 o                         
  -1  11  -9      22273.48      22968.97      1766.93 o                         
  -1 -11  -9      25563.71      26954.96      1336.80 o                         
   1  11  10      29274.56      25031.88      2021.22 o                         
  -1  11 -10      30379.61      22824.11      1360.26 o                         
  -1 -11 -10      43984.61      33995.39      2076.38 o                         
   1 -11  11      36643.89      34573.62      2090.48 o                         
  -1  11 -11      51680.24      47127.52      1963.21 o                         
  -1 -11 -11      36839.44      35235.56      1522.45 o                         
  -1 -11 -12       2114.10       1808.33       960.07 o                         
  -1  11 -12      11700.50      12301.63      1202.26 o                         
  -1 -11 -12       4859.30       4385.49      2159.61 o                         
  -1  11 -13       2211.43       1916.02      1298.83 o                         
   1 -11  13       2371.64       1337.02      1250.00 o                         
  -1 -11 -13      15580.12      13626.68      1946.45 o                         
   1 -11  14       7402.96       6208.40       984.65 o                         
  -1  11 -14      10223.24      10451.61      2774.13 o                         
  -1 -11 -14       7886.21       6545.41      2230.60 o                         
   1 -11  15        973.60        491.55       798.20 o                         
  -1 -11 -15       3807.06       3143.05      1819.40 o                         
  -1 -11 -16       1631.46       1907.62      1157.12 o                         
   1 -11  16       1997.12       3356.11      1344.47 o                         
   1 -11  17      18414.58      16708.35      1765.20 o                         
   1 -11  17      54479.06      43864.45      2477.04 o                         
  -1 -11 -17      22045.80      15813.85      3781.80 o                         
  -1 -11 -18       9355.96       8057.85      2096.46 o                         
  -1  11 -18      14574.09      18284.31      1711.12 o                         
  -1  11 -19       2019.50       2266.38      1715.50 o                         
  -1 -11 -19      31425.69      34044.77      7283.57 o                         
  -1 -11 -20       9704.60       9104.66      3721.32 o                         
  -1  11 -20       9931.84       8731.94      2466.35 o                         
  -1  11 -21      14406.85      12099.13      2811.66 o                         
  -1 -11 -21      16926.69      12570.77      6616.02 o                         
  -1  11 -22       2675.96       6382.20      2540.53 o                         
  -1 -11 -22       3195.49      -5582.47      6157.26 o                         
  -1  11 -23       5931.21       5570.01      2693.56 o                         
  -1 -11 -23       4628.18      12615.68      6561.40 o                         
  -1  11 -24      12441.02      30771.31      5370.32 o                         
  -1 -11 -24      18720.47      19621.69      6899.58 o                         
  -1  11 -25       5805.48      11785.46      5428.18 o                         
  -1 -11 -25       6846.65      10662.21      6832.38 o                         
  -1 -11 -26        239.86       1121.25      2696.47 o                         
  -1  11 -27       5497.16       7545.19      5551.83 o                         
  -1 -11 -27       6268.33      10411.74      7098.39 o                         
   1  12 -27       1324.83      -4854.25      4854.25 o                         
   1 -12 -27       3613.45       2936.69      6348.39 o                         
   1 -12 -26        794.34       1725.99      2615.96 o                         
   1  12 -25       3019.14       4122.95      2238.43 o                         
   1 -12 -25      11106.00      11261.97      6393.74 o                         
   1 -12 -24       3741.17       6097.95      3552.06 o                         
   1  12 -24      34051.67      28994.48      3547.61 o                         
   1  12 -23       6850.75       7796.95      3517.85 o                         
   1  12 -23       9254.96      11039.79      4306.25 o                         
   1 -12 -23       7828.78      10969.09      2003.65 o                         
  -1  12  22       5435.71       4211.59      1680.76 o                         
  -1 -12  22      14727.15      15228.65      2730.86 o                         
  -1 -12  21       1254.04        897.75      2474.98 o                         
   1 -12 -21       2304.87      -1283.67      4993.54 o                         
   1 -12 -20       5830.47       3509.90      2953.41 o                         
   1  12 -20       6163.98       3303.38      2512.49 o                         
  -1 -12  19       1402.72       1928.10      2402.13 o                         
   1 -12 -19       2805.41       3126.69      4528.03 o                         
   1 -12 -18       1094.28       1343.57      1814.00 o                         
  -1 -12  18      12686.24      11508.90      3288.95 o                         
   1  12 -17      34904.40      37583.00      2635.14 o                         
   1 -12 -17      24570.80      24169.46      3103.54 o                         
   1 -12 -16        733.15       2241.85      2556.32 o                         
  -1 -12  16       1546.89       1542.27      2115.09 o                         
   1 -12 -16       1412.72       3265.68      3704.05 o                         
   1  12 -15       6424.08       8065.94      1855.32 o                         
   1 -12 -15       5627.79      11056.74      3472.30 o                         
   1  12 -14       7407.89       5364.57      1475.44 o                         
   1 -12 -14       9413.03      11342.17      3022.88 o                         
   1 -12 -13        534.03       2195.72      1664.85 o                         
  -1 -12  13       1916.18        881.64      1295.16 o                         
  -1 -12  12      27443.81      25262.70      2280.50 o                         
  -1  12  12      24042.96      18286.39      2444.39 o                         
   1 -12 -11      16993.85      17731.19      2397.99 o                         
  -1 -12  11      21694.96      20834.84      3596.61 o                         
   1  12 -10      31746.12      24341.01      2543.41 o                         
  -1 -12  10      32110.71      24865.54      3337.59 o                         
  -1  12  10      35272.31      32390.62      2512.15 o                         
   1 -12  -9       4245.03       4215.26      1283.51 o                         
   1  12  -9       5005.92       4638.07      1449.38 o                         
  -1 -12   8       7099.31       6518.45      1197.39 o                         
   1 -12  -8       7000.53       6448.51      1719.64 o                         
   1  12  -7        797.74       1151.56       755.04 o                         
  -1 -12   7        858.55       3376.68      2523.97 o                         
  -1 -12   6      10918.88      10758.26      1192.68 o                         
  -1  12   6      16365.03      15503.49      1847.75 o                         
   1  12  -5       5901.33       6340.61       762.40 o                         
  -1 -12   4      26391.40      21338.74      1466.39 o                         
   1 -12  -4      26680.67      21547.54      1808.62 o                         
  -1 -12   3       3963.59       5593.65       816.92 o                         
   1  12  -2      28865.35      27335.31      1100.96 o                         
  -1 -12   2      34624.67      29810.64      1159.37 o                         
   1 -12  -2      35357.42      29881.86      1412.24 o                         
   1  12  -1        240.04        510.71       517.68 o                         
  -1 -12   1       1737.51       2370.77      1626.82 o                         
   1  12   0        161.71        455.42       643.81 o                         
   1 -12   0       3412.38       1431.60       648.80 o                         
  -1 -12   0        414.60        871.00      1120.59 o                         
   1 -12   1       4727.30       5068.93      1056.79 o                         
  -1 -12  -1       9034.41       8366.41      1819.06 o                         
  -1  12  -2       9024.02      10439.23       920.28 o                         
   1 -12   2      12634.05      12068.67      1058.40 o                         
  -1 -12  -2      11694.39      13909.68      1145.01 o                         
   1 -12   3      12818.30      10289.99       763.48 o                         
  -1  12  -4       2965.97       4371.32      1138.48 o                         
   1  12   4       6952.09       6911.80      1116.28 o                         
  -1 -12  -5       1181.05       1630.80       660.96 o                         
  -1  12  -6      17832.56      15728.93      1193.84 o                         
  -1  12  -6      17922.13      14651.27      3100.11 o                         
  -1 -12  -6      26727.35      22077.61      1519.90 o                         
  -1 -12  -7        106.45        348.16       680.87 o                         
  -1  12  -7        115.26       1556.60      1866.64 o                         
  -1  12  -8      21919.46      17982.62      3211.04 o                         
  -1  12  -8      23979.48      17853.70      1750.61 o                         
   1  12   8      23987.56      17940.69      1471.51 o                         
  -1 -12  -9      17657.72      17290.62      1214.10 o                         
  -1  12  -9      22086.00      18744.89      1481.05 o                         
  -1  12 -10      13077.67      11486.55      2511.11 o                         
  -1  12 -10      23595.82      21909.88      1630.77 o                         
  -1 -12 -10      27351.28      27838.70      1569.27 o                         
  -1 -12 -11        124.51        990.94       778.17 o                         
  -1  12 -11      25461.24      24551.90      1754.51 o                         
  -1  12 -12       8805.51       8272.37      1187.41 o                         
  -1 -12 -12      16602.88      18049.16      1926.84 o                         
   1  12  13       7009.30       5964.66      1150.16 o                         
   1 -12  13      14493.36      16477.52      1629.17 o                         
  -1 -12 -13       7548.36       7289.88      2568.78 o                         
  -1  12 -14          2.48       -856.30      2378.10 o                         
  -1  12 -14       1496.46        379.71      1253.31 o                         
  -1 -12 -14        280.60       1308.79      1733.56 o                         
   1 -12  15      20817.70      19791.51      1494.14 o                         
  -1 -12 -15       7236.47       8092.12      1867.32 o                         
  -1  12 -16      33326.63      33938.72      2700.21 o                         
  -1  12 -16      33582.23      30731.63      1695.85 o                         
  -1 -12 -16      33356.94      39711.25      3846.33 o                         
  -1 -12 -17      20953.67      24188.70      3919.45 o                         
  -1  12 -17      33150.50      34965.07      1956.00 o                         
  -1 -12 -17      21262.95      24697.45      3815.12 o                         
  -1  12 -18       4874.13       5191.63      1591.68 o                         
  -1 -12 -18        390.52        105.49      5808.88 o                         
   1 -12  19        450.63       -552.96      1543.82 o                         
  -1 -12 -19       1726.44        451.29      5385.21 o                         
  -1  12 -20        604.86       2165.58      2417.14 o                         
  -1 -12 -20       2552.75       1387.05      5892.24 o                         
  -1  12 -21       5722.33       5100.85      2466.33 o                         
  -1 -12 -21       1583.36       1302.50      5998.66 o                         
  -1  12 -22        480.11       3997.83      2724.54 o                         
  -1 -12 -22         63.57      -2318.75      6150.54 o                         
  -1  12 -23      32301.58      32984.46      4120.84 o                         
  -1  12 -23      44841.57      42387.40      3852.65 o                         
  -1 -12 -23      32402.81      52076.95      8299.73 o                         
  -1 -12 -24       5100.14       4582.15      3983.19 o                         
  -1  12 -24      14596.94      21645.27      2875.57 o                         
  -1  12 -25       1949.81       6750.11      5130.67 o                         
  -1 -12 -25       4647.67      -1089.11      6456.66 o                         
  -1  12 -26        400.35       5249.98      2790.96 o                         
  -1  12 -27       1152.92        -52.07      5327.68 o                         
  -1 -12 -27       3337.05      15524.38      7269.64 o                         
   1  13 -27       5087.56       8625.36      5261.92 o                         
   1 -13 -27       7111.36      15431.33      6536.12 o                         
   1  13 -26       8388.48      10241.28      5537.22 o                         
   1 -13 -26       8376.59      12469.50      6066.56 o                         
   1  13 -25        424.17        694.43      3427.61 o                         
   1  13 -25       3349.02       6633.33      4100.31 o                         
   1 -13 -25        819.07      -2667.03      5474.44 o                         
   1  13 -24       1132.48       7215.04      3112.48 o                         
   1 -13 -24      28299.70      40366.60      6638.36 o                         
   1  13 -23       8397.96       9210.43      3063.11 o                         
   1 -13 -23      21626.00      19200.62      5893.92 o                         
   1  13 -22      49656.02      43276.86      4174.59 o                         
   1 -13 -22      43774.51      45735.20      6902.41 o                         
   1 -13 -21       4497.79       6160.90      3204.34 o                         
   1  13 -21      13108.26      10627.19      3051.88 o                         
   1  13 -20        823.98       4939.33      2177.14 o                         
   1 -13 -20        898.35      -4130.02      4130.02 o                         
   1 -13 -19       4282.47       7388.15      2962.56 o                         
   1  13 -19       4431.40      10129.08      2606.38 o                         
   1  13 -18      15196.63      13692.77      2577.42 o                         
   1 -13 -18      43086.89      30623.33      5457.74 o                         
   1 -13 -17       9011.42       9762.95      2014.62 o                         
  -1 -13  17       9200.78       9540.06      2052.12 o                         
   1  13 -16      72305.65      75282.63      3109.27 o                         
  -1 -13  16      81490.44      73086.45      4688.27 o                         
   1 -13 -16      73327.45      97293.88      4720.97 o                         
   1 -13 -15       2602.42       3411.27      1733.42 o                         
   1  13 -15      22697.50      30194.81      2797.20 o                         
  -1 -13  14       2278.86       2525.92      2566.00 o                         
  -1 -13  14       4847.97       5889.92      2629.25 o                         
   1 -13 -14       3394.24      11791.80      2498.20 o                         
   1  13 -13       8551.76       8761.80      1125.17 o                         
  -1 -13  12        216.29       1779.76      1918.49 o                         
   1 -13 -12        828.39       1840.87      2021.81 o                         
   1 -13 -11       2199.38       2767.22      1410.20 o                         
  -1 -13  11       2256.76         15.14      1833.09 o                         
  -1 -13  10     121987.51     109258.09      2527.78 o                         
  -1  13  10      94721.04      86709.33      2956.04 o                         
  -1  13   9       1265.32       2052.28      1327.70 o                         
  -1 -13   9      20062.43      20956.13      1839.00 o                         
  -1 -13   8       7196.15       5026.55      1419.09 o                         
   1 -13  -8       3949.38       3321.37      2186.01 o                         
   1 -13  -7        454.85       1080.79       944.30 o                         
  -1 -13   7        546.18        755.21      1286.94 o                         
  -1 -13   6       1977.62       2686.42       653.57 o                         
  -1 -13   5      20031.85      16839.07      1338.72 o                         
   1 -13  -5      20082.31      18879.70      1209.50 o                         
  -1 -13   4        870.68       1243.90       794.15 o                         
   1  13  -3      47790.05      51174.68      1457.59 o                         
   1 -13  -3      19758.21      22645.45       878.33 o                         
   1  13  -2       3025.37       3942.45       550.43 o                         
  -1 -13   2       4281.02       6999.55      3590.75 o                         
  -1 -13   1      10648.94      14142.93      1157.78 o                         
   1 -13  -1       5649.10       6200.11       732.53 o                         
   1  13   0       7113.54       7373.09       915.90 o                         
  -1  13   0      11529.99      10422.37       760.48 o                         
   1 -13   1      29286.68      25223.19       763.77 o                         
  -1 -13  -1      32041.30      27038.14      1003.61 o                         
   1  13   2      12977.94      10976.20       829.90 o                         
   1  13   3      28669.44      24826.89      2580.40 o                         
  -1  13  -3      31363.42      32705.65      1547.40 o                         
  -1 -13  -3      43167.92      39658.22      1304.45 o                         
  -1 -13  -4        717.36       1377.80       716.54 o                         
  -1 -13  -5      12066.95      12367.32       975.44 o                         
  -1  13  -5      12156.57      13922.40      1311.62 o                         
  -1 -13  -5      13697.82      14145.53      1515.81 o                         
  -1  13  -6      16548.11      13681.50      1103.09 o                         
  -1 -13  -7       2151.97       1745.52      1063.27 o                         
  -1  13  -7       2252.99       1460.83      1206.56 o                         
  -1  13  -8       2946.69       4109.07      2725.20 o                         
  -1  13  -8       3258.39       3079.09      1769.24 o                         
  -1 -13  -8       6697.90       5470.94      1095.49 o                         
  -1 -13  -9      17224.25      15297.39      1060.81 o                         
  -1  13  -9      17492.63      14915.77      1432.83 o                         
   1 -13  10      11825.03      18277.38      1909.25 o                         
  -1  13 -10      12098.12      18382.21      1527.56 o                         
  -1 -13 -10      13104.02      17605.74      1886.27 o                         
  -1 -13 -11      15368.91      11134.41      1418.17 o                         
  -1  13 -11      17815.44      15816.35      1443.88 o                         
  -1 -13 -11      15418.05      14294.82      2621.42 o                         
  -1  13 -12       5922.09       5193.95      2076.59 o                         
  -1  13 -12      11457.21      11947.44      1581.37 o                         
  -1 -13 -12       7877.65       7573.28      1665.96 o                         
  -1  13 -13       9474.23       9157.77       930.12 o                         
  -1  13 -13       9525.27       8435.96      2943.17 o                         
  -1 -13 -13      12509.28      13737.47      2780.73 o                         
  -1  13 -14      10438.61       9923.74      1388.42 o                         
  -1 -13 -14      10610.87      10952.44      2671.96 o                         
  -1 -13 -15      10904.68      10133.32      1341.87 o                         
  -1  13 -15      11478.51      12712.30      1740.16 o                         
  -1  13 -16       1822.72       4112.11      1897.17 o                         
   1 -13  16       8500.98      11510.96      2170.71 o                         
  -1 -13 -16       3614.21       9788.75      3004.30 o                         
  -1 -13 -17      23240.63      21317.95      2244.69 o                         
  -1  13 -17      23786.48      27879.42      1672.60 o                         
  -1  13 -18       9996.87      10084.98      1689.22 o                         
  -1 -13 -18       7595.70       9750.25      6278.30 o                         
  -1 -13 -19      13205.62      15659.39      3632.64 o                         
  -1  13 -19      24849.23      16749.83      3099.83 o                         
  -1  13 -20       3488.19       2549.49      2445.33 o                         
  -1 -13 -20       2323.58       2070.04      5272.87 o                         
  -1 -13 -21        249.65      -1253.08      3166.61 o                         
  -1  13 -21       1395.96       -856.04      2574.03 o                         
  -1  13 -22      10031.07      13581.62      2913.12 o                         
  -1 -13 -22       5158.05      13358.73      6145.98 o                         
  -1 -13 -23        315.08       1622.16      3662.39 o                         
  -1  13 -23       3979.38       5232.87      3203.00 o                         
  -1  13 -24      20333.50      30988.61      5779.82 o                         
  -1 -13 -24      17081.52      27408.96      7280.37 o                         
  -1  13 -25       3996.17       3295.10      3461.38 o                         
  -1 -13 -25       8888.27      12475.26      6548.29 o                         
  -1  13 -26       2169.05        258.64      2473.00 o                         
  -1 -13 -26       1914.10       1035.25      2952.61 o                         
  -1 -13 -27       1128.36       6201.64      3986.69 o                         
  -1  13 -27       2683.76       2115.52      4891.30 o                         
   1 -14 -27        256.36       -269.97      3512.33 o                         
   1  14 -27        283.46      -2161.36      5089.57 o                         
   1  14 -26        940.44         43.93      4963.56 o                         
   1 -14 -26       3624.07        824.66      5621.87 o                         
   1 -14 -25        487.96       -839.55      2365.97 o                         
   1  14 -25        853.48        608.41      4218.64 o                         
   1  14 -24       1561.26       1097.25      2106.24 o                         
   1 -14 -24       8413.41       5855.23      5696.44 o                         
   1 -14 -23        845.16       1372.68      3181.97 o                         
   1  14 -23        910.79       6289.40      3002.95 o                         
   1  14 -22         19.04       8340.26      3164.97 o                         
   1  14 -22      12653.12       8781.07      4185.61 o                         
   1 -14 -22        367.47       7789.42      5102.24 o                         
   1 -14 -21       4728.18       7032.28      3036.22 o                         
   1  14 -21       4740.55       5308.74      2899.36 o                         
   1  14 -20      14476.68      17260.49      3008.95 o                         
   1 -14 -20      12438.24       3681.35      4559.55 o                         
   1 -14 -19      23344.05      21215.19      3181.57 o                         
  -1 -14  19      29930.86      30002.12      2413.32 o                         
   1  14 -18        629.95       1275.14      1990.71 o                         
   1 -14 -18       5729.75       4722.07      2310.03 o                         
   1 -14 -17      10461.46      10636.71      2528.35 o                         
  -1 -14  17      15128.27      18859.78      2173.62 o                         
   1 -14 -17      53735.91      51116.29      4846.65 o                         
   1  14 -16       4367.16       2727.59      1945.19 o                         
   1 -14 -16      15503.58      16424.44      2898.41 o                         
   1  14 -15      22246.77      21970.18      2076.86 o                         
   1 -14 -15      17424.16      16635.71      2593.26 o                         
   1 -14 -14        511.40       1023.52      2049.82 o                         
   1  14 -14        581.65       3134.45      1791.49 o                         
   1 -14 -14        818.40      -2846.89      3081.98 o                         
   1  14 -13       5281.71       4223.13      1515.64 o                         
   1 -14 -13       6208.31       5515.50      2880.44 o                         
  -1  14  12      14834.04      13661.02      1719.66 o                         
  -1 -14  12      26108.72      26629.20      2787.37 o                         
  -1 -14  11       9338.07       4875.13      2711.42 o                         
   1 -14 -11      28923.66      31514.17      2463.70 o                         
   1 -14 -10      13299.99      15730.87      1565.20 o                         
  -1 -14  10      13764.56      16009.14      2293.34 o                         
   1  14  -9      35019.32      33773.24      2000.12 o                         
  -1  14   9      24986.54      23050.59      2035.40 o                         
   1 -14  -8      27353.06      27471.86      1518.81 o                         
  -1 -14   8      30265.99      26149.38      1718.15 o                         
  -1 -14   7      17766.10      17924.05      1446.80 o                         
  -1  14   7       1183.14       1235.51      1137.30 o                         
  -1  14   6        889.01       1076.42       878.28 o                         
   1  14  -5       1181.76        713.71       915.58 o                         
  -1  14   5       4379.50       5238.68      1176.98 o                         
   1  14  -4       2216.99       1511.27       764.97 o                         
   1  14  -3      13084.10       9631.86      1327.04 o                         
   1 -14  -3      13198.35       9535.31      1384.36 o                         
   1 -14  -2       1109.11       1395.92       644.17 o                         
   1 -14  -1       2095.36       3111.18       378.64 o                         
  -1 -14   1       4319.61       3420.54      1210.77 o                         
  -1  14   1       2510.47       3843.50       836.90 o                         
  -1 -14   0        276.74        276.51       605.57 o                         
  -1 -14   0       5462.82       6344.66      2086.17 o                         
   1 -14   1      15781.59      18034.09       552.25 o                         
  -1 -14  -1      16517.05      16217.88      1439.64 o                         
   1  14   2        458.60        779.26       576.92 o                         
  -1 -14  -2       3437.91       3529.57      1022.67 o                         
  -1  14  -3       1771.18       2909.59       909.28 o                         
   1  14   3       9153.05       9356.57      1013.04 o                         
  -1 -14  -4        405.17       1434.58       527.49 o                         
  -1 -14  -4        639.99       2255.66      2787.30 o                         
  -1  14  -5       4145.92       3651.56       925.25 o                         
  -1 -14  -5      15078.99      13629.52      1258.47 o                         
  -1 -14  -6       3047.98       3780.48       658.95 o                         
  -1  14  -6       3710.26       2703.78      1600.44 o                         
  -1  14  -7       5144.55       3197.01      2489.59 o                         
  -1  14  -7       6879.37       6004.43      1201.76 o                         
  -1 -14  -7       7710.29       7833.50      1234.87 o                         
  -1 -14  -8      15321.99      13382.16      1048.92 o                         
  -1  14  -8      26433.61      25059.44      1425.90 o                         
  -1  14  -9      15770.99      16425.24      1527.51 o                         
  -1 -14  -9       1188.33       4355.12      1184.00 o                         
  -1 -14 -10      20041.37      17365.05      1472.63 o                         
   1 -14  10      34862.00      33917.41      1842.24 o                         
   1 -14  11       5013.18       8155.92      1326.43 o                         
  -1 -14 -11      10067.33      10006.17      2058.65 o                         
  -1 -14 -12        237.23        557.31      1238.84 o                         
  -1  14 -12        510.13       3567.67      1284.48 o                         
  -1  14 -13      11229.51      10143.46      2485.81 o                         
   1 -14  13      14784.04      14269.13      1345.55 o                         
  -1 -14 -13      12866.41      12223.74      2284.52 o                         
  -1 -14 -14        891.03       1082.49      1396.23 o                         
  -1  14 -14       8215.33       7485.50      1295.94 o                         
  -1  14 -15       3603.36       4356.33      2523.84 o                         
  -1  14 -15       5430.53       8499.30      1274.74 o                         
  -1 -14 -15       5562.14       7932.03      2479.90 o                         
  -1 -14 -16       2124.88       1489.15      1578.66 o                         
   1 -14  16       9318.54       4432.00      1880.07 o                         
  -1  14 -17      12681.07      14348.13      1547.49 o                         
  -1 -14 -17       7191.97      11104.20      2904.16 o                         
  -1  14 -18        914.00       -871.87      1881.66 o                         
  -1 -14 -18       1648.64       6057.83      5050.60 o                         
  -1  14 -19       2434.61       3072.00      2029.82 o                         
  -1 -14 -19        405.83      13968.28      5689.64 o                         
  -1  14 -20      12657.04      10621.63      2634.66 o                         
  -1 -14 -20       9302.79       8324.80      5498.05 o                         
  -1  14 -21      12919.42      12123.32      2720.19 o                         
  -1 -14 -21      12768.53      21526.75      6078.37 o                         
  -1  14 -22      30352.82      28821.72      4123.46 o                         
  -1  14 -22      31314.45      24120.77      3835.17 o                         
  -1 -14 -22      30701.12      30642.57      6741.20 o                         
  -1 -14 -23      23264.34      17596.73      4088.23 o                         
  -1  14 -23      35374.24      37243.55      3205.24 o                         
  -1  14 -24       2734.24       1896.24      4497.64 o                         
  -1 -14 -24       2346.39      12298.96      6565.04 o                         
  -1 -14 -25       1625.88       1036.97      2455.57 o                         
  -1  14 -26       7336.74       4061.46      3179.06 o                         
  -1 -14 -26       7201.15       7848.56      6899.55 o                         
  -1 -14 -27        124.77       4307.41      4092.56 o                         
  -1  14 -27       1504.07       4259.29      5279.97 o                         
   1  15 -27       4036.52      14887.44      5388.65 o                         
   1 -15 -27       1229.21      -2412.82      5554.97 o                         
   1  15 -26      25602.84      28660.40      5473.28 o                         
   1 -15 -26      27014.25      17329.35      6090.74 o                         
   1  15 -25       2828.27      -1825.90      3071.26 o                         
   1 -15 -25       3478.61       4745.62      5711.42 o                         
   1  15 -24       8664.53       6754.30      3580.79 o                         
   1  15 -24       8725.43      12978.52      4379.12 o                         
   1 -15 -24       9834.45       6550.35      5383.63 o                         
  -1  15  23      26261.43      19707.29      2630.48 o                         
   1  15 -23      28517.72      29465.46      3746.40 o                         
   1 -15 -23      26958.54      35097.46      6074.03 o                         
  -1  15  22      12658.82      11236.21      2158.77 o                         
   1  15 -22      15538.42      16866.94      3118.49 o                         
   1  15 -21       3180.92       2842.92      2854.88 o                         
   1 -15 -21       5057.87       3816.59      2566.25 o                         
  -1  15  20       2091.13       4235.88      2207.73 o                         
   1  15 -20       8014.84       9102.89      2882.67 o                         
  -1  15  20       2630.54       4682.39      2550.13 o                         
   1  15 -19       4177.52       8462.93      2786.50 o                         
   1 -15 -19       6069.03       5514.82      2806.60 o                         
  -1  15  18        279.61       -231.40      2181.28 o                         
   1  15 -18        511.75       2695.44      2520.76 o                         
  -1 -15  17       1140.93        315.27      1969.26 o                         
   1 -15 -17       1976.63       6339.55      1828.64 o                         
  -1  15  16        618.78       2633.32      1519.85 o                         
   1  15 -16        695.37       1984.54      1684.88 o                         
   1  15 -15      33684.21      36148.58      2350.30 o                         
   1  15 -15      36962.76      36232.80      2954.62 o                         
   1 -15 -15      36461.73      35745.01      2899.07 o                         
   1 -15 -14      21490.81      24553.63      2038.10 o                         
   1  15 -14      44848.33      43649.59      2036.14 o                         
   1  15 -13       7248.41       7623.19      2411.35 o                         
   1 -15 -13       5853.63       8389.42      2452.95 o                         
   1 -15 -12      30419.99      26273.62      1633.97 o                         
  -1 -15  11       3387.04        703.19      1498.43 o                         
   1 -15 -11      12400.23       8978.84      2457.48 o                         
  -1  15  10         44.73       -419.31      1160.40 o                         
   1  15 -10        348.32        299.43      1148.13 o                         
  -1 -15   9      27024.74      26299.09      1465.70 o                         
  -1  15   9       6913.21       7861.64      1573.34 o                         
  -1  15   8       6152.66       7962.84      1640.02 o                         
  -1 -15   8       8834.05      10183.21      1186.41 o                         
   1  15  -7       3108.99       2589.34       688.86 o                         
   1  15  -6      23631.49      22061.15      1457.21 o                         
  -1  15   6       6969.10      10032.06      1106.02 o                         
   1 -15  -5       3646.66       3351.00      1198.05 o                         
  -1 -15   5      10212.78       8556.79      1316.04 o                         
  -1 -15   4      29086.43      24181.07      1469.84 o                         
   1 -15  -4      43661.52      40631.37      1345.95 o                         
   1 -15  -3       5050.45       6469.74       808.77 o                         
  -1 -15   2       5714.70       7586.81      1250.95 o                         
   1 -15  -2       9296.62      10316.43       987.25 o                         
  -1 -15   1      17917.11      15602.71      1705.14 o                         
  -1 -15   0      30706.11      26628.85      2867.88 o                         
  -1 -15  -1       5301.65       4921.43      1304.25 o                         
   1  15   1      10390.81      12344.27      2833.41 o                         
  -1  15  -2       1172.52       2535.44      1295.12 o                         
   1  15   2       2262.76       5249.99      1761.73 o                         
  -1  15  -3      25760.42      23915.43      1485.35 o                         
  -1  15  -4       8680.28       9510.13      1081.78 o                         
  -1 -15  -4      17723.90      18807.96      1390.64 o                         
  -1 -15  -5       3211.58       2871.22       652.79 o                         
  -1  15  -5       3523.24       2181.47      1252.39 o                         
  -1  15  -6       9255.40      12788.08      2226.09 o                         
  -1 -15  -6       8990.63      10236.37      1112.00 o                         
  -1  15  -7        503.63        954.36       797.93 o                         
  -1 -15  -8      24399.79      23383.29      1400.41 o                         
  -1  15  -8      45526.42      47289.36      1748.98 o                         
  -1  15  -9      23672.67      20070.67      3159.15 o                         
  -1  15  -9      24292.38      25692.09      2214.35 o                         
  -1 -15  -9      28171.47      26732.64      1861.15 o                         
  -1 -15 -10       1723.23       2164.51       939.31 o                         
  -1  15 -10       4494.46       3295.15      1413.28 o                         
  -1  15 -11       6403.66       5258.33      1727.36 o                         
   1 -15  11       6552.89       4723.72      1684.47 o                         
  -1 -15 -11      10759.27      10312.63      1841.74 o                         
  -1 -15 -12       4227.71       4680.69       892.75 o                         
  -1  15 -12       4250.51       4687.50      2962.06 o                         
  -1  15 -13        323.95       -194.75       866.13 o                         
  -1 -15 -13       9356.67       8724.44      2225.25 o                         
  -1 -15 -14      16549.07      16721.64      1558.56 o                         
  -1  15 -14      28200.04      27280.21      1791.49 o                         
  -1  15 -15      50628.89      49553.46      2004.16 o                         
  -1  15 -15      60919.52      57315.95      2477.58 o                         
  -1 -15 -15      54648.79      56654.71      3780.27 o                         
  -1  15 -16      27870.81      28449.17      1648.70 o                         
  -1  15 -16      28374.46      28035.03      1893.88 o                         
  -1  15 -17       1171.80        722.20      1612.75 o                         
  -1 -15 -17       3195.82       1820.34      1489.28 o                         
  -1 -15 -18        668.71       1245.36      2932.55 o                         
  -1  15 -18       3576.82       7643.93      2098.28 o                         
  -1  15 -19        982.46       2996.42      2081.35 o                         
  -1 -15 -19       5691.62       3332.83      5538.91 o                         
  -1 -15 -20         24.85        454.83      3047.62 o                         
  -1  15 -20       2383.15       2934.16      2574.11 o                         
  -1  15 -21       6362.25       8789.53      2854.00 o                         
  -1 -15 -21       6476.51       4361.27      5777.46 o                         
  -1 -15 -22       1134.43        739.01      3435.13 o                         
  -1  15 -22       1803.39       2897.54      2744.26 o                         
  -1  15 -23        967.21       3870.53      4491.14 o                         
  -1 -15 -23       1622.96       1512.14      2475.60 o                         
  -1  15 -24       1362.18       4178.16      2450.82 o                         
  -1  15 -25       1670.59        728.91      2329.54 o                         
  -1 -15 -25        725.95       1501.52      5875.38 o                         
  -1 -15 -26       1830.97       4099.73      3689.70 o                         
  -1  15 -26       8456.62       9480.29      5146.54 o                         
  -1  15 -27       2550.55       9856.38      5028.30 o                         
  -1 -15 -27       2741.68       2495.51      6114.06 o                         
   1 -16 -27       1064.66      18386.20      6202.61 o                         
   1 -16 -26       5426.57       3314.84      2498.28 o                         
   1  16 -25       3995.62       6148.27      3445.48 o                         
   1 -16 -25       3626.33       1586.36      5346.62 o                         
   1 -16 -24       1951.33       6702.58      2452.85 o                         
   1  16 -24       7855.45       -544.38      4241.06 o                         
   1  16 -23        143.81        889.12      2078.42 o                         
  -1  16  23        311.19       2976.00      1943.66 o                         
  -1  16  22       1341.18       2527.52      2125.63 o                         
   1  16 -22       1907.01        470.87      2803.29 o                         
  -1  16  22       1599.82         72.71      2689.33 o                         
   1  16 -21       1927.96       2343.44      2983.33 o                         
   1  16 -21      17067.29      15341.76      4446.71 o                         
   1 -16 -21       2029.18       8481.41      2060.51 o                         
   1 -16 -20       2298.14       4762.64      2226.75 o                         
   1  16 -20       2422.75       3267.88      2678.46 o                         
  -1  16  20       2323.74        709.97      1796.03 o                         
   1  16 -19      11454.04      14942.78      3274.52 o                         
  -1  16  19      11656.15       9868.43      2062.17 o                         
   1  16 -18       5296.08       4773.18      2528.30 o                         
   1 -16 -18       2591.41       1836.37      1849.57 o                         
   1 -16 -17        438.13       2248.57      1956.47 o                         
   1  16 -17      10887.06      11494.80      2225.75 o                         
   1 -16 -17       1183.37       1438.89      2159.80 o                         
   1  16 -16       5123.97       4076.81      1939.16 o                         
   1 -16 -16       6776.79      15291.36      2820.17 o                         
   1 -16 -15       5597.85       5506.66      1531.58 o                         
  -1 -16  15      12916.30      15150.41      1857.80 o                         
  -1  16  15      14368.25      15906.89      2787.54 o                         
   1  16 -14       3141.96       4087.86      2740.00 o                         
   1  16 -14       4313.34       5684.13      1792.13 o                         
   1 -16 -14       7953.70       6954.79      2018.88 o                         
   1 -16 -13      18952.15      19692.04      1741.56 o                         
  -1 -16  13      23583.32      25968.47      2411.70 o                         
  -1  16  13      22500.08      22202.89      2838.66 o                         
  -1 -16  12       9150.12       8054.02      1456.71 o                         
   1 -16 -12      30698.24      32107.31      2050.23 o                         
   1 -16 -11       8399.81       9116.75      1094.24 o                         
   1  16 -11       9142.19       4385.51      2367.63 o                         
  -1  16  11      14343.07      17926.13      2683.25 o                         
   1  16 -10        525.10       -108.89      1727.62 o                         
   1  16 -10       6829.41       4690.57      2963.08 o                         
  -1  16  10       1821.98       1482.30      1151.18 o                         
   1 -16  -9        675.59       5487.86       947.99 o                         
  -1 -16   9      21649.22      27419.53      1582.96 o                         
  -1 -16   8      21092.69      18894.61      1749.02 o                         
   1 -16  -8      31387.91      32169.52      2104.23 o                         
  -1  16   7      19471.64      20984.72      1076.96 o                         
  -1 -16   7      21052.42      23359.72      1324.91 o                         
   1  16  -6       9101.10       9903.22      1263.12 o                         
  -1 -16   6      11782.60      11889.39      1864.99 o                         
  -1  16   6      19299.59      17388.10      1340.14 o                         
   1 -16  -5      58186.37      53449.34      1463.29 o                         
   1  16  -5      61098.84      56005.42      2456.70 o                         
  -1 -16   4       7069.32       7460.51      1517.95 o                         
   1 -16  -4      22903.61      22658.45      1897.36 o                         
   1 -16  -3       6332.43       8836.12       789.61 o                         
   1  16  -3       7093.40       8896.06      3359.89 o                         
  -1 -16   2      17756.12      15302.55      1474.26 o                         
  -1 -16   2      18035.89      17666.21      3832.64 o                         
   1 -16  -2      24394.39      24945.77      2941.95 o                         
  -1 -16   1       5632.80       8660.47      1275.47 o                         
  -1 -16   0        524.09       1371.09      1808.45 o                         
  -1 -16   0       2060.54        240.41      3635.29 o                         
  -1 -16  -1      31300.82      28404.29      1722.14 o                         
   1  16   2      14522.68      14174.28      1462.44 o                         
   1  16   3      29492.16      28583.64      1383.77 o                         
  -1 -16  -3      44093.68      40710.73      2771.03 o                         
  -1  16  -4      28617.53      25587.60      1822.99 o                         
  -1 -16  -4      35140.58      33225.50      1117.87 o                         
   1  16   5       4676.13       8019.64      1277.50 o                         
  -1  16  -5      15787.54      14671.93      1796.17 o                         
  -1  16  -6       1385.85       1504.81      1425.40 o                         
  -1  16  -6      22512.52      20054.21      1948.57 o                         
  -1 -16  -6       1633.71       3929.64      1062.51 o                         
  -1 -16  -7      49423.78      49833.48      2123.84 o                         
  -1  16  -7      81804.22      75926.02      2201.64 o                         
  -1  16  -8      13667.06      14872.31      3321.58 o                         
  -1  16  -8      15450.25      18289.33      1491.99 o                         
  -1 -16  -8      20483.84      21900.69      2165.20 o                         
   1  16   9      56974.64      54924.32      2080.00 o                         
  -1  16  -9      57244.00      55495.80      1932.14 o                         
  -1  16 -10      11614.28       9328.26      2143.37 o                         
  -1 -16 -10      21680.74      17928.39      1470.99 o                         
   1  16  11         95.93        216.13      1013.42 o                         
  -1  16 -11        622.37        708.57      1333.05 o                         
   1 -16  12       1099.43        890.87      2356.02 o                         
  -1  16 -12       1444.44        959.04      1829.87 o                         
   1  16  12       2124.43       4740.13      1636.23 o                         
  -1 -16 -13       4148.29       4949.35      1363.85 o                         
  -1  16 -13      14681.43      14034.27      1365.27 o                         
  -1  16 -14      17302.29      12255.73      1649.62 o                         
   1  16  14      10400.92       5424.73      2186.34 o                         
  -1 -16 -15       3205.30       2942.60      1459.05 o                         
  -1  16 -15       3901.70       6900.01      1404.43 o                         
  -1  16 -16       5035.86       9484.56      1514.01 o                         
  -1 -16 -16       6039.97       3803.60      2362.88 o                         
  -1 -16 -17      10910.01      12227.76      1920.65 o                         
  -1  16 -17      13498.20      12194.64      1776.88 o                         
  -1  16 -18       3937.64       1240.05      2409.30 o                         
  -1 -16 -18       4308.94       6190.18      4802.42 o                         
   1 -16  19       2154.27       1095.10      2049.00 o                         
  -1 -16 -19       2086.41      10349.53      4906.17 o                         
  -1  16 -20      19506.66      25347.61      3004.18 o                         
  -1 -16 -20      17328.80      19625.68      5654.07 o                         
  -1  16 -21      25330.05      24997.58      3806.52 o                         
  -1  16 -21      25339.55      22928.60      3917.32 o                         
  -1 -16 -21      26308.13      33213.89      6037.00 o                         
  -1  16 -22      12087.26      12659.00      2844.17 o                         
  -1 -16 -22       7327.57      11071.95      5591.38 o                         
  -1  16 -23        364.20      -4398.02      4398.02 o                         
  -1 -16 -23       7132.83       6671.85      6015.13 o                         
  -1 -16 -24       1586.87        890.35      2376.59 o                         
  -1  16 -25        321.22      -2055.41      4620.46 o                         
  -1 -16 -25        467.90       3126.33      5832.95 o                         
  -1 -16 -26      11773.21      12316.83      2740.43 o                         
  -1 -16 -27      12859.87      10893.21      6822.37 o                         
   1  17 -27      33141.24      34754.88      5725.17 o                         
   1 -17 -27      28580.94      29964.34      6221.29 o                         
   1  17 -26       1341.79      -1274.35      4549.78 o                         
   1 -17 -26       5783.09      14656.21      5752.02 o                         
   1 -17 -25       2155.53       3731.29      3266.30 o                         
   1  17 -25       2210.07       7501.94      3167.29 o                         
   1  17 -24       3786.19       7862.21      3266.03 o                         
   1 -17 -24       2299.14       4100.15      5123.98 o                         
   1 -17 -23        166.92         -7.07      1935.48 o                         
   1  17 -23        307.05       4132.48      3015.39 o                         
  -1  17  23       5058.90      17084.32      3110.64 o                         
   1  17 -22        544.74       3214.61      2912.01 o                         
  -1  17  22        316.47       9344.15      2446.73 o                         
  -1  17  21      24279.25      23425.57      2662.17 o                         
   1  17 -21      35883.10      35307.13      3337.76 o                         
  -1  17  21      30908.32      35220.48      3403.71 o                         
   1  17 -20      19945.38      18781.80      3293.75 o                         
  -1  17  20      19921.21      24399.93      2438.00 o                         
  -1  17  19        886.45       2551.27      1201.85 o                         
   1  17 -19        905.39       1356.12      1960.85 o                         
   1  17 -18       7644.01       5857.74      2663.73 o                         
  -1  17  18       1964.23       2751.92       998.34 o                         
   1 -17 -17         29.37        487.54      1509.30 o                         
   1  17 -17        849.78       1555.32      2023.41 o                         
  -1  17  17       2589.45       4536.59      1909.42 o                         
   1  17 -16       6017.52       3845.25      1595.21 o                         
  -1  17  16      11508.01      12607.42      1562.88 o                         
   1 -17 -15       3958.31       5779.49      1527.91 o                         
   1  17 -15       6261.36       6065.73      2196.13 o                         
   1 -17 -15       5085.07       7290.07      1920.93 o                         
   1  17 -14       6591.00       9839.89      1699.54 o                         
   1  17 -14       6841.09       7944.43      2500.07 o                         
  -1  17  14       7714.14      11761.49      1454.94 o                         
  -1 -17  13        171.10       1817.43      1140.35 o                         
   1  17 -13      16292.90      17790.80      2267.99 o                         
   1 -17 -13       1275.13       7228.66      1851.29 o                         
   1  17 -12      19736.16      20868.62      1979.06 o                         
   1  17 -12      39260.59      35190.68      4208.71 o                         
  -1  17  12      22129.22      23272.04      1518.40 o                         
   1 -17 -11        951.40        654.66       755.14 o                         
  -1 -17  11       4734.60       6293.81      3138.25 o                         
   1  17 -10       3020.83       3178.15      1790.43 o                         
  -1 -17  10       3287.11       2893.87      1876.74 o                         
   1 -17 -10      10060.15       9871.27      1505.76 o                         
  -1  17   9        947.57        812.78       805.74 o                         
  -1 -17   9       1720.11       1103.73      1548.04 o                         
  -1  17   8      25898.96      25636.64      1353.61 o                         
   1 -17  -8      26235.94      27216.96      2845.06 o                         
   1  17  -7        164.43        397.39      1194.43 o                         
   1 -17  -7       3458.79       5682.75      1023.33 o                         
   1 -17  -6      38192.73      31925.88      1121.98 o                         
   1  17  -6      58311.45      51935.90      1464.23 o                         
  -1  17   6      44826.48      38028.34      2381.11 o                         
   1  17  -5      17318.32      18866.53      1187.97 o                         
   1 -17  -5      49307.81      47980.76      1574.07 o                         
   1 -17  -4      24579.72      23284.34       833.45 o                         
   1  17  -4      53216.79      49455.21      1273.93 o                         
   1 -17  -4      33055.88      31511.22      2134.84 o                         
  -1 -17   3       8173.10       8384.26      1247.12 o                         
  -1  17   3      10059.95       8762.06      1407.22 o                         
   1  17  -2        317.12       8608.95      1786.17 o                         
  -1 -17   1       1213.46       8615.12      2350.32 o                         
   1 -17  -1        772.59       2562.43      2574.49 o                         
  -1 -17   0      57497.91      56516.95      1785.51 o                         
  -1 -17  -1       7672.70       9088.14      2208.89 o                         
  -1 -17  -2      87650.12      85595.82      2976.06 o                         
   1  17   2      88025.80      81818.11      4407.52 o                         
  -1  17  -3      10909.84       9806.76      1346.59 o                         
  -1 -17  -3      18668.97      18396.07      2038.14 o                         
  -1  17  -4       1143.08       2936.67       744.21 o                         
  -1  17  -4       1416.17       5646.79      1595.78 o                         
  -1  17  -5      17839.08      16380.10      1385.12 o                         
  -1 -17  -5       8462.83      10651.28      1340.16 o                         
   1  17   6       3366.03       4301.85      1021.77 o                         
  -1  17  -6       3985.70       6496.77      1083.74 o                         
  -1  17  -7      10803.23      10108.89      1165.87 o                         
  -1 -17  -7      20827.31      22655.85      1744.67 o                         
  -1 -17  -8      11970.01      10886.54       944.02 o                         
  -1 -17  -9       1572.98       2288.39       847.78 o                         
  -1  17  -9       8654.60       7782.24      2250.49 o                         
  -1  17 -10      18410.97      17342.87      1769.46 o                         
  -1  17 -10      22191.06      16258.58      3330.45 o                         
  -1 -17 -10      19084.01      18531.06      1407.56 o                         
   1  17  11       2501.02       2418.14      1035.06 o                         
  -1  17 -11       2749.76       3102.60      3131.87 o                         
  -1  17 -12       4315.68       5738.63      1225.46 o                         
   1  17  12       4323.17       2070.07      1229.05 o                         
  -1 -17 -13      28988.50      26601.47      1223.70 o                         
  -1  17 -13      60475.78      60900.09      2993.80 o                         
  -1  17 -14      38613.46      39557.89      1856.45 o                         
  -1  17 -14      40068.09      36627.18      2923.62 o                         
  -1 -17 -14      38952.00      40594.29      2805.63 o                         
  -1 -17 -15        788.72        473.82      1325.12 o                         
  -1  17 -15       7146.48      10603.99      1673.69 o                         
  -1  17 -16      12226.29      15177.75      1498.87 o                         
  -1 -17 -16      20786.16      25741.65      3153.22 o                         
  -1 -17 -17      11248.34      13484.17      1874.26 o                         
  -1  17 -17      12515.87      11185.16      1791.80 o                         
  -1  17 -18       3060.84        244.24      2076.48 o                         
  -1 -17 -18       2923.11       2513.69      1834.29 o                         
  -1 -17 -19      18628.39      20009.84      3332.31 o                         
   1 -17  19      21339.57      21264.05      2433.65 o                         
  -1  17 -20      33804.49      32107.83      4071.44 o                         
  -1 -17 -20      16173.77      11070.24      5764.62 o                         
  -1 -17 -21        131.63       2887.72      3097.37 o                         
  -1  17 -21        553.19        252.42      4135.33 o                         
  -1  17 -22      17622.14      10556.86      4796.60 o                         
  -1 -17 -22      32739.06      29463.38      6699.06 o                         
  -1  17 -23      15807.81      11017.65      2457.53 o                         
  -1  17 -24       4253.72       3442.04      4652.52 o                         
  -1 -17 -24       3922.52       4298.28      5626.52 o                         
  -1 -17 -25       1698.39       4028.13      3751.65 o                         
  -1  17 -25       2381.18      -1623.66      4553.09 o                         
  -1  17 -26       6624.97      17061.44      5264.53 o                         
  -1 -17 -26       8387.17      19803.29      6708.73 o                         
  -1  17 -27      13933.80      19779.55      5476.91 o                         
  -1 -17 -27        404.20        113.67      5863.25 o                         
   1 -18 -27       8254.03       7400.21      4004.67 o                         
   1  18 -26       5761.15      12453.65      5127.19 o                         
   1 -18 -26       5608.78       2017.72      5210.09 o                         
   1 -18 -25         82.30       -104.64      2284.59 o                         
   1  18 -25       3036.67       3023.81      4203.48 o                         
   1  18 -24       2216.02       2117.57      2489.83 o                         
   1 -18 -24       1486.75       4436.97      4833.67 o                         
   1 -18 -23       1382.69       2963.65      1482.77 o                         
   1  18 -23       2174.17       4265.58      4206.15 o                         
   1  18 -22         37.26       1749.21      2154.27 o                         
  -1  18  22       4652.74       4346.68      2405.94 o                         
  -1  18  21       7346.67       8209.26      1788.04 o                         
   1  18 -21       7503.74       4397.31      2857.84 o                         
   1  18 -20      25141.40      19623.25      3260.88 o                         
   1  18 -20      41252.73      26348.48      4750.48 o                         
  -1  18  20      26313.88      30943.21      2327.81 o                         
   1  18 -19       1364.67       4626.34      2754.22 o                         
  -1  18  19       6162.46       8345.53      2012.13 o                         
  -1  18  18        345.55        313.99      4478.74 o                         
   1  18 -18        779.44       1962.36      3224.66 o                         
   1 -18 -18        682.77       -579.83      1636.95 o                         
   1  18 -17        332.78       4349.10      1902.11 o                         
  -1  18  17       7270.70       7986.07      1463.60 o                         
   1 -18 -16       2592.80       2686.17      1421.01 o                         
   1  18 -16       6882.28       7770.55      1975.36 o                         
   1 -18 -16       3738.04       1365.87      1888.20 o                         
   1  18 -15       4650.59       5388.43      1846.21 o                         
   1 -18 -15       1252.55       4434.53      1540.78 o                         
   1 -18 -14       8095.40       9362.15      1509.28 o                         
   1  18 -14       8778.59      12129.53      1988.63 o                         
   1 -18 -14      13500.03      11872.43      2053.38 o                         
   1  18 -13      58612.60      59864.05      2330.96 o                         
   1 -18 -13      32718.24      30022.74      1785.47 o                         
   1 -18 -12       4102.24       3272.07      1010.80 o                         
  -1 -18  12       4668.34       5337.19      1836.40 o                         
  -1  18  12      11751.52      13221.09      2880.16 o                         
   1  18 -11       3234.51       4877.80      1324.51 o                         
   1 -18 -11       3660.89       3806.78      1451.99 o                         
   1 -18 -10      15203.52      14746.40      1188.26 o                         
   1  18 -10      17619.09      15733.71      1560.33 o                         
  -1  18  10      17854.29      13873.50      2881.88 o                         
  -1 -18   9       2276.81       3711.77      1271.33 o                         
   1 -18  -9       2960.28       7631.19      1580.76 o                         
   1 -18  -8      29181.27      30741.16      1120.89 o                         
   1  18  -8      32525.91      31723.50      1551.23 o                         
   1  18  -7       3372.73       4628.03      1065.51 o                         
  -1  18   7       2862.03       6349.31      1016.50 o                         
   1 -18  -6       1717.14       1987.47      1017.72 o                         
   1  18  -6      22690.83      18183.46      1627.74 o                         
  -1  18   6       1739.46       4212.70      2658.08 o                         
   1  18  -5      39787.12      34609.32      1537.89 o                         
   1  18  -5      40090.70      41525.33      1602.75 o                         
   1 -18  -5      44315.69      41012.77      1475.27 o                         
  -1  18   4       2662.59       2346.78       684.77 o                         
  -1 -18   4       3127.68       3209.26      1544.37 o                         
  -1 -18   3       1219.06       2858.28      1133.00 o                         
   1 -18  -3      12907.93      12777.37      2310.71 o                         
  -1 -18   2        625.46        497.91      1353.03 o                         
   1  18  -2       5326.94        925.20      2361.15 o                         
  -1 -18   1       2197.17       2091.19      1594.47 o                         
  -1 -18   1       2754.80       -105.29      3554.09 o                         
   1 -18  -1       2325.47       4973.89      2656.91 o                         
   1  18   0        152.43        753.91       995.80 o                         
  -1 -18  -1      12972.52       9706.83      1578.35 o                         
   1 -18   1      13132.52      11638.64      2829.89 o                         
   1  18   1      14545.83      10985.28      2432.13 o                         
   1  18   2       5503.85       6699.54      1470.28 o                         
   1 -18   2      30840.80      25933.82      2261.58 o                         
  -1 -18  -2       6558.31       7689.17      3601.86 o                         
  -1  18  -3      33255.10      30663.71      1974.70 o                         
  -1 -18  -3      33262.88      26887.21      2177.49 o                         
  -1 -18  -4         98.53        214.12       649.93 o                         
  -1  18  -4      14919.47      14681.86      2559.40 o                         
  -1 -18  -4       7764.21      11931.22      3887.92 o                         
  -1  18  -5      12848.33      16388.16      1551.15 o                         
  -1  18  -5      15619.49      12927.99      4104.40 o                         
  -1 -18  -5      14673.20      17335.07      1458.20 o                         
  -1 -18  -6       4178.35       2498.23       899.12 o                         
  -1  18  -6       4448.38       4022.28      1431.84 o                         
  -1  18  -7      40079.58      38318.24      1994.76 o                         
  -1 -18  -7      35602.84      35099.19      2527.17 o                         
   1  18   8       1651.78       4246.21      1014.61 o                         
  -1  18  -8      15495.54      18595.52      1632.87 o                         
  -1  18  -9      34299.05      29993.80      1588.35 o                         
  -1 -18  -9      20172.79      25195.98      2318.61 o                         
  -1 -18 -10       2404.07       2541.62      1103.39 o                         
  -1  18 -10       8749.67       8663.33      1380.76 o                         
  -1  18 -11       4059.50       4812.01      2724.59 o                         
  -1  18 -11       4652.80       2681.43      1786.44 o                         
  -1 -18 -11       5448.71       2863.49      1534.75 o                         
   1  18  12       2625.94       1958.74      1129.88 o                         
  -1  18 -12      17426.81      18332.48      1621.97 o                         
  -1  18 -13       5942.74       8693.09      1380.27 o                         
  -1 -18 -13      10534.34      11883.19      1841.65 o                         
   1  18  14       1080.25       3774.05      1236.57 o                         
   1 -18  14      17323.64      18669.69      1660.16 o                         
  -1  18 -15      17847.71      20428.14      1550.24 o                         
   1  18  15      39602.62      37726.66      2325.99 o                         
  -1 -18 -16       6711.60       6808.21      2017.46 o                         
  -1  18 -16      15731.62      12992.45      1541.18 o                         
  -1  18 -17        851.13        550.95      1617.36 o                         
  -1 -18 -17       1769.97       2324.67      2328.71 o                         
  -1 -18 -18       1712.92       -948.13      2610.61 o                         
  -1  18 -18       1846.32       4787.02      2658.38 o                         
  -1 -18 -19       1428.12      -1389.73      2782.86 o                         
  -1  18 -19       2789.33       2762.43      2140.34 o                         
  -1  18 -20       4820.20       8427.94      2221.05 o                         
  -1  18 -20       8237.21      11752.69      3912.33 o                         
  -1 -18 -20       6389.91      10731.16      4834.29 o                         
  -1  18 -21      14422.19       8845.79      4174.61 o                         
  -1 -18 -21      16969.24      22903.82      5387.46 o                         
  -1  18 -22       4443.78       6763.42      4430.79 o                         
  -1 -18 -22       8208.93      18230.42      5570.69 o                         
  -1 -18 -23      11837.31      11526.44      2497.38 o                         
  -1  18 -24       1184.45       1350.33      2834.31 o                         
  -1 -18 -24       3643.73       5838.44      5423.57 o                         
  -1 -18 -25       5923.39       5743.10      2436.42 o                         
  -1  18 -26       4802.53       3677.83      4877.63 o                         
  -1 -18 -26         57.93       -299.86      5746.32 o                         
  -1 -18 -27      30343.96      25262.52      4558.29 o                         
   1 -19 -26       9532.35      10227.47      3802.35 o                         
   1  19 -26       9556.29      12028.31      4903.24 o                         
   1  19 -25       9225.81      11000.41      3289.70 o                         
   1 -19 -25       9211.16      13483.88      5300.37 o                         
   1 -19 -24        453.78       3633.04      3337.75 o                         
   1  19 -24        501.09       3378.76      3049.13 o                         
   1  19 -23       2381.55       3558.20      3116.17 o                         
  -1  19  23       2070.88       3948.22      2545.87 o                         
  -1  19  22       1113.15        311.79      2150.08 o                         
   1  19 -22       2199.99       4380.42      2956.41 o                         
  -1  19  22       5907.56      15045.54      3279.04 o                         
   1  19 -21      15391.33      14729.21      3336.69 o                         
   1 -19 -21       8483.26      10090.44      2469.68 o                         
  -1  19  20      19039.98      23938.13      2119.32 o                         
   1  19 -20      21583.78      29641.69      3193.82 o                         
   1  19 -19       4967.62       4201.85      2770.37 o                         
  -1  19  19       7575.33       7435.64      2487.84 o                         
   1 -19 -18       5594.02       5457.78      2211.05 o                         
   1  19 -18      11550.88      10613.02      2913.21 o                         
  -1  19  18      11522.53       6267.74      2794.35 o                         
   1  19 -17      10063.49      13040.03      2110.13 o                         
  -1  19  17       7633.18       9747.63      1584.03 o                         
  -1  19  16       9625.83      11404.78      1646.78 o                         
   1  19 -16      11929.38      12123.48      2207.03 o                         
   1 -19 -16      10787.04       4781.15      2090.92 o                         
   1  19 -15       1602.09       2585.05      1590.52 o                         
   1 -19 -15       7025.17       4947.91      1951.44 o                         
   1 -19 -14       2456.94       2054.06      1318.98 o                         
   1  19 -14       9244.76       9051.72      1829.57 o                         
  -1  19  14       2468.91       5256.98      1975.88 o                         
   1  19 -13      41330.77      43788.90      2206.44 o                         
   1  19 -13      44297.10      46385.53      4605.39 o                         
  -1  19  13      45435.52      47970.53      1763.07 o                         
   1  19 -12        748.11       3707.86      1161.47 o                         
   1  19 -12      12922.04      18422.24      3995.49 o                         
   1 -19 -12      14426.28      19247.41      3371.87 o                         
   1  19 -11        177.82       3980.72      1909.20 o                         
   1 -19 -11        433.80       1817.86      1447.99 o                         
   1  19 -10        541.94        123.29       794.43 o                         
   1  19 -10        644.64       -989.33      2488.34 o                         
   1 -19 -10        654.49       -578.40      2550.48 o                         
   1  19  -9       5314.51       5344.15      1145.42 o                         
   1 -19  -9      12897.72       9347.21      2010.00 o                         
   1  19  -8      14113.77      16193.67      1826.52 o                         
   1  19  -8      14415.58      15599.88      1697.55 o                         
   1 -19  -8      15620.17      15472.47      1549.81 o                         
   1 -19  -7      11915.62      14033.82       795.17 o                         
   1  19  -7      12182.48      11238.29      1475.68 o                         
  -1  19   7      16105.27      18110.33      2141.60 o                         
   1  19  -6      27606.54      25013.34      1095.50 o                         
  -1  19   6      22187.53      20623.78      1929.63 o                         
   1 -19  -5       6979.91       9369.98       626.31 o                         
   1  19  -5       8591.90       9919.58      1419.78 o                         
  -1  19   5      14378.81      14672.71      2120.38 o                         
   1  19  -4       1902.05       2874.22       932.43 o                         
   1 -19  -4       1647.08       2194.85       932.08 o                         
  -1 -19   3       7008.14       8443.57      2250.67 o                         
   1 -19  -3       7067.33       7242.38      2052.93 o                         
  -1 -19   2       6309.08       7621.42      1985.96 o                         
   1 -19  -2       4636.24       3918.05      2868.59 o                         
  -1 -19   1      13770.59      11639.00      1313.25 o                         
   1 -19   0       2557.79       3351.16      2407.61 o                         
   1  19   0       2474.82       2069.88      1576.57 o                         
   1 -19   1         66.31        352.16      1463.88 o                         
   1  19   1       3560.44       1566.64      1844.98 o                         
  -1  19  -2      35593.02      37789.38      2613.57 o                         
   1  19   2      27905.98      25841.46      2747.53 o                         
  -1  19  -3       1080.67        578.12      1103.42 o                         
  -1  19  -4       5275.12       4208.87      1564.73 o                         
  -1 -19  -4       6874.57       4825.52       879.63 o                         
  -1  19  -5       9378.01       7876.07       786.94 o                         
  -1  19  -5       9527.24       8309.64      1907.38 o                         
  -1  19  -6      15124.87      16128.74      1419.83 o                         
   1  19   6      11926.41      13535.91      1884.99 o                         
   1  19   7         15.77        939.53       882.71 o                         
   1 -19   7       3795.85       3322.62      4193.10 o                         
  -1  19  -8       1349.82       3242.55      1077.19 o                         
  -1  19  -8      22189.39      19873.82      2925.25 o                         
  -1 -19  -8      10532.71      11389.39      1236.15 o                         
  -1 -19  -9       6328.68       5548.70       791.88 o                         
  -1  19 -10        923.09        979.75       656.63 o                         
  -1  19 -11        839.80       1298.52      1318.39 o                         
  -1 -19 -11       2908.84       3616.14      1503.84 o                         
  -1  19 -12      35578.58      33374.17      1319.16 o                         
  -1  19 -12      35853.13      33064.17      4019.23 o                         
  -1  19 -13        224.05       2599.15      1680.50 o                         
  -1  19 -13       8347.89      10016.08      2075.86 o                         
   1  19  13        626.43       4716.72      1914.76 o                         
  -1  19 -14       7135.23       8819.50      1214.34 o                         
  -1  19 -14      11460.08      10374.88      1993.74 o                         
  -1  19 -15       1981.09       4198.83      1515.95 o                         
  -1 -19 -15       8003.47       8876.48      1854.32 o                         
  -1 -19 -16       5280.01       8063.93      1673.33 o                         
  -1  19 -16      17075.22       5787.79      2878.78 o                         
  -1  19 -17       6554.45       8893.70      1792.67 o                         
  -1 -19 -17       3463.27       7793.24      2396.41 o                         
  -1 -19 -18       1613.24       6005.38      2936.06 o                         
   1 -19  18       1933.26        489.36      2126.82 o                         
   1 -19  19       8007.31       4362.88      1877.14 o                         
  -1 -19 -19       5751.98      12938.80      4783.36 o                         
  -1 -19 -20      60769.45      56562.34      4551.93 o                         
  -1  19 -20      62635.39      55555.23      4936.98 o                         
  -1  19 -21       2143.27       3717.86      1964.91 o                         
  -1 -19 -21       2206.47      -4383.74      4700.85 o                         
  -1  19 -22         67.45       1725.41      2146.71 o                         
  -1  19 -23       1596.78       5944.40      4570.14 o                         
  -1 -19 -23        320.19       1445.91      5199.10 o                         
  -1 -19 -24       1488.41       -461.55      3256.53 o                         
  -1  19 -24       3110.92      -1741.63      4427.31 o                         
  -1  19 -25       2555.93       8365.14      4735.78 o                         
  -1 -19 -25       3701.24       2514.38      2739.23 o                         
  -1 -19 -26       5035.43       4942.71      3754.38 o                         
  -1  19 -26       6656.29      18345.30      5205.89 o                         
   1 -20 -26       3023.00       3181.69      3466.72 o                         
   1  20 -26      18157.79      23312.07      5093.69 o                         
   1  20 -25      27415.95      26099.30      3532.39 o                         
   1 -20 -25      27466.20      23526.07      5528.40 o                         
   1  20 -24        706.22       -549.20      2241.60 o                         
   1  20 -24       6578.48      14315.89      4553.89 o                         
   1  20 -23      14197.10      12007.47      3191.03 o                         
  -1  20  23      15508.39      20788.05      2931.19 o                         
  -1  20  22       9239.57      12346.09      1699.11 o                         
   1  20 -22      10050.67       9354.48      4411.43 o                         
   1  20 -21         72.81        652.27      1986.50 o                         
  -1  20  21      24854.37      27650.34      2360.79 o                         
   1  20 -20       6731.91       8289.44      2975.14 o                         
  -1  20  20       3964.28       3602.05      2125.28 o                         
  -1  20  19      27277.58      25235.84      2845.09 o                         
   1  20 -19      29717.78      32966.96      4757.53 o                         
   1 -20 -19      31314.20      34950.86      2796.74 o                         
   1  20 -18      12408.23      11022.03      2680.99 o                         
  -1  20  18      13601.88      12569.42      2168.11 o                         
   1 -20 -17       2708.78       3668.89      1499.98 o                         
   1  20 -17       3653.97       3693.98      1938.26 o                         
   1 -20 -17       3282.26       7190.94      2196.76 o                         
   1  20 -16       1845.35        938.20      1837.08 o                         
   1 -20 -16        481.08        601.70      1441.56 o                         
   1 -20 -15       4441.11       6305.75      1480.52 o                         
   1  20 -15       5045.95       1439.74      1718.15 o                         
   1 -20 -15       6751.47       6647.80      2510.12 o                         
   1  20 -14      16166.87      17110.90      2371.10 o                         
  -1  20  14      29621.10      32511.93      1842.17 o                         
  -1  20  13      37964.73      40650.26      1835.28 o                         
   1  20 -13      38043.97      40138.91      2323.89 o                         
   1 -20 -13      50610.47      55835.43      2823.88 o                         
   1  20 -12       7243.09       6717.95      2129.51 o                         
  -1  20  12       1696.92       2609.27      1270.12 o                         
  -1  20  11       3544.45       2636.39      1083.79 o                         
   1  20 -11       3547.82       4295.23      1990.76 o                         
   1 -20 -11       5283.15       6368.47      3071.85 o                         
   1  20 -10       1540.29        696.54       996.04 o                         
   1 -20 -10       2308.67       1559.83      1127.23 o                         
   1 -20  -9        225.58       2038.85       777.01 o                         
  -1 -20   9       9100.51       9762.03      1655.15 o                         
   1  20  -8        957.71       2102.65      1098.83 o                         
   1 -20  -8       2468.25       4470.37      1050.29 o                         
  -1  20   7       9275.25       8505.59       721.02 o                         
   1  20  -7      11690.78      11066.67      1233.61 o                         
   1  20  -6      43202.88      34906.33      1742.52 o                         
   1  20  -6      46986.09      45713.02      1949.94 o                         
  -1  20   6      47765.76      47930.85      1314.95 o                         
  -1  20   5        480.01       1557.45       829.98 o                         
  -1 -20   5       1222.34       1520.80      1324.93 o                         
   1  20  -4       1857.64       1865.72       978.61 o                         
  -1 -20   4       2078.40       1498.97      1959.85 o                         
  -1  20   4       4492.12       6337.92      2133.16 o                         
   1 -20  -3        168.05        -92.79      1529.90 o                         
   1  20  -3      11442.45      13674.07      2271.46 o                         
  -1 -20   2       4019.99       3191.88      1736.82 o                         
   1 -20  -2       7714.94       6507.84      2192.55 o                         
  -1 -20   1      29965.68      27591.43      1866.93 o                         
  -1 -20   1      31347.85      27363.73      2941.57 o                         
  -1 -20   0      10563.49      12556.56      1441.89 o                         
   1 -20   0      10767.38      17893.90      2694.75 o                         
  -1 -20  -1        968.97       3947.30      1741.08 o                         
  -1  20  -1       8453.16       9829.70      2508.68 o                         
  -1  20  -2        557.66      -1259.62      2122.59 o                         
   1 -20   2        608.70       3958.60      3224.23 o                         
   1  20   2        558.84        934.35      1420.49 o                         
  -1 -20  -3       6085.08       7689.69      2666.40 o                         
  -1  20  -3       6357.88        810.28      1643.47 o                         
  -1  20  -4       3281.77       2582.66      2175.65 o                         
   1 -20   4       3304.64       5912.59      4783.62 o                         
   1  20   4       8882.84       9640.22      2935.18 o                         
  -1 -20  -5      19363.11      15224.21      1046.43 o                         
  -1  20  -5      19889.93      14927.21      2410.21 o                         
   1  20   5      21471.80      26748.76      4799.18 o                         
  -1  20  -6       2303.78       4973.78      1525.83 o                         
  -1 -20  -6       2603.40       7291.66      1510.36 o                         
  -1 -20  -7       8989.02       8907.12       789.78 o                         
  -1  20  -7      15334.83      16133.16      1196.73 o                         
  -1  20  -8       3669.37       2200.26      1112.76 o                         
  -1 -20  -8       4810.14       6052.23      1662.77 o                         
   1  20   9      22307.74      22723.09      1771.79 o                         
  -1  20  -9      23422.53      27296.15      1685.25 o                         
  -1  20 -10       6229.17       6023.09      1352.76 o                         
  -1 -20 -10       6831.48       6898.58      1653.68 o                         
   1  20  11      11875.28      12754.21      1374.24 o                         
  -1  20 -11      12177.07      13345.46      1611.00 o                         
  -1  20 -12       5299.22       4335.66      2320.71 o                         
   1  20  12       1404.53       1811.90      1043.14 o                         
  -1 -20 -13      52524.39      48976.09      2206.57 o                         
  -1  20 -13      55998.20      56365.84      2385.11 o                         
  -1  20 -14       6922.54       4922.53      1517.86 o                         
  -1 -20 -14        615.37       3299.68      1653.75 o                         
  -1 -20 -15       7743.70       7961.74      1399.56 o                         
  -1  20 -15       9511.06      12332.89      1728.33 o                         
  -1  20 -16      12498.25       9902.62      1698.05 o                         
  -1 -20 -16       8674.62      11271.37      2241.86 o                         
  -1 -20 -17        724.09       2069.41      1472.98 o                         
  -1  20 -17       1963.07       2262.22      2594.39 o                         
   1 -20  18       2176.64       2305.13      2701.23 o                         
  -1 -20 -18       5724.42      16914.29      4237.20 o                         
  -1  20 -19        163.54        130.55      1823.75 o                         
   1 -20  19      21888.39      21749.94      4742.52 o                         
   1 -20  20      10380.78       7225.85      3558.02 o                         
  -1  20 -20      19723.69      21118.15      4160.43 o                         
  -1 -20 -20      11382.14       8446.22      4623.15 o                         
  -1  20 -21       6075.60       2229.21      4023.89 o                         
  -1 -20 -21       5907.79       6961.94      4733.94 o                         
  -1  20 -22        732.83       -185.43      2800.61 o                         
  -1 -20 -22       3130.04      18680.26      5219.58 o                         
  -1  20 -23      14977.75      16845.43      4642.59 o                         
  -1 -20 -23       6357.66      12991.27      5129.46 o                         
  -1  20 -24       9140.19       6199.89      3332.86 o                         
  -1 -20 -24      10161.29      19203.57      5699.80 o                         
  -1  20 -25      23487.29      21401.29      5295.06 o                         
  -1 -20 -25      15499.82      19570.75      5819.24 o                         
  -1  20 -26      24773.75      34140.25      5307.68 o                         
  -1 -20 -26      21759.00      21223.68      5913.94 o                         
   1  21 -26       3544.19      16070.71      4864.18 o                         
   1 -21 -26       6584.49       8255.94      5249.01 o                         
   1 -21 -25        277.13       3407.94      3464.33 o                         
   1  21 -25       5514.68      15017.36      3299.83 o                         
   1  21 -24       2985.67       2926.81      3078.78 o                         
   1 -21 -24       6167.98       8734.46      4841.03 o                         
  -1  21  23        507.92        631.85      2180.75 o                         
   1  21 -23       4040.95       5754.99      3037.45 o                         
   1  21 -22       1480.62       1100.22      1640.59 o                         
  -1  21  22       2811.67        277.06      1291.09 o                         
   1 -21 -21       3844.20       5878.83      1930.49 o                         
   1  21 -21       3860.42       4853.23      2663.72 o                         
   1  21 -20       3579.88       2922.32      2425.80 o                         
  -1  21  20      13820.09      16225.50      2568.39 o                         
  -1  21  19       6028.50       8950.71      2323.60 o                         
   1  21 -19      10308.61      11227.27      2828.61 o                         
  -1  21  19       6360.90       7998.74      3678.64 o                         
   1  21 -18      26603.74      33960.73      3407.53 o                         
  -1  21  18       9748.03      10933.52      2329.82 o                         
   1 -21 -17          9.44       1075.97      2054.39 o                         
   1  21 -17       2033.06       2707.24      1911.28 o                         
   1 -21 -17        975.72       2456.89      2254.36 o                         
   1  21 -16      31693.28      32482.29      2288.58 o                         
   1 -21 -16      25408.29      28799.54      2563.66 o                         
   1 -21 -15       7722.84       8070.25      1588.02 o                         
   1  21 -15       7729.16       6636.85      1824.88 o                         
   1 -21 -15       8317.74       9453.90      3209.34 o                         
   1  21 -14       1867.66       5211.33      1728.15 o                         
  -1  21  14      19276.17      22603.69      1969.38 o                         
   1 -21 -13       4374.07       6854.25      1402.52 o                         
   1  21 -13       6205.97       9973.47      1721.93 o                         
   1 -21 -13       4714.58       7471.95      3318.86 o                         
   1  21 -12       7737.46       8807.08      1977.23 o                         
   1  21 -12      25575.39      17887.84      4194.05 o                         
   1 -21 -12       7825.66       8479.89      1557.04 o                         
  -1  21  11      16380.79      14389.31      1019.62 o                         
   1  21 -11      18095.14      18806.06      4070.22 o                         
   1 -21 -11      19074.81      20281.38      3415.20 o                         
   1  21 -10       3486.04       3260.32      1112.85 o                         
   1 -21 -10       5253.82       3719.75      2147.60 o                         
   1  21  -9        548.56        869.13      1008.10 o                         
  -1 -21   9       4077.49       6446.40      3839.83 o                         
  -1  21   9        628.44        309.58       965.26 o                         
   1  21  -8      15336.00      15461.42       965.51 o                         
  -1 -21   8      15353.62      16427.74      2736.75 o                         
   1 -21  -8      17382.14      12084.89      2334.40 o                         
   1  21  -7       4797.86       4790.56       927.85 o                         
   1  21  -7       7491.83       7379.41      2639.73 o                         
   1 -21  -7      14641.98      14438.40      1717.67 o                         
  -1  21   6       7113.24       9172.13      1511.40 o                         
   1  21  -6      26637.80      27028.09      1281.42 o                         
  -1  21   6      16566.16      20293.85      2476.45 o                         
   1  21  -5       7529.15       8841.48       694.93 o                         
  -1 -21   5       8416.03       9102.78      2109.18 o                         
  -1  21   5       8575.63       7483.09      2080.47 o                         
   1 -21  -4        615.50       1461.63      2079.00 o                         
  -1 -21   4       5765.48       6535.60      2085.35 o                         
  -1  21   4        870.58      11194.72      3310.73 o                         
   1  21  -3       4525.92       3959.45      2420.17 o                         
  -1  21   3       3372.83       3093.82      2246.82 o                         
  -1  21   2       6407.24       4137.70      2620.29 o                         
  -1 -21   2       8976.25       3172.96      1967.07 o                         
   1 -21  -2       7620.27       4287.71      3304.56 o                         
  -1 -21   1       3843.82       1934.31      1444.61 o                         
   1 -21  -1       1096.99       1930.87      2556.65 o                         
   1 -21   0       3081.57       1754.99      1802.23 o                         
   1  21   0      18536.30      15645.01      1833.70 o                         
  -1  21  -1       7174.70       9523.67      2724.68 o                         
   1  21   1       6166.44       8277.36      1870.16 o                         
  -1  21  -2        321.62       1604.17      2915.68 o                         
   1 -21   2        826.22       2243.87      2499.31 o                         
  -1 -21  -2       3850.96       2659.87      2357.74 o                         
  -1  21  -3       3900.08       8774.57      2895.62 o                         
  -1 -21  -3       5552.09        199.43      1539.54 o                         
  -1  21  -4        243.81        626.20      1635.76 o                         
  -1  21  -4        852.74       4454.94      3051.62 o                         
  -1  21  -5      18109.34      16184.76       970.31 o                         
   1 -21   5      18454.34      23417.42      2944.54 o                         
  -1 -21  -5      18271.25      16553.66      2114.55 o                         
  -1 -21  -6       8593.19       6186.44       751.63 o                         
  -1  21  -7         14.78        588.55       849.22 o                         
   1 -21   7        608.07       2313.24      1908.23 o                         
  -1 -21  -7       2167.41       1642.21      1356.34 o                         
   1 -21   8        826.59       1551.86       815.69 o                         
   1 -21   9       4148.22       2834.76       959.48 o                         
  -1 -21  -9       4567.08       2985.38      1674.73 o                         
  -1  21 -10       1241.60       2039.73       827.77 o                         
   1  21  11       5172.83       5430.88      1309.47 o                         
  -1  21 -12       1305.28       2371.36      1847.25 o                         
  -1  21 -12       4440.09       7870.72      3278.22 o                         
  -1 -21 -12       3332.65       3112.38      1571.92 o                         
  -1 -21 -13      14136.65      13524.87      1860.30 o                         
  -1  21 -13      16463.99      15257.77      1628.43 o                         
  -1  21 -14       5573.76      10687.69      2018.40 o                         
  -1 -21 -14       4285.15       2261.91      1437.56 o                         
   1  21  15        167.09        208.56      1213.40 o                         
  -1  21 -15       1611.44       1591.82      1381.50 o                         
   1 -21  16       5774.61       7279.03      1655.84 o                         
  -1 -21 -16       3952.26      12140.63      3656.90 o                         
  -1 -21 -17       8600.18       8442.24      2569.82 o                         
  -1  21 -17      11407.71       8352.87      2007.55 o                         
  -1  21 -18      26282.13      31531.50      3782.65 o                         
  -1 -21 -18      26363.35      34852.09      4894.32 o                         
  -1 -21 -19      39731.54      42079.14      3870.52 o                         
  -1  21 -19      45455.71      41412.52      3373.91 o                         
  -1  21 -20      15530.67      13572.47      3167.48 o                         
  -1 -21 -20      13573.29      26420.04      5149.09 o                         
  -1  21 -21        891.01       2539.18      2048.76 o                         
  -1  21 -22       4311.14       5111.94      4105.18 o                         
  -1 -21 -22       1361.05       3035.09      4765.57 o                         
  -1 -21 -23       1705.79       -211.37      3266.98 o                         
  -1  21 -23       1750.49       3165.83      4232.81 o                         
  -1  21 -24       8033.37       4596.05      4375.44 o                         
  -1 -21 -24       8053.82       9318.09      5230.22 o                         
  -1 -21 -25       2196.43       2058.12      3451.04 o                         
  -1  21 -25       2722.48      -4289.25      4584.37 o                         
  -1  21 -26        212.30       5391.11      4760.23 o                         
  -1 -21 -26        125.91      -3225.13      5566.13 o                         
   1  22 -25      10610.36      12796.69      3343.93 o                         
   1 -22 -24       4396.76       4352.73      3289.89 o                         
   1  22 -24       7860.04      13506.52      3212.38 o                         
  -1  22  23       2765.28       3275.89      1835.64 o                         
   1  22 -23       2827.59       9609.53      4711.95 o                         
   1  22 -22       3681.27       6465.96      3045.26 o                         
   1 -22 -22       3532.10       4853.42      2744.95 o                         
   1  22 -21       7860.18       8444.30      2994.72 o                         
   1  22 -21       8059.87      15092.78      4431.41 o                         
   1 -22 -21       8273.21       9432.24      2332.56 o                         
  -1  22  20        135.90       -125.44      1605.38 o                         
  -1  22  20       2212.16      10118.06      3798.99 o                         
   1  22 -19      34508.51      32160.86      3148.42 o                         
  -1  22  19      30190.93      32990.18      2679.35 o                         
   1  22 -18        363.07        436.70      1583.64 o                         
   1  22 -18       5090.98        152.28      4208.07 o                         
  -1  22  18       2928.51       4267.56      3397.08 o                         
   1  22 -17       4591.33       7001.52      1914.81 o                         
  -1  22  17       6598.97      11794.78      2212.61 o                         
  -1  22  16      12814.57      13327.00      2473.56 o                         
   1  22 -16      12837.30      10534.70      2033.06 o                         
  -1  22  16      18208.92      17848.85      2734.22 o                         
   1  22 -15       1082.98       -548.44      1666.93 o                         
  -1  22  15      13187.08      16349.33      2227.00 o                         
   1 -22 -14        181.84       -742.65      1218.15 o                         
   1  22 -14        954.76       -627.83      2062.71 o                         
  -1  22  14       1799.13      10126.51      3475.28 o                         
   1  22 -13       1757.21       2081.70      1981.42 o                         
   1 -22 -13       9730.06       9795.46      1552.01 o                         
   1 -22 -12       2665.67       9725.90      1778.63 o                         
   1  22 -12      13823.36      19220.20      2347.13 o                         
  -1  22  12       3679.97       7894.46      3482.40 o                         
   1  22 -11      20471.11      22921.84      2274.35 o                         
   1 -22 -11      30352.49      34217.01      1718.71 o                         
   1 -22 -10       5401.24       3459.55      1085.26 o                         
   1  22 -10      18384.46      17202.56      1713.68 o                         
   1 -22 -10      13571.62      14402.67      3436.15 o                         
   1  22  -9       3133.18       3480.84      1392.13 o                         
   1 -22  -9       3200.05       3881.52      1081.35 o                         
  -1  22   8      27423.55      28366.34      1013.26 o                         
   1  22  -8      27426.72      26708.21      1422.80 o                         
   1 -22  -8      27796.64      34259.98      3814.82 o                         
  -1 -22   7       7536.39       7789.07      1443.90 o                         
  -1  22   7      16640.32      17441.47      1659.08 o                         
   1 -22  -6       2213.48       2315.09       911.30 o                         
   1  22  -6       2779.67       1349.29      1154.76 o                         
   1 -22  -6       2298.82       6237.52      3267.41 o                         
   1  22  -5      35754.37      36751.95      2560.04 o                         
   1 -22  -5      11214.19      15395.38      2315.20 o                         
  -1  22   4        504.96       3846.33      2759.49 o                         
   1  22  -4       5136.11       9902.11      2889.42 o                         
   1 -22  -4      11224.11      16387.36      3556.67 o                         
  -1 -22   3         45.91       -182.34      2016.56 o                         
  -1  22   3       8725.29       9332.73      2522.89 o                         
   1 -22  -2       1283.77       2186.52      1797.79 o                         
  -1 -22   2       1354.02       2047.60      1665.29 o                         
   1  22  -1       1362.40       2225.70      1402.87 o                         
  -1 -22   0      18318.73      17623.41      2701.46 o                         
   1 -22   0      32060.61      31233.63      3117.90 o                         
   1  22   0      22310.80      26048.53      2451.93 o                         
  -1 -22  -1         60.80       1602.13      1224.46 o                         
  -1 -22  -2       9346.38       9361.88      2699.00 o                         
  -1  22  -2      16670.63      16698.96      2526.77 o                         
  -1  22  -3       3927.05       2571.76      3810.58 o                         
  -1  22  -3      10847.74      11298.61      3045.33 o                         
  -1 -22  -3       5724.25       8981.02      4201.59 o                         
  -1 -22  -4      28615.76      27076.61      2744.95 o                         
  -1  22  -4      39149.07      35563.06      2972.54 o                         
  -1  22  -5       1997.23       2936.81      2436.08 o                         
   1  22   5       5216.60        226.36      2768.81 o                         
  -1 -22  -6       6731.97       5811.86      1146.64 o                         
   1 -22   6      21532.92      17148.52      1683.29 o                         
  -1  22  -7      17530.05      14813.34      1313.27 o                         
  -1 -22  -7      15120.06      13271.71      1908.83 o                         
   1  22   8      15744.44      15308.17      1488.37 o                         
   1 -22   8      16046.18      17754.24      1525.07 o                         
  -1  22  -9       1007.75       -438.33      2888.98 o                         
  -1  22  -9      10352.24       9159.00      1285.26 o                         
   1  22   9       1457.59       1566.00      1193.58 o                         
  -1 -22 -10       5396.58       5364.93       924.39 o                         
  -1  22 -10      14005.99      12876.59      1751.42 o                         
  -1  22 -11      17097.22      19338.38      2862.64 o                         
   1  22  11      11619.09      18068.23      2069.60 o                         
  -1 -22 -12      85479.27      81446.08      2922.48 o                         
  -1  22 -12      86247.02      80148.72      3272.32 o                         
  -1  22 -13        278.75        214.52      1901.23 o                         
  -1  22 -13       5451.46       4508.44      1773.57 o                         
  -1 -22 -13       9783.29      13223.00      1888.84 o                         
  -1 -22 -14        870.70        783.70      1219.00 o                         
  -1  22 -14       1586.77       1822.42      1499.33 o                         
   1 -22  15        740.14       2484.51      1569.13 o                         
  -1 -22 -15       2694.66       1621.60      2907.52 o                         
  -1 -22 -16       1557.22       2627.08      2195.91 o                         
  -1  22 -16       2470.49       6013.56      1609.14 o                         
  -1  22 -17      10101.10       4573.76      2294.02 o                         
  -1 -22 -17        823.78        911.22      3251.80 o                         
  -1 -22 -18       1498.01       2074.63      1729.64 o                         
   1 -22  18       6305.42       9427.06      4586.88 o                         
   1 -22  19       1439.58      -1847.13      2742.80 o                         
  -1 -22 -19         84.15       4347.56      3736.28 o                         
  -1 -22 -20        588.55      -1064.21      2804.47 o                         
  -1  22 -20       1124.13      -2553.77      3623.02 o                         
  -1  22 -21         71.81      -1371.97      2612.25 o                         
  -1 -22 -21         73.38       9876.02      4455.43 o                         
  -1  22 -22       3440.51       9733.44      4057.96 o                         
  -1 -22 -22       2476.98       1284.52      2703.38 o                         
  -1  22 -23         54.33        372.97      3090.42 o                         
  -1 -22 -23        404.31       2116.42      4742.95 o                         
  -1 -22 -24       5521.29       7054.06      3522.31 o                         
  -1  22 -24      14014.42      19998.75      4533.77 o                         
  -1  22 -25       6280.74      18845.04      4810.81 o                         
   1  23 -26       3427.98       3050.55      4549.97 o                         
   1  23 -25       6757.50       3627.07      4377.64 o                         
   1  23 -24      12741.82       7870.04      3230.69 o                         
   1  23 -23      23776.04      22672.83      4380.52 o                         
  -1  23  22         81.04       2882.90      3735.24 o                         
   1  23 -22        635.93       3726.36      3053.08 o                         
   1  23 -21       2999.15       1270.55      2900.57 o                         
  -1  23  21       2574.72        882.31      1301.41 o                         
  -1  23  20        765.65        921.04      2145.54 o                         
   1  23 -20       2818.68       -165.92      2189.38 o                         
  -1  23  20       5884.74       5281.25      3957.94 o                         
   1  23 -19        669.96        470.74      1719.33 o                         
   1 -23 -19        877.35       1433.02      2263.30 o                         
   1 -23 -18       5124.35       2436.16      2157.09 o                         
   1  23 -18       5132.43       4175.20      2647.08 o                         
  -1  23  18       5552.98      17016.44      3968.73 o                         
   1  23 -17      17895.98      21296.98      2230.03 o                         
  -1  23  17       2088.20        903.73      1476.48 o                         
  -1  23  16       2950.21       2130.81      1882.84 o                         
   1  23 -16       3645.22       6179.91      1986.69 o                         
  -1  23  16       5816.78       9253.07      3668.68 o                         
   1  23 -15      22235.84      24760.18      2052.88 o                         
  -1  23  15      23098.34      27615.34      2070.80 o                         
  -1  23  14       1531.67       2509.29      1484.55 o                         
   1  23 -14      13744.51      15894.60      2092.08 o                         
   1  23 -13       4437.90       4115.09      2027.38 o                         
   1 -23 -13       9295.98      11931.53      1957.82 o                         
   1 -23 -12       2231.92       1976.59      1018.98 o                         
   1  23 -12       2750.54       3516.64      1905.99 o                         
   1  23 -11       2033.54       3184.53      1101.43 o                         
   1  23 -11      19871.08      12214.87      4126.99 o                         
  -1  23  11       3363.16       3750.85      3529.40 o                         
   1  23 -10        177.18       1701.45      1228.88 o                         
   1 -23 -10       4036.35       4874.94      1452.93 o                         
   1 -23  -9      25353.42      27444.14      1431.39 o                         
  -1  23   9      44289.41      39601.56      4298.33 o                         
   1  23  -8       8229.78       8569.06      1305.95 o                         
  -1 -23   8      26067.76      25525.04      3097.87 o                         
  -1  23   8      28844.44      30045.61      1695.51 o                         
   1  23  -7      10835.50      11744.06      1132.93 o                         
   1  23  -7      23009.40      19644.22      2982.99 o                         
  -1  23   7      14873.55      14887.09      2922.37 o                         
   1  23  -6       2252.29       1910.39       557.33 o                         
   1  23  -6       5218.62       2707.57      2166.09 o                         
  -1  23   6       5539.60       7375.62      2871.74 o                         
  -1  23   5      17583.78      20736.41      3849.55 o                         
   1  23  -5      33705.60      40198.69      2657.10 o                         
  -1  23   5      20375.86      18925.79      5329.10 o                         
  -1 -23   4       5818.31       3811.60      2959.44 o                         
  -1  23   4      22369.24      15953.74      4173.62 o                         
  -1 -23   3      52519.38      34690.25      3363.50 o                         
  -1  23   3      29639.92      26893.10      4182.63 o                         
   1  23  -2       5328.22       7734.12      2942.46 o                         
  -1  23   2      38113.92      52151.12      5443.05 o                         
  -1  23   1      21013.73      16172.47      4653.58 o                         
   1  23  -1      41109.08      44209.46      2729.41 o                         
   1 -23   0      13957.90      18214.82      3812.92 o                         
   1  23   0      16464.84      13003.57      2546.73 o                         
   1 -23   1      33272.65      32809.10      3932.43 o                         
  -1  23  -1      33846.16      35391.69      5255.76 o                         
   1  23   1      49896.50      46107.76      3301.17 o                         
  -1  23  -2      13882.43      13891.29      3716.07 o                         
  -1 -23  -2       4500.84       5950.15      4313.13 o                         
  -1  23  -3       8510.37      10534.94      2732.84 o                         
   1 -23   3      20161.05      20213.80      5479.61 o                         
  -1 -23  -3       9570.52      13214.18      4330.04 o                         
  -1  23  -4       9514.09       9502.60      3272.87 o                         
   1  23   4      33312.00      25474.79      3819.85 o                         
  -1 -23  -5      63065.44      56399.98      2790.11 o                         
   1 -23   5      94552.98      81690.74      6438.53 o                         
  -1  23  -6        678.58        382.90       694.62 o                         
   1 -23   6       8802.43       4486.39      3404.37 o                         
  -1 -23  -6      19938.15      22312.58      3421.77 o                         
   1  23   7       1150.77       1830.44       742.44 o                         
  -1  23  -8        806.86       1973.05      1132.36 o                         
   1 -23   8       3941.59      -2940.52      4695.96 o                         
   1  23   8        918.50       3497.18      1006.87 o                         
  -1 -23  -9       6472.62       7099.41      1089.49 o                         
  -1  23 -10       4064.51       3862.25      1027.52 o                         
  -1 -23 -10       4715.58       2994.27      1406.44 o                         
  -1  23 -11        591.05        870.17      1018.60 o                         
  -1  23 -11       4905.42       3563.93      3411.56 o                         
  -1 -23 -12       3939.97       2809.19      1121.39 o                         
  -1  23 -12       4541.09       8324.11      1887.19 o                         
   1 -23  13       8330.29       8980.14      1833.28 o                         
   1  23  13       7561.44       6389.99      2257.39 o                         
   1  23  14      10059.10       8582.07      1878.94 o                         
  -1  23 -14      10414.44      11886.64      1645.62 o                         
  -1  23 -15        899.79       2404.33      1351.89 o                         
  -1 -23 -15       2205.57       3872.96      2837.47 o                         
  -1 -23 -16       1044.24        521.18      1993.98 o                         
  -1  23 -16      15430.37      16620.22      2227.71 o                         
  -1  23 -17       7765.98       8840.94      2078.96 o                         
  -1 -23 -17      15579.93      19113.63      3699.87 o                         
  -1 -23 -18       1889.72       4063.19      2458.92 o                         
  -1  23 -18      25338.63      17542.84      3250.14 o                         
   1 -23  19       8103.97       9342.97      3020.00 o                         
  -1 -23 -19      19877.57      24419.51      4185.53 o                         
  -1 -23 -20       1323.89       2305.84      1875.67 o                         
  -1  23 -21       1471.49       7148.03      3991.71 o                         
  -1 -23 -21        544.91       1893.27      4000.81 o                         
  -1  23 -22       2363.28       7598.88      4022.73 o                         
  -1  23 -23      20471.25      24976.09      4699.79 o                         
  -1  23 -24       7404.03       7993.21      4223.96 o                         
  -1  23 -25       8057.83       6550.31      4423.23 o                         
  -1  23 -26       1796.91       7597.59      4622.07 o                         
   1  24 -24       5940.96      13405.21      4356.24 o                         
   1  24 -23      22869.11      29208.49      4571.01 o                         
   1  24 -22       1132.04       2262.31      2986.05 o                         
   1  24 -22       4464.16       3104.49      4511.45 o                         
  -1  24  22       8254.99      12766.42      4313.46 o                         
  -1  24  21         36.11          3.59      2923.24 o                         
   1  24 -21       1434.37       5587.08      3197.65 o                         
   1  24 -20        408.47       1610.79      2783.52 o                         
   1  24 -20        856.91       -654.57      4244.27 o                         
  -1  24  20        742.64       5707.18      3139.08 o                         
   1  24 -19       2080.93       3825.55      1873.80 o                         
  -1  24  19       2223.87       3801.26      4169.71 o                         
   1  24 -18      27903.63      19208.59      2873.68 o                         
  -1  24  18      19820.11      23844.21      2512.79 o                         
   1 -24 -17      21694.90      19143.61      1836.97 o                         
   1  24 -17      23602.52      17394.85      4619.40 o                         
  -1  24  17      22067.10      27525.06      4512.58 o                         
   1  24 -16      19963.54      23049.55      2004.74 o                         
   1 -24 -16      13535.68      17145.74      2362.19 o                         
   1 -24 -15         32.82       1058.39      2078.72 o                         
   1  24 -15         96.98        171.57      1874.47 o                         
   1 -24 -15       9514.93       5842.13      2801.49 o                         
   1  24 -14        166.78       1045.22      1572.36 o                         
  -1  24  14        560.08       1179.21      1748.39 o                         
   1 -24 -13       1831.86       2149.24      1691.89 o                         
   1  24 -13       3106.54       3953.12      1924.01 o                         
  -1  24  13       3929.23       2009.23      2846.03 o                         
   1  24 -12       2126.06      10064.84      1919.35 o                         
  -1  24  12       3173.40       7060.82      2006.69 o                         
   1 -24 -11      10636.70      10348.68      1623.16 o                         
   1  24 -11      13197.16      13445.30      2002.41 o                         
   1  24 -10      33951.61      34302.96      2185.58 o                         
   1 -24 -10      16958.37      15741.23      1828.85 o                         
   1 -24  -9        682.69        839.67       833.55 o                         
   1  24  -9      11840.63      10320.38      1750.56 o                         
  -1  24   9       2864.39       -112.94      3637.37 o                         
   1  24  -8      27046.19      28166.55      1093.98 o                         
  -1  24   8      35091.98      36570.00      1164.49 o                         
  -1  24   7         23.99        377.86      4321.59 o                         
   1  24  -7        103.39        574.53      1118.91 o                         
  -1  24   7       1249.46       4174.49      3644.26 o                         
   1  24  -6       2501.01      14093.18      2962.19 o                         
  -1  24   6       2476.64       3425.70      2943.77 o                         
  -1  24   5       2259.05       -409.36      2493.59 o                         
   1  24  -5       2942.43       1791.95      2874.98 o                         
   1  24  -4      14872.68      19584.27      3127.64 o                         
  -1  24   4      11076.46       5982.51      3885.32 o                         
  -1  24   3       2300.29       -729.58      3016.08 o                         
  -1 -24   3       9618.64       6869.98      3077.18 o                         
  -1 -24   2      86759.04      84075.45      3804.25 o                         
  -1  24   2      91978.84      89060.75      4491.04 o                         
  -1  24   1        235.73       2296.88      3774.50 o                         
  -1 -24   1       3644.67       1600.88      1781.12 o                         
  -1  24   1      12432.47      13038.27      3516.45 o                         
   1  24   0        152.64        262.87      1446.99 o                         
   1 -24   1       7813.66       7773.49      3273.67 o                         
   1  24   1      11071.30      10060.75      3019.15 o                         
  -1 -24  -2        841.00       9924.45      2464.03 o                         
   1 -24   2       2641.60       1716.99      5169.11 o                         
  -1 -24  -3      12454.02      13469.68      2977.56 o                         
  -1  24  -3      13150.06       9406.55      2616.05 o                         
   1 -24   4      12501.58      12262.19      3351.14 o                         
   1  24   4       7236.83       8452.81      3123.81 o                         
  -1 -24  -5       4806.83       5119.29      2180.99 o                         
   1 -24   5      21050.27      19650.63      3789.25 o                         
   1 -24   6      63789.32      56960.55      3923.02 o                         
   1  24   6      62878.10      64859.40      4240.85 o                         
  -1 -24  -7       4015.44       3135.61      1169.06 o                         
  -1  24  -7       7489.69       8023.38      1126.88 o                         
   1  24   7       7574.37      14128.62      4616.51 o                         
  -1  24  -8       5322.02       4897.26       964.14 o                         
  -1 -24  -8        419.03       2937.69      1364.09 o                         
   1  24   9      11367.68       9304.42       994.05 o                         
  -1  24  -9      12135.28      12371.32      1528.31 o                         
  -1 -24  -9      18418.73      14356.64      4077.74 o                         
   1 -24  10      23369.84      23567.66      1400.60 o                         
  -1 -24 -10      19194.69      21658.96      2590.49 o                         
  -1 -24 -11        503.05       2056.76      1401.55 o                         
  -1  24 -11        628.00        971.76      1414.72 o                         
  -1  24 -12      30073.73      26896.05      2833.74 o                         
  -1 -24 -12      17661.65      12238.99      3962.81 o                         
  -1 -24 -13        575.41        122.35      1573.40 o                         
  -1  24 -13       3725.05        580.18      1862.60 o                         
  -1  24 -14      10517.55      13356.48      1593.01 o                         
  -1 -24 -14       8981.81       4164.28      2410.14 o                         
  -1 -24 -15        740.41       3257.81      1996.58 o                         
  -1  24 -15       4316.57       2783.47      1623.40 o                         
  -1  24 -16      17703.12      14205.14      2175.86 o                         
  -1 -24 -16      18145.48      21390.38      3603.07 o                         
  -1 -24 -17       1472.39       3971.40      1638.90 o                         
   1 -24  17       7728.43       9407.74      4862.76 o                         
  -1  24 -18       3295.40       7751.05      2723.41 o                         
  -1 -24 -18      14655.27      10249.51      3529.50 o                         
  -1  24 -19       4289.38       6604.90      2848.95 o                         
  -1  24 -20        584.81       2806.43      2680.72 o                         
  -1  24 -21       1938.07       7019.37      3834.60 o                         
  -1  24 -22       1309.22       6885.02      4039.14 o                         
  -1  24 -23        776.69       9952.11      4229.97 o                         
  -1  24 -24       7984.68      20471.98      4518.24 o                         
   1  25 -23      22314.46      29694.71      4572.95 o                         
   1  25 -22        116.52         19.46      3053.86 o                         
  -1  25  22       3131.83       1352.10      4396.03 o                         
  -1  25  21         36.67       -293.50      3938.24 o                         
   1  25 -21         85.78       5003.81      2801.46 o                         
   1  25 -20       1082.37      -1172.82      2760.51 o                         
  -1  25  20       2200.10        261.57      2301.11 o                         
  -1  25  19       1269.17       3627.96      4780.49 o                         
   1  25 -19       2751.71       9890.09      2797.65 o                         
  -1  25  19       3407.14       7007.36      4510.39 o                         
   1  25 -18       5502.54       5369.52      1966.66 o                         
  -1  25  18       5002.68       7422.73      3832.76 o                         
  -1  25  17        402.82       6430.92      5155.81 o                         
   1  25 -17       4440.85       3299.62      2554.71 o                         
  -1  25  17        806.83       5067.08      4133.49 o                         
   1  25 -16      23316.55      22780.27      2891.65 o                         
  -1  25  16      13597.00      12227.15      3477.74 o                         
  -1  25  15       3321.66       6626.47      5263.06 o                         
   1  25 -15       5726.40       5581.81      2603.50 o                         
  -1  25  15       6370.88       4281.54      4156.43 o                         
   1  25 -14       2733.39        693.66      2146.18 o                         
  -1  25  14       4023.98       6627.41      2499.81 o                         
  -1  25  13       5139.49       5159.61      1254.68 o                         
   1  25 -13       5172.00       6246.69      1915.63 o                         
  -1  25  12       4205.02       2512.44      1835.36 o                         
   1  25 -12      15042.43      17615.79      2025.59 o                         
  -1  25  12       5118.71       6363.85      3096.47 o                         
   1  25 -11      17632.52      15976.13      1377.99 o                         
  -1  25  11      17882.61      14331.45      1937.94 o                         
   1 -25 -10       3242.50       4941.48      1318.13 o                         
   1  25 -10       3251.19      11906.62      4141.93 o                         
  -1  25  10       3333.20       5467.57      3138.26 o                         
  -1 -25   9      35047.73      38160.73      2295.82 o                         
   1  25  -9      35566.24      51838.69      4958.97 o                         
  -1  25   9      35942.89      37598.60      2383.81 o                         
  -1 -25   8       4632.15       3683.36       842.74 o                         
  -1  25   8       6847.17       5250.24      3226.45 o                         
   1  25  -7      13013.22      13424.18      3193.04 o                         
  -1  25   7      13225.59      19943.30      3420.52 o                         
   1  25  -6       9084.06      15678.88      3071.29 o                         
  -1  25   6       3589.33       3626.97      2679.07 o                         
   1  25  -5      14096.04      10066.80      3188.95 o                         
  -1  25   5      15554.21      13404.53      3074.98 o                         
   1  25  -4       3797.32       3668.84      2950.98 o                         
  -1  25   4       1712.66        653.08      3172.89 o                         
  -1 -25   3       4632.00       4066.85      2993.47 o                         
  -1  25   3       3694.95       2575.69      3244.92 o                         
  -1  25   2        334.51        934.49      2153.00 o                         
   1  25  -2        411.10      -1108.91      2868.92 o                         
   1  25  -1      60097.34      60498.26      3521.88 o                         
  -1  25   1      65913.81      71078.30      4686.27 o                         
  -1  25   0         22.39       4093.27      4029.61 o                         
   1 -25   0        568.19       5315.55      5343.95 o                         
  -1 -25   0        211.60       -626.08      2898.10 o                         
   1 -25   1       9106.22      19742.12      3931.76 o                         
   1  25   1      10382.64      14973.42      4005.37 o                         
   1 -25   2       7445.51       7355.12      3381.99 o                         
  -1 -25  -2      10319.87      16017.93      4450.18 o                         
   1 -25   3       4807.57       4575.55      2523.39 o                         
  -1 -25  -3       5135.83       5484.01      4737.64 o                         
   1  25   4        822.48      -2710.52      3673.62 o                         
   1 -25   4       7180.24       4907.49      3200.30 o                         
  -1 -25  -4       6264.16       2518.63      4365.81 o                         
   1 -25   5      17673.58       9235.41      3992.72 o                         
   1  25   5      23399.62      20293.51      3669.58 o                         
   1  25   6        625.55       -343.17      1532.78 o                         
  -1  25  -7      14319.83      13730.13      3361.45 o                         
  -1 -25  -7      13553.46      15482.07      3476.06 o                         
  -1  25  -8        171.03        706.62       884.62 o                         
  -1  25  -9        608.57       2854.57      1140.00 o                         
   1 -25   9       1209.70       2683.56      4735.42 o                         
  -1 -25  -9       2594.51       4939.96      1390.41 o                         
  -1  25 -10       7452.38       6820.37       872.30 o                         
  -1  25 -10      25741.93      26570.97      3373.67 o                         
  -1  25 -11       1188.15       2690.18       991.72 o                         
  -1 -25 -11       4664.09       4146.21      1829.73 o                         
  -1  25 -12       1784.37       2203.55      1466.88 o                         
  -1  25 -12       6589.45       1618.64      3753.15 o                         
   1  25  13       1535.01       1391.48      1582.27 o                         
  -1  25 -13       5226.73       2298.04      3194.74 o                         
  -1 -25 -14       3701.37       3285.21      1838.27 o                         
  -1  25 -14       9129.73      10329.65      2229.53 o                         
  -1  25 -15        719.13        457.72      1956.35 o                         
   1 -25  16       3684.23       9235.59      2583.52 o                         
   1 -25  17       1046.91       5813.96      3449.58 o                         
  -1  25 -18       2372.87       6251.53      2090.47 o                         
  -1  25 -19      11488.80      12226.32      2262.80 o                         
  -1  25 -20        337.77       4249.47      3560.22 o                         
  -1  25 -21        668.23       8631.67      3770.22 o                         
  -1  25 -22       5221.97      14149.05      3974.71 o                         
  -1  25 -23       8798.13      12718.99      4121.74 o                         
  -1  26  22       1235.50       3274.91      4197.27 o                         
  -1  26  21       3488.91       5265.71      4847.53 o                         
  -1  26  20       1713.95       2894.32      4637.43 o                         
   1  26 -20       2048.31       2747.43      2809.58 o                         
  -1  26  20       1760.58       4273.62      4784.06 o                         
   1  26 -19        749.33        143.91      2547.41 o                         
   1  26 -19        867.95       1704.19      4268.75 o                         
  -1  26  19       1869.77       6176.65      3409.29 o                         
  -1  26  18       3843.34       3903.41      1896.48 o                         
  -1  26  18       4453.80      18747.49      4742.90 o                         
   1  26 -17       4924.01       2002.18      2752.73 o                         
  -1  26  17      10794.27      20400.94      3686.16 o                         
  -1  26  16      12739.69      18500.22      2401.70 o                         
   1  26 -16      13055.66      26980.26      4779.46 o                         
  -1  26  16      18070.34      36175.09      5120.00 o                         
   1  26 -15       5677.49       4882.50      2248.64 o                         
  -1  26  15      14317.57      21662.08      3801.14 o                         
  -1  26  14        201.57        674.55      1949.95 o                         
   1  26 -14       2402.14      -1745.65      4041.39 o                         
  -1  26  14        377.72      -1051.44      2850.08 o                         
   1  26 -13       2886.93       3291.77      4229.76 o                         
  -1  26  13       2612.68       2830.60      2580.96 o                         
  -1  26  12       1787.49       3670.88      1950.84 o                         
   1  26 -12       8621.95       6730.09      4329.23 o                         
   1  26 -11      11669.08       9533.89      1328.36 o                         
  -1  26  11        904.08       1202.71      2640.93 o                         
  -1  26  10       1723.59       1461.20      2029.23 o                         
   1  26 -10       2998.20       5150.79      1973.38 o                         
   1  26  -9      28738.57      28735.78      1173.06 o                         
  -1  26   9      25208.85      31080.27      3229.86 o                         
  -1  26   8       1192.71       2110.27      2064.70 o                         
   1  26  -8       1965.66       3031.63      1296.34 o                         
   1  26  -7        150.13      -1927.48      2155.40 o                         
  -1  26   7        352.76       -697.46      2725.68 o                         
  -1  26   6       2328.11       3200.77      2052.34 o                         
   1  26  -6       2932.88       4427.43      3190.53 o                         
  -1 -26   5      15485.34      20442.87      4966.66 o                         
   1 -26  -5      14178.18      14456.63      2929.84 o                         
   1 -26  -4       5132.71       4361.23      2394.71 o                         
  -1 -26   4       9422.05      11084.81      3290.67 o                         
   1 -26  -3       4281.97       2554.71      3096.95 o                         
   1  26  -3       4350.06       4837.90      3094.41 o                         
  -1  26   3       4509.24       8500.29      4502.35 o                         
   1  26  -2      20855.15      18083.99      2779.55 o                         
  -1  26   2      10675.25      11622.73      3578.40 o                         
  -1  26   1        876.03       -781.38      1860.33 o                         
   1 -26  -1       3012.03         14.57      3360.48 o                         
  -1  26   0       3726.19       8417.73      3482.52 o                         
  -1 -26   0       3187.81       4548.39      3056.72 o                         
   1  26   1       1313.13       1566.39      2243.73 o                         
  -1  26  -1       1514.53      10520.43      3536.24 o                         
  -1  26  -2       5321.45       6316.07      3526.52 o                         
  -1 -26  -2       2875.58       4425.40      4562.73 o                         
  -1 -26  -3         83.38       2455.73      2708.67 o                         
   1 -26   3        889.07       3440.07      3784.22 o                         
   1  26   4         72.08       -863.72      3271.59 o                         
  -1  26  -4       9091.92       8219.67      3641.04 o                         
   1 -26   5       9022.16       4666.76      3371.40 o                         
  -1 -26  -5       3480.13       1452.58      2956.89 o                         
  -1 -26  -6       2943.46       1604.85      2499.97 o                         
   1 -26   6       4710.84       7519.27      3674.83 o                         
   1  26   6       5577.01       5786.49      4486.33 o                         
  -1  26  -7       3613.99       6297.05      3281.27 o                         
  -1 -26  -7       6949.06       5609.40      3172.42 o                         
  -1  26  -8      14938.98       9195.09      2228.42 o                         
  -1 -26  -8      14306.27       8092.24      4137.79 o                         
  -1  26  -9       5527.11       7865.33      1144.37 o                         
   1  26   9       4473.19       5445.18      3161.03 o                         
   1 -26  10       5869.15       6555.60      1570.28 o                         
   1  26  10       7736.64      17728.59      5044.26 o                         
   1 -26  11       5424.84       6677.90      1569.44 o                         
   1  26  11       4945.44       5899.64      5004.16 o                         
   1  26  12      11018.10      12909.33      5325.37 o                         
  -1  26 -12      17092.42      19236.14      2397.04 o                         
  -1  26 -13       5163.82       5981.26      3963.74 o                         
   1  26  13       4826.19       1832.49      4925.18 o                         
  -1  26 -14       1800.54        593.25      2713.21 o                         
  -1  26 -15        211.91       3211.49      3212.31 o                         
  -1  26 -15       7640.79      12605.50      2444.72 o                         
  -1  26 -16      21297.30      21214.67      2678.71 o                         
   1 -26  16      24725.76      29828.14      5605.84 o                         
   1 -26  17       2600.79       2499.43      3572.75 o                         
  -1  26 -17       5202.25        189.24      2969.23 o                         
   1 -26  18       3267.00       4206.49      2067.02 o                         
  -1  26 -19       6731.51       5494.15      2147.51 o                         
  -1  26 -20       2750.26       2888.27      3507.67 o                         
  -1  27  21       5340.34      12977.60      5238.23 o                         
  -1  27  20       2845.93       5970.58      3489.56 o                         
   1  27 -19      23650.51      28500.46      5771.26 o                         
  -1  27  19      22952.46      29364.61      4090.53 o                         
  -1  27  18       8869.75      10124.62      5071.88 o                         
   1  27 -18       9716.69       8179.61      4648.83 o                         
  -1  27  18      10453.18      22232.00      5228.68 o                         
   1  27 -17       2957.33        766.30      2455.33 o                         
  -1  27  17       9010.64      13710.61      3745.77 o                         
  -1  27  16      15804.36      13744.66      3597.39 o                         
   1  27 -16      19074.16      20237.19      4724.92 o                         
   1  27 -15       8250.50       8233.10      2373.80 o                         
  -1  27  15       5459.79       9286.88      3837.59 o                         
  -1  27  14       2389.81        -29.63      3019.31 o                         
   1  27 -14       7253.94      11108.34      4538.31 o                         
   1 -27 -13        353.17       1104.24      1980.24 o                         
   1  27 -13       2040.05       2947.85      4270.76 o                         
   1  27 -12       2899.64       4743.56      1406.11 o                         
  -1  27  12       4185.34       3376.09      3111.61 o                         
  -1  27  11      19010.66      23929.64      5864.59 o                         
   1  27 -11      20154.48      15272.95      4678.03 o                         
  -1  27  11      19027.03      21090.25      3556.29 o                         
   1  27 -10       2083.32       3612.76      1489.37 o                         
   1  27 -10       2115.80       7058.81      4475.36 o                         
  -1  27  10      13086.03      15454.10      3047.90 o                         
   1  27  -9      10815.19      11761.48       751.56 o                         
   1  27  -9      10836.68       8207.92      4361.86 o                         
  -1  27   9      17206.76      16039.24      3058.21 o                         
  -1 -27   8       2845.71       3535.20      3354.49 o                         
   1  27  -8      15058.52      22275.32      4688.18 o                         
  -1  27   8      14810.77      14741.43      3113.26 o                         
  -1 -27   7       1149.77       1853.38      3417.21 o                         
   1  27  -7       1155.99       2180.82      4174.66 o                         
  -1  27   7       2500.85        990.42      1801.09 o                         
   1  27  -6       8154.31       7475.40      3305.83 o                         
  -1  27   6       4145.29       3777.31      2854.08 o                         
  -1 -27   5       2979.51       7363.47      4770.54 o                         
   1 -27  -5        848.45       2394.16      2829.36 o                         
  -1 -27   4       5369.92       8436.78      3244.07 o                         
   1 -27  -4       3019.47       7806.81      3597.17 o                         
  -1  27   3      15087.83      10157.18      2661.48 o                         
   1  27  -3      15908.06      13106.66      3186.35 o                         
  -1 -27   2      12696.05      15494.37      3494.62 o                         
  -1  27   2       7280.52       3882.89      1641.55 o                         
  -1  27   1       4184.75       4828.04      3845.76 o                         
   1  27  -1       4417.06       8091.58      3218.18 o                         
  -1  27   1      15828.26      13133.93      3693.22 o                         
   1 -27   0       1131.57       3578.82      3547.49 o                         
   1  27   0       1842.49       7507.78      3763.36 o                         
  -1  27  -1        214.92       -304.21      3868.77 o                         
   1 -27   1       3123.03      12810.87      5588.26 o                         
  -1 -27  -1        363.88       8841.03      4937.62 o                         
  -1  27  -2      12284.44      11515.07      3642.20 o                         
  -1 -27  -2      10265.30      16256.98      5214.31 o                         
  -1  27  -3       1147.97      -2016.09      3639.90 o                         
   1 -27   3       2415.29       2537.32      5515.29 o                         
  -1 -27  -3       3011.57       9652.85      4536.00 o                         
   1 -27   4       7667.25       7558.48      3499.94 o                         
   1  27   4       4863.11       4535.10      3306.61 o                         
  -1  27  -5       3117.27       3418.44      2133.63 o                         
  -1 -27  -5       3971.67       9617.55      4556.38 o                         
  -1  27  -6       2274.13       2540.77      4059.67 o                         
   1  27   6       1792.51       2143.54      3198.55 o                         
   1  27   7      21766.67      26447.60      2065.91 o                         
  -1  27  -8        732.05       2231.83      3715.62 o                         
   1 -27   8       1087.54       4378.53      5049.87 o                         
   1  27   8       2521.23       6367.47      3189.90 o                         
   1  27   9       8190.31       5317.49      2372.00 o                         
   1 -27   9      10034.81       9256.85      3299.47 o                         
  -1  27 -10       3424.17       3629.93      1275.47 o                         
   1 -27  10       7115.93      16136.55      3338.92 o                         
   1  27  10       3672.38      19159.55      5155.85 o                         
   1  27  11       3136.71       3938.03      1415.12 o                         
  -1  27 -11       5080.55       4482.74      3176.11 o                         
  -1  27 -12      25236.62      20831.02      2897.73 o                         
   1  27  12      27082.99      36220.15      6069.32 o                         
   1  27  13       1788.48       4848.55      4982.41 o                         
  -1  27 -13       2808.70       3509.99      4026.94 o                         
  -1  27 -14        337.80      -1999.91      3678.80 o                         
  -1  27 -15       2300.52       4927.69      2031.59 o                         
   1 -27  16      20572.73      17848.16      5407.54 o                         
   1 -27  17        517.00       1356.19      2638.94 o                         
   1 -27  18         46.75       2330.13      3806.54 o                         
  -1  28  21       1316.59       3824.48      4828.59 o                         
  -1  28  20       4004.80      10904.51      5308.55 o                         
  -1  28  19         59.25       2385.81      4890.82 o                         
  -1  28  19      11426.77      14696.08      5049.82 o                         
  -1  28  18       2728.14       9309.28      3629.47 o                         
   1  28 -17       1812.94        372.49      3035.70 o                         
  -1  28  17       2844.93       5910.16      4857.67 o                         
   1  28 -16       6629.72      15493.49      4502.54 o                         
  -1  28  16       4987.62      11921.67      3756.29 o                         
  -1  28  15       1205.05       5668.23      5373.89 o                         
   1  28 -15      10580.62      15986.46      4752.81 o                         
  -1  28  15       1635.39      13105.76      5089.33 o                         
   1  28 -14       4823.55       2608.44      3280.84 o                         
  -1  28  14       7148.89       7370.35      2263.18 o                         
  -1  28  13       2349.93       9270.50      4998.58 o                         
   1  28 -13      15599.87      15994.97      4836.65 o                         
  -1  28  13       3541.91       6174.45      4768.93 o                         
   1  28 -12      20264.73      14347.79      4687.99 o                         
  -1  28  12      21097.38      17634.68      3175.05 o                         
   1  28 -11       6113.39       5094.80      1699.89 o                         
   1  28 -11       8313.96       1361.02      4218.50 o                         
   1 -28 -11       7770.15      10833.36      4990.42 o                         
   1  28 -10       3619.79       4474.09      2173.17 o                         
  -1  28  10       9353.66      10833.64      3141.85 o                         
  -1  28   9       5747.18       5452.82      2171.22 o                         
   1  28  -9       5811.35       1412.49      2653.98 o                         
   1  28  -8      10849.93       7250.74      4494.89 o                         
  -1  28   8      11309.49      14758.39      3124.61 o                         
  -1  28   7       1937.29       2658.73      2203.57 o                         
   1  28  -7       1959.85       1595.94      1745.98 o                         
   1  28  -6       2662.41       2526.04      2530.19 o                         
  -1  28   6       8784.37      13933.80      3112.10 o                         
   1 -28  -5      11886.07      10969.91      2341.79 o                         
  -1 -28   5      12830.51      12185.55      5421.99 o                         
  -1 -28   4      12409.18      21338.22      5392.93 o                         
  -1  28   4      12295.05      11840.49      3726.87 o                         
  -1 -28   3        851.47      -1086.94      3218.06 o                         
  -1  28   3       6127.55       9578.51      3585.69 o                         
   1 -28  -2       1081.47       2401.37      3307.18 o                         
   1  28  -2       2406.23       7074.02      3207.42 o                         
  -1  28   2       2124.48       3045.82      4312.07 o                         
   1  28  -1       3155.83       2853.08      3331.82 o                         
  -1  28   1       8570.12      14135.73      2862.78 o                         
   1  28   0        333.08        378.08      2266.43 o                         
   1 -28   0       2576.48       -626.24      3539.17 o                         
   1 -28   1       4261.02       2147.41      2447.10 o                         
  -1 -28  -1       7751.62       2867.50      3374.07 o                         
  -1 -28  -2      10205.32      13437.94      3224.14 o                         
   1 -28   2      11566.05       7268.58      3575.33 o                         
   1 -28   3        236.20      -1899.94      3420.66 o                         
  -1 -28  -3       1117.94      10117.52      4770.14 o                         
  -1 -28  -4       3291.39       3224.51      2474.98 o                         
  -1  28  -4       3417.62       3696.70      3460.08 o                         
   1  28   5       2912.03       5924.47      2413.50 o                         
   1 -28   5       4150.97       4553.21      2347.37 o                         
  -1  28  -6      17283.94      17460.35      3767.66 o                         
   1  28   6       8388.86      11567.63      3450.26 o                         
  -1 -28  -7       3957.92       2734.69      2778.88 o                         
   1 -28   7       4871.25       3546.85      3397.68 o                         
   1  28   7       8247.50      21953.37      5199.83 o                         
   1 -28   8       1686.22       2062.36      3243.85 o                         
   1  28   8       1375.49        386.78      4891.79 o                         
   1 -28   9       7787.68       7765.74      2397.63 o                         
   1  28   9       4732.23       6080.48      4933.63 o                         
  -1  28 -10       6338.91       5551.71      3309.42 o                         
   1  28  10       9734.66       9098.92      5478.14 o                         
   1  28  11         39.90       2195.75      4445.74 o                         
  -1  28 -11       1772.12       2295.61      3159.79 o                         
   1 -28  12       1161.30        369.26      3216.52 o                         
   1  28  12        246.77        953.62      2317.12 o                         
  -1  28 -13      11208.04      10378.24      4341.25 o                         
  -1  28 -14      15384.47      16073.70      3780.34 o                         
  -1  28 -15      35689.71      41092.47      4363.24 o                         
   1 -28  16      11721.61      10559.84      4137.60 o                         
  -1  29  21       3645.39       1287.13      4947.48 o                         
  -1  29  20       3717.96       3240.48      5061.97 o                         
  -1  29  19        360.21       3815.90      5084.01 o                         
  -1  29  18       9200.76      12458.74      5491.69 o                         
  -1  29  17       4266.91       4773.52      3540.19 o                         
  -1  29  16      15228.98      17200.14      3833.59 o                         
  -1  29  15       5009.02       5250.17      3723.02 o                         
  -1  29  14        862.80       3460.00      5233.27 o                         
   1  29 -14       1227.73       9466.54      4734.00 o                         
  -1  29  14       1463.85       2911.51      4974.70 o                         
   1  29 -13        792.64       8414.63      3380.89 o                         
  -1  29  13       3318.67       3369.21      3582.99 o                         
  -1  29  12      10687.42      23039.84      5769.51 o                         
   1  29 -12      10741.46      17388.44      4909.65 o                         
  -1  29  12      17041.70      24950.79      3741.23 o                         
   1  29 -11       7051.98      10765.12      4745.00 o                         
  -1  29  11       8425.59       2312.25      2676.99 o                         
   1 -29 -10        746.20       3517.54      2635.21 o                         
   1  29 -10       1372.40       2421.31      4468.30 o                         
  -1  29  10      11567.15      13857.14      5333.98 o                         
   1  29  -9       3774.84      12253.94      4731.40 o                         
  -1  29   9       2070.90       6687.24      3638.10 o                         
   1  29  -8      13299.38      26139.15      4884.34 o                         
  -1  29   8       5324.58       6739.19      3815.69 o                         
   1  29  -7       4533.75       6359.25      3843.81 o                         
   1 -29  -7       8267.83       6914.67      3107.85 o                         
   1  29  -6       8092.97       8229.84      2751.45 o                         
  -1  29   6      21698.47      27771.12      3280.20 o                         
  -1 -29   5      28942.44      28008.52      5601.51 o                         
  -1  29   5      11159.41      11590.43      2476.17 o                         
  -1  29   4       8993.56      11015.10      2803.80 o                         
  -1 -29   4      14950.22      16734.96      5470.89 o                         
   1  29  -3       2354.92       4502.67      3363.67 o                         
  -1  29   3       9982.76      20885.44      4023.07 o                         
   1 -29  -2         51.34      -2887.20      3121.32 o                         
   1  29  -2         70.27       3512.71      3190.28 o                         
  -1  29   2       1197.60       1937.06      4412.68 o                         
   1  29  -1      10175.46      17153.66      3661.51 o                         
  -1  29   1      10125.34       5460.63      3760.14 o                         
  -1  29   0       1789.70       -948.27      3762.65 o                         
   1 -29   0       4148.02       6850.02      5639.51 o                         
   1  29   0       7713.07      14095.07      3441.70 o                         
  -1  29  -1      22013.30      17372.50      4113.75 o                         
  -1 -29  -1       3409.84       5409.69      3489.87 o                         
   1 -29   2       2843.11       5534.09      3605.31 o                         
  -1 -29  -2       8742.32      19962.54      5095.10 o                         
  -1  29  -3      10564.38      14710.76      3909.84 o                         
  -1 -29  -3      14308.22      13748.22      5159.26 o                         
  -1  29  -4       9910.62      10984.69      2838.89 o                         
   1  29   4      10623.04      15447.31      3550.74 o                         
  -1  29  -5        292.43        207.12      3478.42 o                         
  -1 -29  -5       2870.87       2027.62      3489.92 o                         
  -1 -29  -6      11403.76      10878.26      1894.04 o                         
  -1  29  -7        744.46       2636.30      3561.82 o                         
   1 -29   7      15130.51      16952.90      5903.52 o                         
  -1 -29  -7      13708.74       9697.33      3654.97 o                         
   1  29   8      43799.98      41732.75      6015.72 o                         
  -1  29  -8      43811.65      33751.75      4003.96 o                         
   1 -29   9      15863.96       8825.03      3438.20 o                         
   1  29   9      19632.61      30060.86      6113.70 o                         
   1  29  10      15959.66      18078.62      4989.72 o                         
  -1  29 -10      23388.68      26921.17      3791.26 o                         
   1 -29  11       5195.23       6256.01      3286.14 o                         
   1  29  11       6091.89       8076.23      5344.55 o                         
   1 -29  12       4221.03       2404.54      3274.15 o                         
  -1  29 -13        245.02       -379.17      3063.82 o                         
  -1  29 -14       1536.98      -1863.04      3788.59 o                         
  -1  30  20       4663.71       1694.76      4825.23 o                         
  -1  30  19      15223.78      21387.26      5948.59 o                         
  -1  30  18         23.25       4316.15      5122.96 o                         
  -1  30  17      13126.85       8194.53      5757.92 o                         
  -1  30  16        207.68       4114.39      5020.22 o                         
  -1  30  15       3863.79      14514.83      3876.01 o                         
  -1  30  14       2499.39       1863.64      3297.61 o                         
   1  30 -13       4607.22       1228.63      3376.35 o                         
  -1  30  13       5674.62       7910.49      3802.35 o                         
  -1  30  12       4323.42       2959.40      3329.84 o                         
   1  30 -12      13699.21      12934.38      4935.52 o                         
   1  30 -11      17518.67      16583.13      4926.55 o                         
  -1  30  11      16150.86       4809.75      2752.97 o                         
  -1  30  10        810.01       1870.09      2188.09 o                         
   1  30 -10       1126.00      -1874.59      4414.50 o                         
   1  30  -9      16900.18      22953.72      5153.37 o                         
   1 -30  -9      14460.19      15922.79      3975.18 o                         
   1 -30  -8        859.37       1411.76      2227.62 o                         
   1  30  -8       2767.12        986.06      2791.63 o                         
   1  30  -7      21862.41      18118.65      4910.22 o                         
  -1  30   7      19093.57      22067.04      3293.54 o                         
  -1  30   6        666.43       3138.09      2249.61 o                         
  -1 -30   5       6542.68       6421.12      3546.74 o                         
  -1  30   5       6892.29      17670.20      3841.42 o                         
  -1 -30   4       4791.07       6644.18      5376.45 o                         
  -1  30   4      14890.62      12921.27      4074.76 o                         
   1 -30  -3      13290.63      17592.57      3832.48 o                         
  -1 -30   3      19321.59      22943.15      5364.24 o                         
   1  30  -2      16314.21      19955.09      3970.74 o                         
   1 -30  -2       1164.50       1933.91      5543.36 o                         
  -1  30   1      22163.21      25619.83      3485.38 o
[truncated: 1,457,110 more chars]
